# Supplementary material for: Characterizing transcriptomic responses to sediment stress across location and morphology in reef-building corals
Source: PeerJ. 2024 Jan 30;12:e16654. doi: 10.7717/peerj.16654 (PMC10836209; doi:10.7717/peerj.16654)
Supplement: Supplemental Information 8 [file peerj-12-16654-s008.xlsx]

	Depth	n_Control_BiologicalReplicates	n2_Treatments_BiologicalReplicates	CoefficientOfVariation_Control	CoefficientOfVariation2_Treatments	Alpha	Power_effect1.25	Power_effect1.5	Power_effect1.75	Power_effect2	FilteredGeneMatrixLink
A. cervicornis	20.42158	3	10	0.2569478	0.3105552	0.05	0.1612067	0.4220732	0.6821823	0.854182	https://github.com/JillAshey/SedimentStress/blob/master/Output/DESeq2/acerv/acerv_counts_sub_filt_20210327.csv
M. cavernosa	22.04972	3	12	0.4595314	0.4018296	0.05	0.1031506	0.2435289	0.4152433	0.5802422	https://github.com/JillAshey/SedimentStress/blob/master/Output/DESeq2/mcav/mcav_counts_filtered.csv
O. faveolata	7.504651	3	12	0.1965602	0.4797767	0.05	0.0958716	0.220456	0.375053	0.5291664	https://github.com/JillAshey/SedimentStress/blob/master/Output/DESeq2/ofav/ofav_counts_filt_20220111.csv
M. capitata	23.33047	4	7	0.3860964	0.2866468	0.05	0.1377787	0.3520357	0.5874183	0.770742	https://github.com/JillAshey/SedimentStress/blob/master/Output/DESeq2/mcap/mcap_counts_filt_20220315.csv
P. acuta	22.49538	4	8	0.3024638	0.3947605	0.05	0.1488317	0.3855323	0.6344018	0.8141192	https://github.com/JillAshey/SedimentStress/blob/master/Output/DESeq2/pacuta/pacuta_counts_filt_20220116.csv
P. lobata	21.68162	4	8	0.5550096	0.3763709	0.05	0.09796585	0.22708905	0.38671998	0.54423249	https://github.com/JillAshey/SedimentStress/blob/master/Output/DESeq2/plob/plob_counts_filt.csv
		Each biological replicate had 1 technical replicate during sequencing	Each biological replicate had 1 technical replicate during sequencing
