# Supplementary material for: Characterizing transcriptomic responses to sediment stress across location and morphology in reef-building corals
Source: PeerJ. 2024 Jan 30;12:e16654. doi: 10.7717/peerj.16654 (PMC10836209; doi:10.7717/peerj.16654)
Supplement: Supplemental Information 9 [file peerj-12-16654-s009.xlsx]

## Sheet: Sheet1
S1: Alignment rate and read count per sample. Reads per sample were aligned to species specific genome.
SampleName	Species	Location	Morphology	RawReads	CleanReads	ReadsRemoved	%Mapped (aligned to species specific genome)
19_T33_Ac_WK	A. cervicornis	Florida	Branching	19665420	19493135	172285	75.57
25_ctl1_Ac_GF_1	A. cervicornis	Florida	Branching	14630151	14537136	93015	75.11
27_ctl2_Ac_YG_1	A. cervicornis	Florida	Branching	15708593	15618761	89832	71.02
31_T22_Ac_UV	A. cervicornis	Florida	Branching	13317263	13262941	54322	74.56
35_T43_Ac_MT	A. cervicornis	Florida	Branching	23846590	23624545	222045	74.92
37_T13_Ac_ML	A. cervicornis	Florida	Branching	14171723	14089255	82468	74.31
38_T23_Ac_IN	A. cervicornis	Florida	Branching	21348241	21204725	143516	60.87
41_ctl3_Ac_RN_1	A. cervicornis	Florida	Branching	16449541	16334644	114897	69.55
47_T31_Ac_JB	A. cervicornis	Florida	Branching	14229140	14014406	214734	68.65
52_T11_Ac_II	A. cervicornis	Florida	Branching	17303453	17145972	157481	71.37
53_T21_Ac_NH	A. cervicornis	Florida	Branching	10306635	10130277	176358	67.05
54_T42_Ac_JQ	A. cervicornis	Florida	Branching	23542186	23414821	127365	74.09
57_T32_Ac_NM	A. cervicornis	Florida	Branching	11679142	11628199	50943	61.05
20_T12_Mc_PWC	M. cavernosa	Florida	Massive	18018163	17824242	193921	57.19
21_T33_Mc_EOU	M. cavernosa	Florida	Massive	15475674	15249255	226419	43.59
22_ctl2_Mc_TWF_1	M. cavernosa	Florida	Massive	9492297	9117346	374951	58.43
28_ctl1_Mc_GBM_1	M. cavernosa	Florida	Massive	18832994	18735353	97641	55.12
29_T23_Mc_PND	M. cavernosa	Florida	Massive	15499497	15429503	69994	54.67
33_T43_Mc_RFV	M. cavernosa	Florida	Massive	18085652	17860108	225544	56.75
34_T22_Mc_SVS	M. cavernosa	Florida	Massive	12609087	12419796	189291	48.18
39_T13_Mc_FJE	M. cavernosa	Florida	Massive	16994083	16844137	149946	43.89
42_ctl3_Mc_MGR_1	M. cavernosa	Florida	Massive	16552574	16398481	154093	37.88
46_T41_Mc_QYH_1	M. cavernosa	Florida	Massive	13610746	13494826	115920	26.66
49_T31_Mc_SWQ	M. cavernosa	Florida	Massive	14934691	14519809	414882	57.72
55_T32_Mc_TWP	M. cavernosa	Florida	Massive	19313398	19235526	77872	54.48
56_T42_Mc_JAW	M. cavernosa	Florida	Massive	11743795	11663729	80066	59.96
58_T21_Mc_EAH	M. cavernosa	Florida	Massive	20792838	20509453	283385	50.87
61_T11_Mc_RAP	M. cavernosa	Florida	Massive	16873902	16801355	72547	47.35
17_ctl2_Of_ZTH_1	O. faveolata	Florida	Massive	16862085	16609827	252258	65.96
18_T33_Of_VLL	O. faveolata	Florida	Massive	7191417	6564052	627365	51.79
26_T12_Of_WCL	O. faveolata	Florida	Massive	13436090	13252661	183429	72.22
30_T23_Of_RPG	O. faveolata	Florida	Massive	8218881	8205037	13844	66.85
32_T22_Of_EVR	O. faveolata	Florida	Massive	12667861	12482192	185669	67.93
36_T43_Of_JJN	O. faveolata	Florida	Massive	13551094	13119260	431834	66.78
40_T13_Of_GWS	O. faveolata	Florida	Massive	14510120	14369470	140650	68.08
43_ctl3_Of_JVP_1	O. faveolata	Florida	Massive	16107263	15683539	423724	64.38
44_T41_Of_PVT_1	O. faveolata	Florida	Massive	14566583	14443689	122894	66.17
48_T31_Of_JNO	O. faveolata	Florida	Massive	12280565	12042565	238000	68.13
50_T21_Of_YZB	O. faveolata	Florida	Massive	15084847	14983598	101249	57.47
51_T42_Of_UOF	O. faveolata	Florida	Massive	14442222	14396383	45839	68.15
59_T11_Of_TQP	O. faveolata	Florida	Massive	19297200	19238856	58344	68.13
60_T32_Of_WXY	O. faveolata	Florida	Massive	19349770	19279940	69830	65.47
5_2	M. capitata	Hawai'i	Intermediate	17261678	17147416	114262	70.48
10_2	M. capitata	Hawai'i	Intermediate	17806280	17754409	51871	63.44
13_2	M. capitata	Hawai'i	Intermediate	14284182	14217497	66685	62.89
14_2	M. capitata	Hawai'i	Intermediate	18102274	18017023	85251	63.91
15_2	M. capitata	Hawai'i	Intermediate	12115903	12071287	44616	62
16_2	M. capitata	Hawai'i	Intermediate	17704490	17629381	75109	60
19_2	M. capitata	Hawai'i	Intermediate	14400097	14349781	50316	65.55
20_2	M. capitata	Hawai'i	Intermediate	15022895	14793910	228985	66.42
40_2	M. capitata	Hawai'i	Intermediate	21145196	21096535	48661	54.94
45_2	M. capitata	Hawai'i	Intermediate	11551954	11493875	58079	67.93
48_2	M. capitata	Hawai'i	Intermediate	20572421	20511212	61209	63.66
1_2	P. acuta	Hawai'i	Branching	13929799	13898993	30806	71.13
2_2	P. acuta	Hawai'i	Branching	11635325	11601003	34322	55.22
4_2	P. acuta	Hawai'i	Branching	13298701	13243626	55075	69.04
11_2	P. acuta	Hawai'i	Branching	12258611	12209817	48794	75.17
28_2	P. acuta	Hawai'i	Branching	13471856	13430172	41684	68.55
35_2	P. acuta	Hawai'i	Branching	18193298	18083188	110110	71.11
36_2	P. acuta	Hawai'i	Branching	16274979	16226510	48469	70.06
38_2	P. acuta	Hawai'i	Branching	15506141	15474216	31925	66.53
39_2	P. acuta	Hawai'i	Branching	14861455	14786279	75176	70.5
41_2	P. acuta	Hawai'i	Branching	14403072	14343023	60049	70.81
42_2	P. acuta	Hawai'i	Branching	18099916	17687788	412128	68.21
47_2	P. acuta	Hawai'i	Branching	11361956	11331229	30727	70.94
6_1	P. lobata	Hawai'i	Massive	17035406	16767491	267915	57.83
7_1	P. lobata	Hawai'i	Massive	11892957	11869442	23515	56.26
8_1	P. lobata	Hawai'i	Massive	13559751	13519095	40656	50.4
9_1	P. lobata	Hawai'i	Massive	12021968	12001588	20380	38.21
21_1	P. lobata	Hawai'i	Massive	12899588	12803529	96059	63.85
22_1	P. lobata	Hawai'i	Massive	13715480	13353823	361657	57.95
23_1	P. lobata	Hawai'i	Massive	16130649	16034657	95992	53.18
25_1	P. lobata	Hawai'i	Massive	14722760	14691427	31333	53.53
26_1	P. lobata	Hawai'i	Massive	13802810	13653369	149441	53.39
27_1	P. lobata	Hawai'i	Massive	11642275	11590036	52239	55.6
29_1	P. lobata	Hawai'i	Massive	19098591	18823847	274744	48.34
34_1	P. lobata	Hawai'i	Massive	11422477	11198288	224189	45.37
			TOTAL	1173800658	1162977567	10823091
			AVERAGE	1.52442e+07	1.51036e+07	140560	61.6983
			STDEV	3.28539e+06	3.2908e+06	119359	9.98973
