# Supplementary material for: Characterizing transcriptomic responses to sediment stress across location and morphology in reef-building corals
Source: PeerJ. 2024 Jan 30;12:e16654. doi: 10.7717/peerj.16654 (PMC10836209; doi:10.7717/peerj.16654)
Supplement: Supplemental Information 10 — Differentially expressed genes and associated gene ontology terms for each species [file peerj-12-16654-s010.xlsx]

## Sheet: Sheet1
S2. Differentially expressed genes and associated gene ontology terms for each species.
Species	Location	Morphology	gene_id	category	over_represented_pvalue	under_represented_pvalue	numDEInCat	numInCat	term	ontology	length	baseMean	log2FoldChange	lfcSE	stat	pvalue	padj	Treatment_Compare
A. cervicornis	Florida	Branching	Acerv_evm.model.Segkk3422_pilon.23	GO:0009792	0.0293889	0.997791	2	12	embryo development ending in birth or egg hatching	BP	1131	501.415	-6.57141	0.316935	-20.7343	1.7e-95	1.54e-91	CvsT3
A. cervicornis	Florida	Branching	Acerv_evm.model.Segkk3422_pilon.23	GO:1902624	0.0432304	0.999525	1	2	positive regulation of neutrophil migration	BP	1131	501.415	-6.57141	0.316935	-20.7343	1.7e-95	1.54e-91	CvsT3
A. cervicornis	Florida	Branching	Acerv_evm.model.Segkk3422_pilon.23	GO:0005834	0.0223109	1	1	1	heterotrimeric G-protein complex	CC	1131	501.415	-6.57141	0.316935	-20.7343	1.7e-95	1.54e-91	CvsT3
A. cervicornis	Florida	Branching	Acerv_evm.model.Segkk3422_pilon.23	GO:0040013	0.0223109	1	1	1	negative regulation of locomotion	BP	1131	501.415	-6.57141	0.316935	-20.7343	1.7e-95	1.54e-91	CvsT3
A. cervicornis	Florida	Branching	Acerv_evm.model.Segkk3422_pilon.23	GO:0009792	0.0293889	0.997791	2	12	embryo development ending in birth or egg hatching	BP	1131	501.415	-6.50049	0.33808	-19.2276	2.17e-82	1.96e-78	CvsT1
A. cervicornis	Florida	Branching	Acerv_evm.model.Segkk3422_pilon.23	GO:1902624	0.0432304	0.999525	1	2	positive regulation of neutrophil migration	BP	1131	501.415	-6.50049	0.33808	-19.2276	2.17e-82	1.96e-78	CvsT1
A. cervicornis	Florida	Branching	Acerv_evm.model.Segkk3422_pilon.23	GO:0005834	0.0223109	1	1	1	heterotrimeric G-protein complex	CC	1131	501.415	-6.50049	0.33808	-19.2276	2.17e-82	1.96e-78	CvsT1
A. cervicornis	Florida	Branching	Acerv_evm.model.Segkk3422_pilon.23	GO:0040013	0.0223109	1	1	1	negative regulation of locomotion	BP	1131	501.415	-6.50049	0.33808	-19.2276	2.17e-82	1.96e-78	CvsT1
A. cervicornis	Florida	Branching	Acerv_evm.model.Segkk3422_pilon.23	GO:0009792	0.0293889	0.997791	2	12	embryo development ending in birth or egg hatching	BP	1131	501.415	-6.43332	0.336652	-19.1097	2.1e-81	1.9e-77	CvsT4
A. cervicornis	Florida	Branching	Acerv_evm.model.Segkk3422_pilon.23	GO:1902624	0.0432304	0.999525	1	2	positive regulation of neutrophil migration	BP	1131	501.415	-6.43332	0.336652	-19.1097	2.1e-81	1.9e-77	CvsT4
A. cervicornis	Florida	Branching	Acerv_evm.model.Segkk3422_pilon.23	GO:0005834	0.0223109	1	1	1	heterotrimeric G-protein complex	CC	1131	501.415	-6.43332	0.336652	-19.1097	2.1e-81	1.9e-77	CvsT4
A. cervicornis	Florida	Branching	Acerv_evm.model.Segkk3422_pilon.23	GO:0040013	0.0223109	1	1	1	negative regulation of locomotion	BP	1131	501.415	-6.43332	0.336652	-19.1097	2.1e-81	1.9e-77	CvsT4
A. cervicornis	Florida	Branching	Acerv_evm.model.Segkk3422_pilon.23	GO:0009792	0.0293889	0.997791	2	12	embryo development ending in birth or egg hatching	BP	1131	501.415	-6.31229	0.317142	-19.9037	3.78e-88	3.42e-84	CvsT2
A. cervicornis	Florida	Branching	Acerv_evm.model.Segkk3422_pilon.23	GO:1902624	0.0432304	0.999525	1	2	positive regulation of neutrophil migration	BP	1131	501.415	-6.31229	0.317142	-19.9037	3.78e-88	3.42e-84	CvsT2
A. cervicornis	Florida	Branching	Acerv_evm.model.Segkk3422_pilon.23	GO:0005834	0.0223109	1	1	1	heterotrimeric G-protein complex	CC	1131	501.415	-6.31229	0.317142	-19.9037	3.78e-88	3.42e-84	CvsT2
A. cervicornis	Florida	Branching	Acerv_evm.model.Segkk3422_pilon.23	GO:0040013	0.0223109	1	1	1	negative regulation of locomotion	BP	1131	501.415	-6.31229	0.317142	-19.9037	3.78e-88	3.42e-84	CvsT2
A. cervicornis	Florida	Branching	Acerv_evm.model.Segkk3394_pilon.16	GO:0035812	0.0214147	1	1	1	renal sodium excretion	BP	1854	232.325	-5.66865	0.393566	-14.4033	4.93e-47	2.23e-43	CvsT4
A. cervicornis	Florida	Branching	Acerv_evm.model.Segkk3394_pilon.16	GO:0043972	0.0214147	1	1	1	histone H3-K23 acetylation	BP	1854	232.325	-5.66865	0.393566	-14.4033	4.93e-47	2.23e-43	CvsT4
A. cervicornis	Florida	Branching	Acerv_evm.model.Segkk3394_pilon.16	GO:0044154	0.043877	0.99951	1	2	histone H3-K14 acetylation	BP	1854	232.325	-5.66865	0.393566	-14.4033	4.93e-47	2.23e-43	CvsT4
A. cervicornis	Florida	Branching	Acerv_evm.model.Segkk3394_pilon.16	GO:2001161	0.0214147	1	1	1	negative regulation of histone H3-K79 methylation	BP	1854	232.325	-5.66865	0.393566	-14.4033	4.93e-47	2.23e-43	CvsT4
A. cervicornis	Florida	Branching	Acerv_evm.model.Segkk3394_pilon.16	GO:0035811	0.0214147	1	1	1	negative regulation of urine volume	BP	1854	232.325	-5.66865	0.393566	-14.4033	4.93e-47	2.23e-43	CvsT4
A. cervicornis	Florida	Branching	Acerv_evm.model.Segkk3394_pilon.16	GO:0036359	0.0214147	1	1	1	renal potassium excretion	BP	1854	232.325	-5.66865	0.393566	-14.4033	4.93e-47	2.23e-43	CvsT4
A. cervicornis	Florida	Branching	Acerv_evm.model.Segkk3394_pilon.16	GO:0035064	0.0491687	0.994967	2	15	methylated histone binding	MF	1854	232.325	-5.66865	0.393566	-14.4033	4.93e-47	2.23e-43	CvsT4
A. cervicornis	Florida	Branching	Acerv_evm.model.Segkk3394_pilon.16	GO:0010698	0.0214147	1	1	1	acetyltransferase activator activity	MF	1854	232.325	-5.66865	0.393566	-14.4033	4.93e-47	2.23e-43	CvsT4
A. cervicornis	Florida	Branching	Acerv_evm.model.Segkk3394_pilon.16	GO:0045944	0.0341633	0.987224	8	159	positive regulation of transcription by RNA polymerase II	BP	1854	232.325	-5.66865	0.393566	-14.4033	4.93e-47	2.23e-43	CvsT4
A. cervicornis	Florida	Branching	Acerv_evm.model.Segkk3394_pilon.16	GO:0070776	0.043877	0.99951	1	2	MOZ/MORF histone acetyltransferase complex	CC	1854	232.325	-5.66865	0.393566	-14.4033	4.93e-47	2.23e-43	CvsT4
A. cervicornis	Florida	Branching	Acerv_evm.model.Segkk3394_pilon.16	GO:0000793	0.0145986	0.999301	2	8	condensed chromosome	CC	1854	232.325	-5.66865	0.393566	-14.4033	4.93e-47	2.23e-43	CvsT4
A. cervicornis	Florida	Branching	Acerv_evm.model.Segkk3394_pilon.16	GO:0035812	0.0214147	1	1	1	renal sodium excretion	BP	1854	232.325	-5.36758	0.367064	-14.623	2e-48	9.06e-45	CvsT2
A. cervicornis	Florida	Branching	Acerv_evm.model.Segkk3394_pilon.16	GO:0043972	0.0214147	1	1	1	histone H3-K23 acetylation	BP	1854	232.325	-5.36758	0.367064	-14.623	2e-48	9.06e-45	CvsT2
A. cervicornis	Florida	Branching	Acerv_evm.model.Segkk3394_pilon.16	GO:0044154	0.043877	0.99951	1	2	histone H3-K14 acetylation	BP	1854	232.325	-5.36758	0.367064	-14.623	2e-48	9.06e-45	CvsT2
A. cervicornis	Florida	Branching	Acerv_evm.model.Segkk3394_pilon.16	GO:2001161	0.0214147	1	1	1	negative regulation of histone H3-K79 methylation	BP	1854	232.325	-5.36758	0.367064	-14.623	2e-48	9.06e-45	CvsT2
A. cervicornis	Florida	Branching	Acerv_evm.model.Segkk3394_pilon.16	GO:0035811	0.0214147	1	1	1	negative regulation of urine volume	BP	1854	232.325	-5.36758	0.367064	-14.623	2e-48	9.06e-45	CvsT2
A. cervicornis	Florida	Branching	Acerv_evm.model.Segkk3394_pilon.16	GO:0036359	0.0214147	1	1	1	renal potassium excretion	BP	1854	232.325	-5.36758	0.367064	-14.623	2e-48	9.06e-45	CvsT2
A. cervicornis	Florida	Branching	Acerv_evm.model.Segkk3394_pilon.16	GO:0035064	0.0491687	0.994967	2	15	methylated histone binding	MF	1854	232.325	-5.36758	0.367064	-14.623	2e-48	9.06e-45	CvsT2
A. cervicornis	Florida	Branching	Acerv_evm.model.Segkk3394_pilon.16	GO:0010698	0.0214147	1	1	1	acetyltransferase activator activity	MF	1854	232.325	-5.36758	0.367064	-14.623	2e-48	9.06e-45	CvsT2
A. cervicornis	Florida	Branching	Acerv_evm.model.Segkk3394_pilon.16	GO:0045944	0.0341633	0.987224	8	159	positive regulation of transcription by RNA polymerase II	BP	1854	232.325	-5.36758	0.367064	-14.623	2e-48	9.06e-45	CvsT2
A. cervicornis	Florida	Branching	Acerv_evm.model.Segkk3394_pilon.16	GO:0070776	0.043877	0.99951	1	2	MOZ/MORF histone acetyltransferase complex	CC	1854	232.325	-5.36758	0.367064	-14.623	2e-48	9.06e-45	CvsT2
A. cervicornis	Florida	Branching	Acerv_evm.model.Segkk3394_pilon.16	GO:0000793	0.0145986	0.999301	2	8	condensed chromosome	CC	1854	232.325	-5.36758	0.367064	-14.623	2e-48	9.06e-45	CvsT2
A. cervicornis	Florida	Branching	Acerv_evm.model.Segkk3394_pilon.16	GO:0035812	0.0214147	1	1	1	renal sodium excretion	BP	1854	232.325	-5.21903	0.397632	-13.1253	2.36e-39	1.07e-35	CvsT1
A. cervicornis	Florida	Branching	Acerv_evm.model.Segkk3394_pilon.16	GO:0043972	0.0214147	1	1	1	histone H3-K23 acetylation	BP	1854	232.325	-5.21903	0.397632	-13.1253	2.36e-39	1.07e-35	CvsT1
A. cervicornis	Florida	Branching	Acerv_evm.model.Segkk3394_pilon.16	GO:0044154	0.043877	0.99951	1	2	histone H3-K14 acetylation	BP	1854	232.325	-5.21903	0.397632	-13.1253	2.36e-39	1.07e-35	CvsT1
A. cervicornis	Florida	Branching	Acerv_evm.model.Segkk3394_pilon.16	GO:2001161	0.0214147	1	1	1	negative regulation of histone H3-K79 methylation	BP	1854	232.325	-5.21903	0.397632	-13.1253	2.36e-39	1.07e-35	CvsT1
A. cervicornis	Florida	Branching	Acerv_evm.model.Segkk3394_pilon.16	GO:0035811	0.0214147	1	1	1	negative regulation of urine volume	BP	1854	232.325	-5.21903	0.397632	-13.1253	2.36e-39	1.07e-35	CvsT1
A. cervicornis	Florida	Branching	Acerv_evm.model.Segkk3394_pilon.16	GO:0036359	0.0214147	1	1	1	renal potassium excretion	BP	1854	232.325	-5.21903	0.397632	-13.1253	2.36e-39	1.07e-35	CvsT1
A. cervicornis	Florida	Branching	Acerv_evm.model.Segkk3394_pilon.16	GO:0035064	0.0491687	0.994967	2	15	methylated histone binding	MF	1854	232.325	-5.21903	0.397632	-13.1253	2.36e-39	1.07e-35	CvsT1
A. cervicornis	Florida	Branching	Acerv_evm.model.Segkk3394_pilon.16	GO:0010698	0.0214147	1	1	1	acetyltransferase activator activity	MF	1854	232.325	-5.21903	0.397632	-13.1253	2.36e-39	1.07e-35	CvsT1
A. cervicornis	Florida	Branching	Acerv_evm.model.Segkk3394_pilon.16	GO:0045944	0.0341633	0.987224	8	159	positive regulation of transcription by RNA polymerase II	BP	1854	232.325	-5.21903	0.397632	-13.1253	2.36e-39	1.07e-35	CvsT1
A. cervicornis	Florida	Branching	Acerv_evm.model.Segkk3394_pilon.16	GO:0070776	0.043877	0.99951	1	2	MOZ/MORF histone acetyltransferase complex	CC	1854	232.325	-5.21903	0.397632	-13.1253	2.36e-39	1.07e-35	CvsT1
A. cervicornis	Florida	Branching	Acerv_evm.model.Segkk3394_pilon.16	GO:0000793	0.0145986	0.999301	2	8	condensed chromosome	CC	1854	232.325	-5.21903	0.397632	-13.1253	2.36e-39	1.07e-35	CvsT1
A. cervicornis	Florida	Branching	Acerv_evm.model.Segkk3394_pilon.16	GO:0035812	0.0214147	1	1	1	renal sodium excretion	BP	1854	232.325	-5.14601	0.368282	-13.973	2.28e-44	1.03e-40	CvsT3
A. cervicornis	Florida	Branching	Acerv_evm.model.Segkk3394_pilon.16	GO:0043972	0.0214147	1	1	1	histone H3-K23 acetylation	BP	1854	232.325	-5.14601	0.368282	-13.973	2.28e-44	1.03e-40	CvsT3
A. cervicornis	Florida	Branching	Acerv_evm.model.Segkk3394_pilon.16	GO:0044154	0.043877	0.99951	1	2	histone H3-K14 acetylation	BP	1854	232.325	-5.14601	0.368282	-13.973	2.28e-44	1.03e-40	CvsT3
A. cervicornis	Florida	Branching	Acerv_evm.model.Segkk3394_pilon.16	GO:2001161	0.0214147	1	1	1	negative regulation of histone H3-K79 methylation	BP	1854	232.325	-5.14601	0.368282	-13.973	2.28e-44	1.03e-40	CvsT3
A. cervicornis	Florida	Branching	Acerv_evm.model.Segkk3394_pilon.16	GO:0035811	0.0214147	1	1	1	negative regulation of urine volume	BP	1854	232.325	-5.14601	0.368282	-13.973	2.28e-44	1.03e-40	CvsT3
A. cervicornis	Florida	Branching	Acerv_evm.model.Segkk3394_pilon.16	GO:0036359	0.0214147	1	1	1	renal potassium excretion	BP	1854	232.325	-5.14601	0.368282	-13.973	2.28e-44	1.03e-40	CvsT3
A. cervicornis	Florida	Branching	Acerv_evm.model.Segkk3394_pilon.16	GO:0035064	0.0491687	0.994967	2	15	methylated histone binding	MF	1854	232.325	-5.14601	0.368282	-13.973	2.28e-44	1.03e-40	CvsT3
A. cervicornis	Florida	Branching	Acerv_evm.model.Segkk3394_pilon.16	GO:0010698	0.0214147	1	1	1	acetyltransferase activator activity	MF	1854	232.325	-5.14601	0.368282	-13.973	2.28e-44	1.03e-40	CvsT3
A. cervicornis	Florida	Branching	Acerv_evm.model.Segkk3394_pilon.16	GO:0045944	0.0341633	0.987224	8	159	positive regulation of transcription by RNA polymerase II	BP	1854	232.325	-5.14601	0.368282	-13.973	2.28e-44	1.03e-40	CvsT3
A. cervicornis	Florida	Branching	Acerv_evm.model.Segkk3394_pilon.16	GO:0070776	0.043877	0.99951	1	2	MOZ/MORF histone acetyltransferase complex	CC	1854	232.325	-5.14601	0.368282	-13.973	2.28e-44	1.03e-40	CvsT3
A. cervicornis	Florida	Branching	Acerv_evm.model.Segkk3394_pilon.16	GO:0000793	0.0145986	0.999301	2	8	condensed chromosome	CC	1854	232.325	-5.14601	0.368282	-13.973	2.28e-44	1.03e-40	CvsT3
A. cervicornis	Florida	Branching	Acerv_evm.model.Segkk1630_pilon.6	GO:0035098	0.00798405	0.999746	2	6	ESC/E(Z) complex	CC	2700	94.0691	-4.89515	0.383467	-12.7655	2.56e-37	7.7e-34	CvsT1
A. cervicornis	Florida	Branching	Acerv_evm.model.Segkk1630_pilon.6	GO:0035098	0.00798405	0.999746	2	6	ESC/E(Z) complex	CC	2700	94.0691	-4.58861	0.379354	-12.0958	1.11e-33	3.35e-30	CvsT4
A. cervicornis	Florida	Branching	Acerv_evm.model.Segkk1630_pilon.6	GO:0035098	0.00798405	0.999746	2	6	ESC/E(Z) complex	CC	2700	94.0691	-4.30478	0.364607	-11.8066	3.61e-32	1.09e-28	CvsT3
A. cervicornis	Florida	Branching	Acerv_evm.model.Segkk1630_pilon.6	GO:0035098	0.00798405	0.999746	2	6	ESC/E(Z) complex	CC	2700	94.0691	-4.23781	0.364174	-11.6368	2.68e-31	8.07e-28	CvsT2
A. cervicornis	Florida	Branching	Acerv_evm.model.Segkk4124_pilon.10	GO:1902731	0.0317127	1	1	1	negative regulation of chondrocyte proliferation	BP	342	81.122	-3.77974	0.911097	-4.14855	3.35e-05	0.00735309	CvsT1
A. cervicornis	Florida	Branching	Acerv_evm.model.Segkk4124_pilon.10	GO:0010629	0.0367268	0.991765	4	54	negative regulation of gene expression	BP	342	81.122	-3.77974	0.911097	-4.14855	3.35e-05	0.00735309	CvsT1
A. cervicornis	Florida	Branching	Acerv_evm.model.Segkk4124_pilon.10	GO:1990712	0.0317127	1	1	1	HFE-transferrin receptor complex	CC	342	81.122	-3.77974	0.911097	-4.14855	3.35e-05	0.00735309	CvsT1
A. cervicornis	Florida	Branching	Acerv_evm.model.Segkk4124_pilon.10	GO:0002063	0.0174884	0.999053	2	9	chondrocyte development	BP	342	81.122	-3.77974	0.911097	-4.14855	3.35e-05	0.00735309	CvsT1
A. cervicornis	Florida	Branching	Acerv_evm.model.Segkk4124_pilon.10	GO:1902043	0.00215666	0.99998	2	3	positive regulation of extrinsic apoptotic signaling pathway via death domain receptors	BP	342	81.122	-3.77974	0.911097	-4.14855	3.35e-05	0.00735309	CvsT1
A. cervicornis	Florida	Branching	Acerv_evm.model.Segkk4124_pilon.10	GO:0030308	0.0234187	0.99684	3	27	negative regulation of cell growth	BP	342	81.122	-3.77974	0.911097	-4.14855	3.35e-05	0.00735309	CvsT1
A. cervicornis	Florida	Branching	Acerv_evm.model.Segkk4124_pilon.10	GO:0098821	0.0317127	1	1	1	BMP receptor activity	MF	342	81.122	-3.77974	0.911097	-4.14855	3.35e-05	0.00735309	CvsT1
A. cervicornis	Florida	Branching	Acerv_evm.model.Segkk4124_pilon.10	GO:0006954	0.0453973	0.991961	3	34	inflammatory response	BP	342	81.122	-3.77974	0.911097	-4.14855	3.35e-05	0.00735309	CvsT1
A. cervicornis	Florida	Branching	Acerv_evm.model.Segkk4124_pilon.10	GO:0001934	0.00824321	0.99885	4	34	positive regulation of protein phosphorylation	BP	342	81.122	-3.77974	0.911097	-4.14855	3.35e-05	0.00735309	CvsT1
A. cervicornis	Florida	Branching	Acerv_evm.model.Segkk4124_pilon.10	GO:0005025	0.0317127	1	1	1	transforming growth factor beta receptor activity, type I	MF	342	81.122	-3.77974	0.911097	-4.14855	3.35e-05	0.00735309	CvsT1
A. cervicornis	Florida	Branching	Acerv_evm.model.Segkk4124_pilon.10	GO:0001550	0.0317127	1	1	1	ovarian cumulus expansion	BP	342	81.122	-3.77974	0.911097	-4.14855	3.35e-05	0.00735309	CvsT1
A. cervicornis	Florida	Branching	Acerv_evm.model.Segkk4124_pilon.10	GO:0016361	0.0317127	1	1	1	activin receptor activity, type I	MF	342	81.122	-3.77974	0.911097	-4.14855	3.35e-05	0.00735309	CvsT1
A. cervicornis	Florida	Branching	Acerv_evm.model.Segkk4124_pilon.10	GO:0034711	0.0317127	1	1	1	inhibin binding	MF	342	81.122	-3.77974	0.911097	-4.14855	3.35e-05	0.00735309	CvsT1
A. cervicornis	Florida	Branching	Acerv_evm.model.Segkk4124_pilon.10	GO:0045944	0.0341633	0.987224	8	159	positive regulation of transcription by RNA polymerase II	BP	342	81.122	-3.77974	0.911097	-4.14855	3.35e-05	0.00735309	CvsT1
A. cervicornis	Florida	Branching	Acerv_evm.model.Segkk4124_pilon.10	GO:0048179	0.0317127	1	1	1	activin receptor complex	CC	342	81.122	-3.77974	0.911097	-4.14855	3.35e-05	0.00735309	CvsT1
A. cervicornis	Florida	Branching	Acerv_evm.model.Segkk1793_pilon.1	GO:0002574	0.0262922	1	1	1	thrombocyte differentiation	BP	682	28.2149	-3.64688	0.522311	-6.98221	2.91e-12	4.38e-09	CvsT1
A. cervicornis	Florida	Branching	Acerv_evm.model.Segkk1793_pilon.1	GO:0045944	0.0341633	0.987224	8	159	positive regulation of transcription by RNA polymerase II	BP	682	28.2149	-3.64688	0.522311	-6.98221	2.91e-12	4.38e-09	CvsT1
A. cervicornis	Florida	Branching	Acerv_evm.model.Segkk1793_pilon.1	GO:0000793	0.0145986	0.999301	2	8	condensed chromosome	CC	682	28.2149	-3.64688	0.522311	-6.98221	2.91e-12	4.38e-09	CvsT1
A. cervicornis	Florida	Branching	Acerv_evm.model.Segkk1793_pilon.1	GO:0002574	0.0262922	1	1	1	thrombocyte differentiation	BP	682	28.2149	-3.44993	0.488798	-7.05798	1.69e-12	2.18e-09	CvsT3
A. cervicornis	Florida	Branching	Acerv_evm.model.Segkk1793_pilon.1	GO:0045944	0.0341633	0.987224	8	159	positive regulation of transcription by RNA polymerase II	BP	682	28.2149	-3.44993	0.488798	-7.05798	1.69e-12	2.18e-09	CvsT3
A. cervicornis	Florida	Branching	Acerv_evm.model.Segkk1793_pilon.1	GO:0000793	0.0145986	0.999301	2	8	condensed chromosome	CC	682	28.2149	-3.44993	0.488798	-7.05798	1.69e-12	2.18e-09	CvsT3
A. cervicornis	Florida	Branching	Acerv_evm.model.Segkk1793_pilon.1	GO:0002574	0.0262922	1	1	1	thrombocyte differentiation	BP	682	28.2149	-3.34211	0.488904	-6.83593	8.15e-12	6.7e-09	CvsT2
A. cervicornis	Florida	Branching	Acerv_evm.model.Segkk1793_pilon.1	GO:0045944	0.0341633	0.987224	8	159	positive regulation of transcription by RNA polymerase II	BP	682	28.2149	-3.34211	0.488904	-6.83593	8.15e-12	6.7e-09	CvsT2
A. cervicornis	Florida	Branching	Acerv_evm.model.Segkk1793_pilon.1	GO:0000793	0.0145986	0.999301	2	8	condensed chromosome	CC	682	28.2149	-3.34211	0.488904	-6.83593	8.15e-12	6.7e-09	CvsT2
A. cervicornis	Florida	Branching	Acerv_evm.model.Segkk3047_pilon.5	GO:0005669	0.00618988	0.999841	2	5	transcription factor TFIID complex	CC	756	36.1004	-3.30115	0.409618	-8.05908	7.69e-16	1.16e-12	CvsT2
A. cervicornis	Florida	Branching	Acerv_evm.model.Segkk3047_pilon.5	GO:0006367	0.0114777	0.999534	2	7	transcription initiation from RNA polymerase II promoter	BP	756	36.1004	-3.30115	0.409618	-8.05908	7.69e-16	1.16e-12	CvsT2
A. cervicornis	Florida	Branching	Acerv_evm.model.Segkk3047_pilon.5	GO:1905776	0.0253413	1	1	1	positive regulation of DNA helicase activity	BP	756	36.1004	-3.30115	0.409618	-8.05908	7.69e-16	1.16e-12	CvsT2
A. cervicornis	Florida	Branching	Acerv_evm.model.Segkk3047_pilon.5	GO:0016251	0.0143903	0.999316	2	8	RNA polymerase II general transcription initiation factor activity	MF	756	36.1004	-3.30115	0.409618	-8.05908	7.69e-16	1.16e-12	CvsT2
A. cervicornis	Florida	Branching	Acerv_evm.model.Segkk3047_pilon.5	GO:0000439	0.0462107	0.999456	1	2	transcription factor TFIIH core complex	CC	756	36.1004	-3.30115	0.409618	-8.05908	7.69e-16	1.16e-12	CvsT2
A. cervicornis	Florida	Branching	Acerv_evm.model.Segkk3047_pilon.5	GO:0000438	0.0253413	1	1	1	core TFIIH complex portion of holo TFIIH complex	CC	756	36.1004	-3.30115	0.409618	-8.05908	7.69e-16	1.16e-12	CvsT2
A. cervicornis	Florida	Branching	Acerv_evm.model.Segkk3047_pilon.5	GO:0047485	0.0104878	0.998976	3	21	protein N-terminus binding	MF	756	36.1004	-3.30115	0.409618	-8.05908	7.69e-16	1.16e-12	CvsT2
A. cervicornis	Florida	Branching	Acerv_evm.model.Segkk3087_pilon.2	GO:1902570	0.0205146	1	1	1	protein localization to nucleolus	BP	4472	34.3139	-3.19054	0.410823	-7.76621	8.09e-15	1.35e-11	CvsT4
A. cervicornis	Florida	Branching	Acerv_evm.model.Segkk3087_pilon.2	GO:0000055	0.0205146	1	1	1	ribosomal large subunit export from nucleus	BP	4472	34.3139	-3.19054	0.410823	-7.76621	8.09e-15	1.35e-11	CvsT4
A. cervicornis	Florida	Branching	Acerv_evm.model.Segkk3087_pilon.2	GO:0030687	0.00689984	0.999796	2	6	preribosome, large subunit precursor	CC	4472	34.3139	-3.19054	0.410823	-7.76621	8.09e-15	1.35e-11	CvsT4
A. cervicornis	Florida	Branching	Acerv_evm.model.Segkk3087_pilon.2	GO:1902570	0.0205146	1	1	1	protein localization to nucleolus	BP	4472	34.3139	-3.16803	0.429007	-7.38456	1.53e-13	2.77e-10	CvsT1
A. cervicornis	Florida	Branching	Acerv_evm.model.Segkk3087_pilon.2	GO:0000055	0.0205146	1	1	1	ribosomal large subunit export from nucleus	BP	4472	34.3139	-3.16803	0.429007	-7.38456	1.53e-13	2.77e-10	CvsT1
A. cervicornis	Florida	Branching	Acerv_evm.model.Segkk3087_pilon.2	GO:0030687	0.00689984	0.999796	2	6	preribosome, large subunit precursor	CC	4472	34.3139	-3.16803	0.429007	-7.38456	1.53e-13	2.77e-10	CvsT1
A. cervicornis	Florida	Branching	Acerv_evm.model.Segkk3087_pilon.2	GO:1902570	0.0205146	1	1	1	protein localization to nucleolus	BP	4472	34.3139	-3.08881	0.397207	-7.77632	7.47e-15	8.44e-12	CvsT2
A. cervicornis	Florida	Branching	Acerv_evm.model.Segkk3087_pilon.2	GO:0000055	0.0205146	1	1	1	ribosomal large subunit export from nucleus	BP	4472	34.3139	-3.08881	0.397207	-7.77632	7.47e-15	8.44e-12	CvsT2
A. cervicornis	Florida	Branching	Acerv_evm.model.Segkk3087_pilon.2	GO:0030687	0.00689984	0.999796	2	6	preribosome, large subunit precursor	CC	4472	34.3139	-3.08881	0.397207	-7.77632	7.47e-15	8.44e-12	CvsT2
A. cervicornis	Florida	Branching	Acerv_evm.model.Segkk3087_pilon.2	GO:1902570	0.0205146	1	1	1	protein localization to nucleolus	BP	4472	34.3139	-3.01122	0.40058	-7.51715	5.6e-14	8.44e-11	CvsT3
A. cervicornis	Florida	Branching	Acerv_evm.model.Segkk3087_pilon.2	GO:0000055	0.0205146	1	1	1	ribosomal large subunit export from nucleus	BP	4472	34.3139	-3.01122	0.40058	-7.51715	5.6e-14	8.44e-11	CvsT3
A. cervicornis	Florida	Branching	Acerv_evm.model.Segkk3087_pilon.2	GO:0030687	0.00689984	0.999796	2	6	preribosome, large subunit precursor	CC	4472	34.3139	-3.01122	0.40058	-7.51715	5.6e-14	8.44e-11	CvsT3
A. cervicornis	Florida	Branching	Acerv_evm.model.Segkk1793_pilon.1	GO:0002574	0.0262922	1	1	1	thrombocyte differentiation	BP	682	28.2149	-2.98672	0.516873	-5.77844	7.54e-09	4.54e-06	CvsT4
A. cervicornis	Florida	Branching	Acerv_evm.model.Segkk1793_pilon.1	GO:0045944	0.0341633	0.987224	8	159	positive regulation of transcription by RNA polymerase II	BP	682	28.2149	-2.98672	0.516873	-5.77844	7.54e-09	4.54e-06	CvsT4
A. cervicornis	Florida	Branching	Acerv_evm.model.Segkk1793_pilon.1	GO:0000793	0.0145986	0.999301	2	8	condensed chromosome	CC	682	28.2149	-2.98672	0.516873	-5.77844	7.54e-09	4.54e-06	CvsT4
A. cervicornis	Florida	Branching	Acerv_evm.model.Segkk1945_pilon.2	GO:0030878	0.00463762	0.999897	2	5	thyroid gland development	BP	1350	16.8033	-2.97198	0.590918	-5.02944	4.92e-07	0.00021178	CvsT3
A. cervicornis	Florida	Branching	Acerv_evm.model.Segkk1945_pilon.2	GO:0005770	0.0377184	0.993812	3	32	late endosome	CC	1350	16.8033	-2.97198	0.590918	-5.02944	4.92e-07	0.00021178	CvsT3
A. cervicornis	Florida	Branching	Acerv_evm.model.Segkk1945_pilon.2	GO:0048538	0.00671967	0.999804	2	6	thymus development	BP	1350	16.8033	-2.97198	0.590918	-5.02944	4.92e-07	0.00021178	CvsT3
A. cervicornis	Florida	Branching	Acerv_evm.model.Segkk1945_pilon.2	GO:0007611	0.0163294	0.998096	3	24	learning or memory	BP	1350	16.8033	-2.97198	0.590918	-5.02944	4.92e-07	0.00021178	CvsT3
A. cervicornis	Florida	Branching	Acerv_evm.model.Segkk1945_pilon.2	GO:0045596	0.0301488	0.997702	2	12	negative regulation of cell differentiation	BP	1350	16.8033	-2.97198	0.590918	-5.02944	4.92e-07	0.00021178	CvsT3
A. cervicornis	Florida	Branching	Acerv_evm.model.Segkk1945_pilon.2	GO:0072584	0.0216548	1	1	1	caveolin-mediated endocytosis	BP	1350	16.8033	-2.97198	0.590918	-5.02944	4.92e-07	0.00021178	CvsT3
A. cervicornis	Florida	Branching	Acerv_evm.model.Segkk1945_pilon.2	GO:0005794	0.0364796	0.986181	8	161	Golgi apparatus	CC	1350	16.8033	-2.97198	0.590918	-5.02944	4.92e-07	0.00021178	CvsT3
A. cervicornis	Florida	Branching	Acerv_evm.model.Segkk1945_pilon.2	GO:0060291	0.00967798	0.99964	2	7	long-term synaptic potentiation	BP	1350	16.8033	-2.97198	0.590918	-5.02944	4.92e-07	0.00021178	CvsT3
A. cervicornis	Florida	Branching	Acerv_evm.model.Segkk1945_pilon.2	GO:0031143	0.0216548	1	1	1	pseudopodium	CC	1350	16.8033	-2.97198	0.590918	-5.02944	4.92e-07	0.00021178	CvsT3
A. cervicornis	Florida	Branching	Acerv_evm.model.Segkk1945_pilon.2	GO:0120041	0.0216548	1	1	1	positive regulation of macrophage proliferation	BP	1350	16.8033	-2.97198	0.590918	-5.02944	4.92e-07	0.00021178	CvsT3
A. cervicornis	Florida	Branching	Acerv_evm.model.Segkk1945_pilon.2	GO:0043330	0.00343042	0.999944	2	4	response to exogenous dsRNA	BP	1350	16.8033	-2.97198	0.590918	-5.02944	4.92e-07	0.00021178	CvsT3
A. cervicornis	Florida	Branching	Acerv_evm.model.Segkk1945_pilon.2	GO:0006915	0.0326769	0.994963	3	29	apoptotic process	BP	1350	16.8033	-2.97198	0.590918	-5.02944	4.92e-07	0.00021178	CvsT3
A. cervicornis	Florida	Branching	Acerv_evm.model.Segkk1945_pilon.2	GO:0010759	0.0216548	1	1	1	positive regulation of macrophage chemotaxis	BP	1350	16.8033	-2.97198	0.590918	-5.02944	4.92e-07	0.00021178	CvsT3
A. cervicornis	Florida	Branching	Acerv_evm.model.Segkk1945_pilon.2	GO:0060324	0.0425927	0.999539	1	2	face development	BP	1350	16.8033	-2.97198	0.590918	-5.02944	4.92e-07	0.00021178	CvsT3
A. cervicornis	Florida	Branching	Acerv_evm.model.Segkk1945_pilon.2	GO:0038127	0.0216548	1	1	1	ERBB signaling pathway	BP	1350	16.8033	-2.97198	0.590918	-5.02944	4.92e-07	0.00021178	CvsT3
A. cervicornis	Florida	Branching	Acerv_evm.model.Segkk1945_pilon.2	GO:0061308	0.0216548	1	1	1	cardiac neural crest cell development involved in heart development	BP	1350	16.8033	-2.97198	0.590918	-5.02944	4.92e-07	0.00021178	CvsT3
A. cervicornis	Florida	Branching	Acerv_evm.model.Segkk1945_pilon.2	GO:0070849	0.0430998	0.999528	1	2	response to epidermal growth factor	BP	1350	16.8033	-2.97198	0.590918	-5.02944	4.92e-07	0.00021178	CvsT3
A. cervicornis	Florida	Branching	Acerv_evm.model.Segkk1945_pilon.2	GO:0071356	0.00572553	0.999563	3	17	cellular response to tumor necrosis factor	BP	1350	16.8033	-2.97198	0.590918	-5.02944	4.92e-07	0.00021178	CvsT3
A. cervicornis	Florida	Branching	Acerv_evm.model.Segkk1945_pilon.2	GO:0060440	0.0425927	0.999539	1	2	trachea formation	BP	1350	16.8033	-2.97198	0.590918	-5.02944	4.92e-07	0.00021178	CvsT3
A. cervicornis	Florida	Branching	Acerv_evm.model.Segkk1945_pilon.2	GO:0070371	0.0482632	0.999406	1	2	ERK1 and ERK2 cascade	BP	1350	16.8033	-2.97198	0.590918	-5.02944	4.92e-07	0.00021178	CvsT3
A. cervicornis	Florida	Branching	Acerv_evm.model.Segkk1945_pilon.2	GO:0043204	0.0255005	0.996446	3	27	perikaryon	CC	1350	16.8033	-2.97198	0.590918	-5.02944	4.92e-07	0.00021178	CvsT3
A. cervicornis	Florida	Branching	Acerv_evm.model.Segkk1945_pilon.2	GO:0015966	0.0216548	1	1	1	diadenosine tetraphosphate biosynthetic process	BP	1350	16.8033	-2.97198	0.590918	-5.02944	4.92e-07	0.00021178	CvsT3
A. cervicornis	Florida	Branching	Acerv_evm.model.Segkk1945_pilon.2	GO:0090170	0.0425927	0.999539	1	2	regulation of Golgi inheritance	BP	1350	16.8033	-2.97198	0.590918	-5.02944	4.92e-07	0.00021178	CvsT3
A. cervicornis	Florida	Branching	Acerv_evm.model.Segkk1945_pilon.2	GO:0003690	0.00415862	0.999722	3	15	double-stranded DNA binding	MF	1350	16.8033	-2.97198	0.590918	-5.02944	4.92e-07	0.00021178	CvsT3
A. cervicornis	Florida	Branching	Acerv_evm.model.Segkk1945_pilon.2	GO:0001784	0.0113616	0.999541	2	7	phosphotyrosine residue binding	MF	1350	16.8033	-2.97198	0.590918	-5.02944	4.92e-07	0.00021178	CvsT3
A. cervicornis	Florida	Branching	Acerv_evm.model.Segkk1945_pilon.2	GO:0030278	0.00443443	0.999904	2	5	regulation of ossification	BP	1350	16.8033	-2.97198	0.590918	-5.02944	4.92e-07	0.00021178	CvsT3
A. cervicornis	Florida	Branching	Acerv_evm.model.Segkk1945_pilon.2	GO:0030878	0.00463762	0.999897	2	5	thyroid gland development	BP	1350	16.8033	-2.95364	0.645065	-4.57883	4.68e-06	0.00169096	CvsT1
A. cervicornis	Florida	Branching	Acerv_evm.model.Segkk1945_pilon.2	GO:0005770	0.0377184	0.993812	3	32	late endosome	CC	1350	16.8033	-2.95364	0.645065	-4.57883	4.68e-06	0.00169096	CvsT1
A. cervicornis	Florida	Branching	Acerv_evm.model.Segkk1945_pilon.2	GO:0048538	0.00671967	0.999804	2	6	thymus development	BP	1350	16.8033	-2.95364	0.645065	-4.57883	4.68e-06	0.00169096	CvsT1
A. cervicornis	Florida	Branching	Acerv_evm.model.Segkk1945_pilon.2	GO:0007611	0.0163294	0.998096	3	24	learning or memory	BP	1350	16.8033	-2.95364	0.645065	-4.57883	4.68e-06	0.00169096	CvsT1
A. cervicornis	Florida	Branching	Acerv_evm.model.Segkk1945_pilon.2	GO:0045596	0.0301488	0.997702	2	12	negative regulation of cell differentiation	BP	1350	16.8033	-2.95364	0.645065	-4.57883	4.68e-06	0.00169096	CvsT1
A. cervicornis	Florida	Branching	Acerv_evm.model.Segkk1945_pilon.2	GO:0072584	0.0216548	1	1	1	caveolin-mediated endocytosis	BP	1350	16.8033	-2.95364	0.645065	-4.57883	4.68e-06	0.00169096	CvsT1
A. cervicornis	Florida	Branching	Acerv_evm.model.Segkk1945_pilon.2	GO:0005794	0.0364796	0.986181	8	161	Golgi apparatus	CC	1350	16.8033	-2.95364	0.645065	-4.57883	4.68e-06	0.00169096	CvsT1
A. cervicornis	Florida	Branching	Acerv_evm.model.Segkk1945_pilon.2	GO:0060291	0.00967798	0.99964	2	7	long-term synaptic potentiation	BP	1350	16.8033	-2.95364	0.645065	-4.57883	4.68e-06	0.00169096	CvsT1
A. cervicornis	Florida	Branching	Acerv_evm.model.Segkk1945_pilon.2	GO:0031143	0.0216548	1	1	1	pseudopodium	CC	1350	16.8033	-2.95364	0.645065	-4.57883	4.68e-06	0.00169096	CvsT1
A. cervicornis	Florida	Branching	Acerv_evm.model.Segkk1945_pilon.2	GO:0120041	0.0216548	1	1	1	positive regulation of macrophage proliferation	BP	1350	16.8033	-2.95364	0.645065	-4.57883	4.68e-06	0.00169096	CvsT1
A. cervicornis	Florida	Branching	Acerv_evm.model.Segkk1945_pilon.2	GO:0043330	0.00343042	0.999944	2	4	response to exogenous dsRNA	BP	1350	16.8033	-2.95364	0.645065	-4.57883	4.68e-06	0.00169096	CvsT1
A. cervicornis	Florida	Branching	Acerv_evm.model.Segkk1945_pilon.2	GO:0006915	0.0326769	0.994963	3	29	apoptotic process	BP	1350	16.8033	-2.95364	0.645065	-4.57883	4.68e-06	0.00169096	CvsT1
A. cervicornis	Florida	Branching	Acerv_evm.model.Segkk1945_pilon.2	GO:0010759	0.0216548	1	1	1	positive regulation of macrophage chemotaxis	BP	1350	16.8033	-2.95364	0.645065	-4.57883	4.68e-06	0.00169096	CvsT1
A. cervicornis	Florida	Branching	Acerv_evm.model.Segkk1945_pilon.2	GO:0060324	0.0425927	0.999539	1	2	face development	BP	1350	16.8033	-2.95364	0.645065	-4.57883	4.68e-06	0.00169096	CvsT1
A. cervicornis	Florida	Branching	Acerv_evm.model.Segkk1945_pilon.2	GO:0038127	0.0216548	1	1	1	ERBB signaling pathway	BP	1350	16.8033	-2.95364	0.645065	-4.57883	4.68e-06	0.00169096	CvsT1
A. cervicornis	Florida	Branching	Acerv_evm.model.Segkk1945_pilon.2	GO:0061308	0.0216548	1	1	1	cardiac neural crest cell development involved in heart development	BP	1350	16.8033	-2.95364	0.645065	-4.57883	4.68e-06	0.00169096	CvsT1
A. cervicornis	Florida	Branching	Acerv_evm.model.Segkk1945_pilon.2	GO:0070849	0.0430998	0.999528	1	2	response to epidermal growth factor	BP	1350	16.8033	-2.95364	0.645065	-4.57883	4.68e-06	0.00169096	CvsT1
A. cervicornis	Florida	Branching	Acerv_evm.model.Segkk1945_pilon.2	GO:0071356	0.00572553	0.999563	3	17	cellular response to tumor necrosis factor	BP	1350	16.8033	-2.95364	0.645065	-4.57883	4.68e-06	0.00169096	CvsT1
A. cervicornis	Florida	Branching	Acerv_evm.model.Segkk1945_pilon.2	GO:0060440	0.0425927	0.999539	1	2	trachea formation	BP	1350	16.8033	-2.95364	0.645065	-4.57883	4.68e-06	0.00169096	CvsT1
A. cervicornis	Florida	Branching	Acerv_evm.model.Segkk1945_pilon.2	GO:0070371	0.0482632	0.999406	1	2	ERK1 and ERK2 cascade	BP	1350	16.8033	-2.95364	0.645065	-4.57883	4.68e-06	0.00169096	CvsT1
A. cervicornis	Florida	Branching	Acerv_evm.model.Segkk1945_pilon.2	GO:0043204	0.0255005	0.996446	3	27	perikaryon	CC	1350	16.8033	-2.95364	0.645065	-4.57883	4.68e-06	0.00169096	CvsT1
A. cervicornis	Florida	Branching	Acerv_evm.model.Segkk1945_pilon.2	GO:0015966	0.0216548	1	1	1	diadenosine tetraphosphate biosynthetic process	BP	1350	16.8033	-2.95364	0.645065	-4.57883	4.68e-06	0.00169096	CvsT1
A. cervicornis	Florida	Branching	Acerv_evm.model.Segkk1945_pilon.2	GO:0090170	0.0425927	0.999539	1	2	regulation of Golgi inheritance	BP	1350	16.8033	-2.95364	0.645065	-4.57883	4.68e-06	0.00169096	CvsT1
A. cervicornis	Florida	Branching	Acerv_evm.model.Segkk1945_pilon.2	GO:0003690	0.00415862	0.999722	3	15	double-stranded DNA binding	MF	1350	16.8033	-2.95364	0.645065	-4.57883	4.68e-06	0.00169096	CvsT1
A. cervicornis	Florida	Branching	Acerv_evm.model.Segkk1945_pilon.2	GO:0001784	0.0113616	0.999541	2	7	phosphotyrosine residue binding	MF	1350	16.8033	-2.95364	0.645065	-4.57883	4.68e-06	0.00169096	CvsT1
A. cervicornis	Florida	Branching	Acerv_evm.model.Segkk1945_pilon.2	GO:0030278	0.00443443	0.999904	2	5	regulation of ossification	BP	1350	16.8033	-2.95364	0.645065	-4.57883	4.68e-06	0.00169096	CvsT1
A. cervicornis	Florida	Branching	Acerv_evm.model.Segkk3419_pilon.10	GO:0005794	0.0364796	0.986181	8	161	Golgi apparatus	CC	444	17.5759	-2.87587	0.723925	-3.9726	7.11e-05	0.0119026	CvsT1
A. cervicornis	Florida	Branching	Acerv_evm.model.Segkk3419_pilon.10	GO:0005381	0.0299491	1	1	1	iron ion transmembrane transporter activity	MF	444	17.5759	-2.87587	0.723925	-3.9726	7.11e-05	0.0119026	CvsT1
A. cervicornis	Florida	Branching	Acerv_evm.model.Segkk3047_pilon.5	GO:0005669	0.00618988	0.999841	2	5	transcription factor TFIID complex	CC	756	36.1004	-2.85673	0.437746	-6.526	6.75e-11	6.79e-08	CvsT4
A. cervicornis	Florida	Branching	Acerv_evm.model.Segkk3047_pilon.5	GO:0006367	0.0114777	0.999534	2	7	transcription initiation from RNA polymerase II promoter	BP	756	36.1004	-2.85673	0.437746	-6.526	6.75e-11	6.79e-08	CvsT4
A. cervicornis	Florida	Branching	Acerv_evm.model.Segkk3047_pilon.5	GO:1905776	0.0253413	1	1	1	positive regulation of DNA helicase activity	BP	756	36.1004	-2.85673	0.437746	-6.526	6.75e-11	6.79e-08	CvsT4
A. cervicornis	Florida	Branching	Acerv_evm.model.Segkk3047_pilon.5	GO:0016251	0.0143903	0.999316	2	8	RNA polymerase II general transcription initiation factor activity	MF	756	36.1004	-2.85673	0.437746	-6.526	6.75e-11	6.79e-08	CvsT4
A. cervicornis	Florida	Branching	Acerv_evm.model.Segkk3047_pilon.5	GO:0000439	0.0462107	0.999456	1	2	transcription factor TFIIH core complex	CC	756	36.1004	-2.85673	0.437746	-6.526	6.75e-11	6.79e-08	CvsT4
A. cervicornis	Florida	Branching	Acerv_evm.model.Segkk3047_pilon.5	GO:0000438	0.0253413	1	1	1	core TFIIH complex portion of holo TFIIH complex	CC	756	36.1004	-2.85673	0.437746	-6.526	6.75e-11	6.79e-08	CvsT4
A. cervicornis	Florida	Branching	Acerv_evm.model.Segkk3047_pilon.5	GO:0047485	0.0104878	0.998976	3	21	protein N-terminus binding	MF	756	36.1004	-2.85673	0.437746	-6.526	6.75e-11	6.79e-08	CvsT4
A. cervicornis	Florida	Branching	Acerv_evm.model.Segkk3047_pilon.5	GO:0005669	0.00618988	0.999841	2	5	transcription factor TFIID complex	CC	756	36.1004	-2.81832	0.419773	-6.71393	1.89e-11	1.71e-08	CvsT3
A. cervicornis	Florida	Branching	Acerv_evm.model.Segkk3047_pilon.5	GO:0006367	0.0114777	0.999534	2	7	transcription initiation from RNA polymerase II promoter	BP	756	36.1004	-2.81832	0.419773	-6.71393	1.89e-11	1.71e-08	CvsT3
A. cervicornis	Florida	Branching	Acerv_evm.model.Segkk3047_pilon.5	GO:1905776	0.0253413	1	1	1	positive regulation of DNA helicase activity	BP	756	36.1004	-2.81832	0.419773	-6.71393	1.89e-11	1.71e-08	CvsT3
A. cervicornis	Florida	Branching	Acerv_evm.model.Segkk3047_pilon.5	GO:0016251	0.0143903	0.999316	2	8	RNA polymerase II general transcription initiation factor activity	MF	756	36.1004	-2.81832	0.419773	-6.71393	1.89e-11	1.71e-08	CvsT3
A. cervicornis	Florida	Branching	Acerv_evm.model.Segkk3047_pilon.5	GO:0000439	0.0462107	0.999456	1	2	transcription factor TFIIH core complex	CC	756	36.1004	-2.81832	0.419773	-6.71393	1.89e-11	1.71e-08	CvsT3
A. cervicornis	Florida	Branching	Acerv_evm.model.Segkk3047_pilon.5	GO:0000438	0.0253413	1	1	1	core TFIIH complex portion of holo TFIIH complex	CC	756	36.1004	-2.81832	0.419773	-6.71393	1.89e-11	1.71e-08	CvsT3
A. cervicornis	Florida	Branching	Acerv_evm.model.Segkk3047_pilon.5	GO:0047485	0.0104878	0.998976	3	21	protein N-terminus binding	MF	756	36.1004	-2.81832	0.419773	-6.71393	1.89e-11	1.71e-08	CvsT3
A. cervicornis	Florida	Branching	Acerv_evm.model.Segkk4047_pilon.16	GO:0060336	0.0437611	0.999513	1	2	negative regulation of interferon-gamma-mediated signaling pathway	BP	1962	752.001	-2.78206	0.63667	-4.36971	1.24e-05	0.00990929	T1vsT2
A. cervicornis	Florida	Branching	Acerv_evm.model.Segkk4047_pilon.16	GO:1902216	0.0437611	0.999513	1	2	positive regulation of interleukin-4-mediated signaling pathway	BP	1962	752.001	-2.78206	0.63667	-4.36971	1.24e-05	0.00990929	T1vsT2
A. cervicornis	Florida	Branching	Acerv_evm.model.Segkk4047_pilon.16	GO:0010847	0.0424061	0.999543	1	2	regulation of chromatin assembly	BP	1962	752.001	-2.78206	0.63667	-4.36971	1.24e-05	0.00990929	T1vsT2
A. cervicornis	Florida	Branching	Acerv_evm.model.Segkk4047_pilon.16	GO:0019985	0.0423648	0.999544	1	2	translesion synthesis	BP	1962	752.001	-2.78206	0.63667	-4.36971	1.24e-05	0.00990929	T1vsT2
A. cervicornis	Florida	Branching	Acerv_evm.model.Segkk4047_pilon.16	GO:0070403	0.00470461	0.999895	2	5	NAD+ binding	MF	1962	752.001	-2.78206	0.63667	-4.36971	1.24e-05	0.00990929	T1vsT2
A. cervicornis	Florida	Branching	Acerv_evm.model.Segkk4047_pilon.16	GO:0010629	0.0367268	0.991765	4	54	negative regulation of gene expression	BP	1962	752.001	-2.78206	0.63667	-4.36971	1.24e-05	0.00990929	T1vsT2
A. cervicornis	Florida	Branching	Acerv_evm.model.Segkk4047_pilon.16	GO:0032088	0.0151817	0.998291	3	22	negative regulation of NF-kappaB transcription factor activity	BP	1962	752.001	-2.78206	0.63667	-4.36971	1.24e-05	0.00990929	T1vsT2
A. cervicornis	Florida	Branching	Acerv_evm.model.Segkk4047_pilon.16	GO:0042531	0.0427442	0.999535	1	2	positive regulation of tyrosine phosphorylation of STAT protein	BP	1962	752.001	-2.78206	0.63667	-4.36971	1.24e-05	0.00990929	T1vsT2
A. cervicornis	Florida	Branching	Acerv_evm.model.Segkk4047_pilon.16	GO:0005794	0.0364796	0.986181	8	161	Golgi apparatus	CC	1962	752.001	-2.78206	0.63667	-4.36971	1.24e-05	0.00990929	T1vsT2
A. cervicornis	Florida	Branching	Acerv_evm.model.Segkk3540_pilon.3	GO:0052381	0.0256003	1	1	1	tRNA dimethylallyltransferase activity	MF	735	38.7027	-2.76346	0.689335	-4.00888	6.1e-05	0.00755567	CvsT2
A. cervicornis	Florida	Branching	Acerv_evm.model.Segkk3540_pilon.3	GO:0070900	0.0256003	1	1	1	mitochondrial tRNA modification	BP	735	38.7027	-2.76346	0.689335	-4.00888	6.1e-05	0.00755567	CvsT2
A. cervicornis	Florida	Branching	Acerv_evm.model.Segkk1822_pilon.2	GO:0070652	0.0212607	1	1	1	HAUS complex	CC	3081	599.904	-2.74925	0.496118	-5.54153	3e-08	1.51e-05	CvsT2
A. cervicornis	Florida	Branching	Acerv_evm.model.Segkk3047_pilon.5	GO:0005669	0.00618988	0.999841	2	5	transcription factor TFIID complex	CC	756	36.1004	-2.72769	0.459738	-5.93315	2.97e-09	2.07e-06	CvsT1
A. cervicornis	Florida	Branching	Acerv_evm.model.Segkk3047_pilon.5	GO:0006367	0.0114777	0.999534	2	7	transcription initiation from RNA polymerase II promoter	BP	756	36.1004	-2.72769	0.459738	-5.93315	2.97e-09	2.07e-06	CvsT1
A. cervicornis	Florida	Branching	Acerv_evm.model.Segkk3047_pilon.5	GO:1905776	0.0253413	1	1	1	positive regulation of DNA helicase activity	BP	756	36.1004	-2.72769	0.459738	-5.93315	2.97e-09	2.07e-06	CvsT1
A. cervicornis	Florida	Branching	Acerv_evm.model.Segkk3047_pilon.5	GO:0016251	0.0143903	0.999316	2	8	RNA polymerase II general transcription initiation factor activity	MF	756	36.1004	-2.72769	0.459738	-5.93315	2.97e-09	2.07e-06	CvsT1
A. cervicornis	Florida	Branching	Acerv_evm.model.Segkk3047_pilon.5	GO:0000439	0.0462107	0.999456	1	2	transcription factor TFIIH core complex	CC	756	36.1004	-2.72769	0.459738	-5.93315	2.97e-09	2.07e-06	CvsT1
A. cervicornis	Florida	Branching	Acerv_evm.model.Segkk3047_pilon.5	GO:0000438	0.0253413	1	1	1	core TFIIH complex portion of holo TFIIH complex	CC	756	36.1004	-2.72769	0.459738	-5.93315	2.97e-09	2.07e-06	CvsT1
A. cervicornis	Florida	Branching	Acerv_evm.model.Segkk3047_pilon.5	GO:0047485	0.0104878	0.998976	3	21	protein N-terminus binding	MF	756	36.1004	-2.72769	0.459738	-5.93315	2.97e-09	2.07e-06	CvsT1
A. cervicornis	Florida	Branching	Acerv_evm.model.Segkk3525_pilon.1	GO:0098793	0.00534615	0.999116	5	47	presynapse	CC	2871	30.4771	-2.72603	0.49342	-5.52478	3.3e-08	1.66e-05	CvsT1
A. cervicornis	Florida	Branching	Acerv_evm.model.Segkk3525_pilon.1	GO:0006887	0.0377196	0.996718	2	13	exocytosis	BP	2871	30.4771	-2.72603	0.49342	-5.52478	3.3e-08	1.66e-05	CvsT1
A. cervicornis	Florida	Branching	Acerv_evm.model.Segkk3525_pilon.1	GO:0043204	0.0255005	0.996446	3	27	perikaryon	CC	2871	30.4771	-2.72603	0.49342	-5.52478	3.3e-08	1.66e-05	CvsT1
A. cervicornis	Florida	Branching	Acerv_evm.model.Segkk2935_pilon.2	GO:0006269	0.0444975	0.999496	1	2	DNA replication, synthesis of RNA primer	BP	837	25.6008	-2.6778	0.551472	-4.85573	1.2e-06	0.00033888	CvsT2
A. cervicornis	Florida	Branching	Acerv_evm.model.Segkk2935_pilon.2	GO:0006606	0.0104831	0.998988	3	19	protein import into nucleus	BP	837	25.6008	-2.6778	0.551472	-4.85573	1.2e-06	0.00033888	CvsT2
A. cervicornis	Florida	Branching	Acerv_evm.model.Segkk2935_pilon.2	GO:0005658	0.0444975	0.999496	1	2	alpha DNA polymerase:primase complex	CC	837	25.6008	-2.6778	0.551472	-4.85573	1.2e-06	0.00033888	CvsT2
A. cervicornis	Florida	Branching	Acerv_evm.model.Segkk3525_pilon.1	GO:0098793	0.00534615	0.999116	5	47	presynapse	CC	2871	30.4771	-2.56555	0.47882	-5.35807	8.41e-08	4.75e-05	CvsT4
A. cervicornis	Florida	Branching	Acerv_evm.model.Segkk3525_pilon.1	GO:0006887	0.0377196	0.996718	2	13	exocytosis	BP	2871	30.4771	-2.56555	0.47882	-5.35807	8.41e-08	4.75e-05	CvsT4
A. cervicornis	Florida	Branching	Acerv_evm.model.Segkk3525_pilon.1	GO:0043204	0.0255005	0.996446	3	27	perikaryon	CC	2871	30.4771	-2.56555	0.47882	-5.35807	8.41e-08	4.75e-05	CvsT4
A. cervicornis	Florida	Branching	Acerv_evm.model.Segkk3525_pilon.1	GO:0098793	0.00534615	0.999116	5	47	presynapse	CC	2871	30.4771	-2.55062	0.453977	-5.61838	1.93e-08	1.03e-05	CvsT3
A. cervicornis	Florida	Branching	Acerv_evm.model.Segkk3525_pilon.1	GO:0006887	0.0377196	0.996718	2	13	exocytosis	BP	2871	30.4771	-2.55062	0.453977	-5.61838	1.93e-08	1.03e-05	CvsT3
A. cervicornis	Florida	Branching	Acerv_evm.model.Segkk3525_pilon.1	GO:0043204	0.0255005	0.996446	3	27	perikaryon	CC	2871	30.4771	-2.55062	0.453977	-5.61838	1.93e-08	1.03e-05	CvsT3
A. cervicornis	Florida	Branching	Acerv_evm.model.Segkk3525_pilon.1	GO:0098793	0.00534615	0.999116	5	47	presynapse	CC	2871	30.4771	-2.5254	0.452325	-5.58315	2.36e-08	1.26e-05	CvsT2
A. cervicornis	Florida	Branching	Acerv_evm.model.Segkk3525_pilon.1	GO:0006887	0.0377196	0.996718	2	13	exocytosis	BP	2871	30.4771	-2.5254	0.452325	-5.58315	2.36e-08	1.26e-05	CvsT2
A. cervicornis	Florida	Branching	Acerv_evm.model.Segkk3525_pilon.1	GO:0043204	0.0255005	0.996446	3	27	perikaryon	CC	2871	30.4771	-2.5254	0.452325	-5.58315	2.36e-08	1.26e-05	CvsT2
A. cervicornis	Florida	Branching	Acerv_evm.model.Segkk3419_pilon.10	GO:0005794	0.0364796	0.986181	8	161	Golgi apparatus	CC	444	17.5759	-2.51737	0.712232	-3.53448	0.00040858	0.0499183	CvsT4
A. cervicornis	Florida	Branching	Acerv_evm.model.Segkk3419_pilon.10	GO:0005381	0.0299491	1	1	1	iron ion transmembrane transporter activity	MF	444	17.5759	-2.51737	0.712232	-3.53448	0.00040858	0.0499183	CvsT4
A. cervicornis	Florida	Branching	Acerv_evm.model.Segkk1945_pilon.2	GO:0030878	0.00463762	0.999897	2	5	thyroid gland development	BP	1350	16.8033	-2.49559	0.600891	-4.15314	3.28e-05	0.00470295	CvsT2
A. cervicornis	Florida	Branching	Acerv_evm.model.Segkk1945_pilon.2	GO:0005770	0.0377184	0.993812	3	32	late endosome	CC	1350	16.8033	-2.49559	0.600891	-4.15314	3.28e-05	0.00470295	CvsT2
A. cervicornis	Florida	Branching	Acerv_evm.model.Segkk1945_pilon.2	GO:0048538	0.00671967	0.999804	2	6	thymus development	BP	1350	16.8033	-2.49559	0.600891	-4.15314	3.28e-05	0.00470295	CvsT2
A. cervicornis	Florida	Branching	Acerv_evm.model.Segkk1945_pilon.2	GO:0007611	0.0163294	0.998096	3	24	learning or memory	BP	1350	16.8033	-2.49559	0.600891	-4.15314	3.28e-05	0.00470295	CvsT2
A. cervicornis	Florida	Branching	Acerv_evm.model.Segkk1945_pilon.2	GO:0045596	0.0301488	0.997702	2	12	negative regulation of cell differentiation	BP	1350	16.8033	-2.49559	0.600891	-4.15314	3.28e-05	0.00470295	CvsT2
A. cervicornis	Florida	Branching	Acerv_evm.model.Segkk1945_pilon.2	GO:0072584	0.0216548	1	1	1	caveolin-mediated endocytosis	BP	1350	16.8033	-2.49559	0.600891	-4.15314	3.28e-05	0.00470295	CvsT2
A. cervicornis	Florida	Branching	Acerv_evm.model.Segkk1945_pilon.2	GO:0005794	0.0364796	0.986181	8	161	Golgi apparatus	CC	1350	16.8033	-2.49559	0.600891	-4.15314	3.28e-05	0.00470295	CvsT2
A. cervicornis	Florida	Branching	Acerv_evm.model.Segkk1945_pilon.2	GO:0060291	0.00967798	0.99964	2	7	long-term synaptic potentiation	BP	1350	16.8033	-2.49559	0.600891	-4.15314	3.28e-05	0.00470295	CvsT2
A. cervicornis	Florida	Branching	Acerv_evm.model.Segkk1945_pilon.2	GO:0031143	0.0216548	1	1	1	pseudopodium	CC	1350	16.8033	-2.49559	0.600891	-4.15314	3.28e-05	0.00470295	CvsT2
A. cervicornis	Florida	Branching	Acerv_evm.model.Segkk1945_pilon.2	GO:0120041	0.0216548	1	1	1	positive regulation of macrophage proliferation	BP	1350	16.8033	-2.49559	0.600891	-4.15314	3.28e-05	0.00470295	CvsT2
A. cervicornis	Florida	Branching	Acerv_evm.model.Segkk1945_pilon.2	GO:0043330	0.00343042	0.999944	2	4	response to exogenous dsRNA	BP	1350	16.8033	-2.49559	0.600891	-4.15314	3.28e-05	0.00470295	CvsT2
A. cervicornis	Florida	Branching	Acerv_evm.model.Segkk1945_pilon.2	GO:0006915	0.0326769	0.994963	3	29	apoptotic process	BP	1350	16.8033	-2.49559	0.600891	-4.15314	3.28e-05	0.00470295	CvsT2
A. cervicornis	Florida	Branching	Acerv_evm.model.Segkk1945_pilon.2	GO:0010759	0.0216548	1	1	1	positive regulation of macrophage chemotaxis	BP	1350	16.8033	-2.49559	0.600891	-4.15314	3.28e-05	0.00470295	CvsT2
A. cervicornis	Florida	Branching	Acerv_evm.model.Segkk1945_pilon.2	GO:0060324	0.0425927	0.999539	1	2	face development	BP	1350	16.8033	-2.49559	0.600891	-4.15314	3.28e-05	0.00470295	CvsT2
A. cervicornis	Florida	Branching	Acerv_evm.model.Segkk1945_pilon.2	GO:0038127	0.0216548	1	1	1	ERBB signaling pathway	BP	1350	16.8033	-2.49559	0.600891	-4.15314	3.28e-05	0.00470295	CvsT2
A. cervicornis	Florida	Branching	Acerv_evm.model.Segkk1945_pilon.2	GO:0061308	0.0216548	1	1	1	cardiac neural crest cell development involved in heart development	BP	1350	16.8033	-2.49559	0.600891	-4.15314	3.28e-05	0.00470295	CvsT2
A. cervicornis	Florida	Branching	Acerv_evm.model.Segkk1945_pilon.2	GO:0070849	0.0430998	0.999528	1	2	response to epidermal growth factor	BP	1350	16.8033	-2.49559	0.600891	-4.15314	3.28e-05	0.00470295	CvsT2
A. cervicornis	Florida	Branching	Acerv_evm.model.Segkk1945_pilon.2	GO:0071356	0.00572553	0.999563	3	17	cellular response to tumor necrosis factor	BP	1350	16.8033	-2.49559	0.600891	-4.15314	3.28e-05	0.00470295	CvsT2
A. cervicornis	Florida	Branching	Acerv_evm.model.Segkk1945_pilon.2	GO:0060440	0.0425927	0.999539	1	2	trachea formation	BP	1350	16.8033	-2.49559	0.600891	-4.15314	3.28e-05	0.00470295	CvsT2
A. cervicornis	Florida	Branching	Acerv_evm.model.Segkk1945_pilon.2	GO:0070371	0.0482632	0.999406	1	2	ERK1 and ERK2 cascade	BP	1350	16.8033	-2.49559	0.600891	-4.15314	3.28e-05	0.00470295	CvsT2
A. cervicornis	Florida	Branching	Acerv_evm.model.Segkk1945_pilon.2	GO:0043204	0.0255005	0.996446	3	27	perikaryon	CC	1350	16.8033	-2.49559	0.600891	-4.15314	3.28e-05	0.00470295	CvsT2
A. cervicornis	Florida	Branching	Acerv_evm.model.Segkk1945_pilon.2	GO:0015966	0.0216548	1	1	1	diadenosine tetraphosphate biosynthetic process	BP	1350	16.8033	-2.49559	0.600891	-4.15314	3.28e-05	0.00470295	CvsT2
A. cervicornis	Florida	Branching	Acerv_evm.model.Segkk1945_pilon.2	GO:0090170	0.0425927	0.999539	1	2	regulation of Golgi inheritance	BP	1350	16.8033	-2.49559	0.600891	-4.15314	3.28e-05	0.00470295	CvsT2
A. cervicornis	Florida	Branching	Acerv_evm.model.Segkk1945_pilon.2	GO:0003690	0.00415862	0.999722	3	15	double-stranded DNA binding	MF	1350	16.8033	-2.49559	0.600891	-4.15314	3.28e-05	0.00470295	CvsT2
A. cervicornis	Florida	Branching	Acerv_evm.model.Segkk1945_pilon.2	GO:0001784	0.0113616	0.999541	2	7	phosphotyrosine residue binding	MF	1350	16.8033	-2.49559	0.600891	-4.15314	3.28e-05	0.00470295	CvsT2
A. cervicornis	Florida	Branching	Acerv_evm.model.Segkk1945_pilon.2	GO:0030278	0.00443443	0.999904	2	5	regulation of ossification	BP	1350	16.8033	-2.49559	0.600891	-4.15314	3.28e-05	0.00470295	CvsT2
A. cervicornis	Florida	Branching	Acerv_evm.model.Segkk1022_pilon.1	GO:0036477	0.0110942	0.998305	4	36	somatodendritic compartment	CC	2385	16.7543	-2.49102	0.536788	-4.6406	3.47e-06	0.00120803	CvsT4
A. cervicornis	Florida	Branching	Acerv_evm.model.Segkk1022_pilon.1	GO:0050804	0.0452808	0.991977	3	35	modulation of chemical synaptic transmission	BP	2385	16.7543	-2.49102	0.536788	-4.6406	3.47e-06	0.00120803	CvsT4
A. cervicornis	Florida	Branching	Acerv_evm.model.Segkk1022_pilon.1	GO:0042391	0.00361392	0.999458	5	44	regulation of membrane potential	BP	2385	16.7543	-2.49102	0.536788	-4.6406	3.47e-06	0.00120803	CvsT4
A. cervicornis	Florida	Branching	Acerv_evm.model.Segkk1022_pilon.1	GO:0010647	0.0225653	0.998571	2	10	positive regulation of cell communication	BP	2385	16.7543	-2.49102	0.536788	-4.6406	3.47e-06	0.00120803	CvsT4
A. cervicornis	Florida	Branching	Acerv_evm.model.Segkk1022_pilon.1	GO:1901698	0.0214064	1	1	1	response to nitrogen compound	BP	2385	16.7543	-2.49102	0.536788	-4.6406	3.47e-06	0.00120803	CvsT4
A. cervicornis	Florida	Branching	Acerv_evm.model.Segkk1022_pilon.1	GO:0098793	0.00534615	0.999116	5	47	presynapse	CC	2385	16.7543	-2.49102	0.536788	-4.6406	3.47e-06	0.00120803	CvsT4
A. cervicornis	Florida	Branching	Acerv_evm.model.Segkk1022_pilon.1	GO:0007611	0.0163294	0.998096	3	24	learning or memory	BP	2385	16.7543	-2.49102	0.536788	-4.6406	3.47e-06	0.00120803	CvsT4
A. cervicornis	Florida	Branching	Acerv_evm.model.Segkk1022_pilon.1	GO:0023056	0.038646	0.996592	2	13	positive regulation of signaling	BP	2385	16.7543	-2.49102	0.536788	-4.6406	3.47e-06	0.00120803	CvsT4
A. cervicornis	Florida	Branching	Acerv_evm.model.Segkk1022_pilon.1	GO:0001818	0.0452184	0.992005	3	34	negative regulation of cytokine production	BP	2385	16.7543	-2.49102	0.536788	-4.6406	3.47e-06	0.00120803	CvsT4
A. cervicornis	Florida	Branching	Acerv_evm.model.Segkk1822_pilon.2	GO:0070652	0.0212607	1	1	1	HAUS complex	CC	3081	599.904	-2.47086	0.553966	-4.46031	8.18e-06	0.00227523	CvsT4
A. cervicornis	Florida	Branching	Acerv_evm.model.Segkk3419_pilon.10	GO:0005794	0.0364796	0.986181	8	161	Golgi apparatus	CC	444	17.5759	-2.43161	0.66859	-3.63693	0.00027591	0.0455816	CvsT3
A. cervicornis	Florida	Branching	Acerv_evm.model.Segkk3419_pilon.10	GO:0005381	0.0299491	1	1	1	iron ion transmembrane transporter activity	MF	444	17.5759	-2.43161	0.66859	-3.63693	0.00027591	0.0455816	CvsT3
A. cervicornis	Florida	Branching	Acerv_evm.model.Segkk2935_pilon.2	GO:0006269	0.0444975	0.999496	1	2	DNA replication, synthesis of RNA primer	BP	837	25.6008	-2.32416	0.599807	-3.87485	0.00010669	0.017863	CvsT4
A. cervicornis	Florida	Branching	Acerv_evm.model.Segkk2935_pilon.2	GO:0006606	0.0104831	0.998988	3	19	protein import into nucleus	BP	837	25.6008	-2.32416	0.599807	-3.87485	0.00010669	0.017863	CvsT4
A. cervicornis	Florida	Branching	Acerv_evm.model.Segkk2935_pilon.2	GO:0005658	0.0444975	0.999496	1	2	alpha DNA polymerase:primase complex	CC	837	25.6008	-2.32416	0.599807	-3.87485	0.00010669	0.017863	CvsT4
A. cervicornis	Florida	Branching	Acerv_evm.model.Segkk1022_pilon.1	GO:0036477	0.0110942	0.998305	4	36	somatodendritic compartment	CC	2385	16.7543	-2.29057	0.5147	-4.45031	8.57e-06	0.00168531	CvsT2
A. cervicornis	Florida	Branching	Acerv_evm.model.Segkk1022_pilon.1	GO:0050804	0.0452808	0.991977	3	35	modulation of chemical synaptic transmission	BP	2385	16.7543	-2.29057	0.5147	-4.45031	8.57e-06	0.00168531	CvsT2
A. cervicornis	Florida	Branching	Acerv_evm.model.Segkk1022_pilon.1	GO:0042391	0.00361392	0.999458	5	44	regulation of membrane potential	BP	2385	16.7543	-2.29057	0.5147	-4.45031	8.57e-06	0.00168531	CvsT2
A. cervicornis	Florida	Branching	Acerv_evm.model.Segkk1022_pilon.1	GO:0010647	0.0225653	0.998571	2	10	positive regulation of cell communication	BP	2385	16.7543	-2.29057	0.5147	-4.45031	8.57e-06	0.00168531	CvsT2
A. cervicornis	Florida	Branching	Acerv_evm.model.Segkk1022_pilon.1	GO:1901698	0.0214064	1	1	1	response to nitrogen compound	BP	2385	16.7543	-2.29057	0.5147	-4.45031	8.57e-06	0.00168531	CvsT2
A. cervicornis	Florida	Branching	Acerv_evm.model.Segkk1022_pilon.1	GO:0098793	0.00534615	0.999116	5	47	presynapse	CC	2385	16.7543	-2.29057	0.5147	-4.45031	8.57e-06	0.00168531	CvsT2
A. cervicornis	Florida	Branching	Acerv_evm.model.Segkk1022_pilon.1	GO:0007611	0.0163294	0.998096	3	24	learning or memory	BP	2385	16.7543	-2.29057	0.5147	-4.45031	8.57e-06	0.00168531	CvsT2
A. cervicornis	Florida	Branching	Acerv_evm.model.Segkk1022_pilon.1	GO:0023056	0.038646	0.996592	2	13	positive regulation of signaling	BP	2385	16.7543	-2.29057	0.5147	-4.45031	8.57e-06	0.00168531	CvsT2
A. cervicornis	Florida	Branching	Acerv_evm.model.Segkk1022_pilon.1	GO:0001818	0.0452184	0.992005	3	34	negative regulation of cytokine production	BP	2385	16.7543	-2.29057	0.5147	-4.45031	8.57e-06	0.00168531	CvsT2
A. cervicornis	Florida	Branching	Acerv_evm.model.Segkk3419_pilon.10	GO:0005794	0.0364796	0.986181	8	161	Golgi apparatus	CC	444	17.5759	-2.2775	0.669657	-3.401	0.0006714	0.0439862	CvsT2
A. cervicornis	Florida	Branching	Acerv_evm.model.Segkk3419_pilon.10	GO:0005381	0.0299491	1	1	1	iron ion transmembrane transporter activity	MF	444	17.5759	-2.2775	0.669657	-3.401	0.0006714	0.0439862	CvsT2
A. cervicornis	Florida	Branching	Acerv_evm.model.Segkk2935_pilon.2	GO:0006269	0.0444975	0.999496	1	2	DNA replication, synthesis of RNA primer	BP	837	25.6008	-2.27462	0.561088	-4.05395	5.04e-05	0.011105	CvsT3
A. cervicornis	Florida	Branching	Acerv_evm.model.Segkk2935_pilon.2	GO:0006606	0.0104831	0.998988	3	19	protein import into nucleus	BP	837	25.6008	-2.27462	0.561088	-4.05395	5.04e-05	0.011105	CvsT3
A. cervicornis	Florida	Branching	Acerv_evm.model.Segkk2935_pilon.2	GO:0005658	0.0444975	0.999496	1	2	alpha DNA polymerase:primase complex	CC	837	25.6008	-2.27462	0.561088	-4.05395	5.04e-05	0.011105	CvsT3
A. cervicornis	Florida	Branching	Acerv_evm.model.Segkk2725_pilon.8	GO:0010951	0.00318713	0.99995	2	4	negative regulation of endopeptidase activity	BP	3309	32.4056	-2.16487	0.470308	-4.60309	4.16e-06	0.00094089	CvsT2
A. cervicornis	Florida	Branching	Acerv_evm.model.Segkk2725_pilon.8	GO:0010466	0.0452015	0.99948	1	2	negative regulation of peptidase activity	BP	3309	32.4056	-2.16487	0.470308	-4.60309	4.16e-06	0.00094089	CvsT2
A. cervicornis	Florida	Branching	Acerv_evm.model.Segkk223_pilon.4	GO:0032456	0.0132298	0.999399	2	8	endocytic recycling	BP	2742	74.9843	-2.14303	0.429306	-4.99184	5.98e-07	0.00020026	CvsT2
A. cervicornis	Florida	Branching	Acerv_evm.model.Segkk223_pilon.4	GO:0016247	0.0213645	1	1	1	channel regulator activity	MF	2742	74.9843	-2.14303	0.429306	-4.99184	5.98e-07	0.00020026	CvsT2
A. cervicornis	Florida	Branching	Acerv_evm.model.Segkk223_pilon.4	GO:1903772	0.0213645	1	1	1	regulation of viral budding via host ESCRT complex	BP	2742	74.9843	-2.14303	0.429306	-4.99184	5.98e-07	0.00020026	CvsT2
A. cervicornis	Florida	Branching	Acerv_evm.model.Segkk223_pilon.4	GO:0047485	0.0104878	0.998976	3	21	protein N-terminus binding	MF	2742	74.9843	-2.14303	0.429306	-4.99184	5.98e-07	0.00020026	CvsT2
A. cervicornis	Florida	Branching	Acerv_evm.model.Segkk223_pilon.4	GO:0071985	0.0213645	1	1	1	multivesicular body sorting pathway	BP	2742	74.9843	-2.14303	0.429306	-4.99184	5.98e-07	0.00020026	CvsT2
A. cervicornis	Florida	Branching	Acerv_evm.model.Segkk223_pilon.4	GO:0000814	0.0435096	0.999518	1	2	ESCRT II complex	CC	2742	74.9843	-2.14303	0.429306	-4.99184	5.98e-07	0.00020026	CvsT2
A. cervicornis	Florida	Branching	Acerv_evm.model.Segkk223_pilon.4	GO:0043328	0.0435096	0.999518	1	2	protein transport to vacuole involved in ubiquitin-dependent protein catabolic process via the multivesicular body sorting pathway	BP	2742	74.9843	-2.14303	0.429306	-4.99184	5.98e-07	0.00020026	CvsT2
A. cervicornis	Florida	Branching	Acerv_evm.model.Segkk4047_pilon.16	GO:0060336	0.0437611	0.999513	1	2	negative regulation of interferon-gamma-mediated signaling pathway	BP	1962	752.001	-2.12974	0.566739	-3.75789	0.00017135	0.016658	CvsT2
A. cervicornis	Florida	Branching	Acerv_evm.model.Segkk4047_pilon.16	GO:1902216	0.0437611	0.999513	1	2	positive regulation of interleukin-4-mediated signaling pathway	BP	1962	752.001	-2.12974	0.566739	-3.75789	0.00017135	0.016658	CvsT2
A. cervicornis	Florida	Branching	Acerv_evm.model.Segkk4047_pilon.16	GO:0010847	0.0424061	0.999543	1	2	regulation of chromatin assembly	BP	1962	752.001	-2.12974	0.566739	-3.75789	0.00017135	0.016658	CvsT2
A. cervicornis	Florida	Branching	Acerv_evm.model.Segkk4047_pilon.16	GO:0019985	0.0423648	0.999544	1	2	translesion synthesis	BP	1962	752.001	-2.12974	0.566739	-3.75789	0.00017135	0.016658	CvsT2
A. cervicornis	Florida	Branching	Acerv_evm.model.Segkk4047_pilon.16	GO:0070403	0.00470461	0.999895	2	5	NAD+ binding	MF	1962	752.001	-2.12974	0.566739	-3.75789	0.00017135	0.016658	CvsT2
A. cervicornis	Florida	Branching	Acerv_evm.model.Segkk4047_pilon.16	GO:0010629	0.0367268	0.991765	4	54	negative regulation of gene expression	BP	1962	752.001	-2.12974	0.566739	-3.75789	0.00017135	0.016658	CvsT2
A. cervicornis	Florida	Branching	Acerv_evm.model.Segkk4047_pilon.16	GO:0032088	0.0151817	0.998291	3	22	negative regulation of NF-kappaB transcription factor activity	BP	1962	752.001	-2.12974	0.566739	-3.75789	0.00017135	0.016658	CvsT2
A. cervicornis	Florida	Branching	Acerv_evm.model.Segkk4047_pilon.16	GO:0042531	0.0427442	0.999535	1	2	positive regulation of tyrosine phosphorylation of STAT protein	BP	1962	752.001	-2.12974	0.566739	-3.75789	0.00017135	0.016658	CvsT2
A. cervicornis	Florida	Branching	Acerv_evm.model.Segkk4047_pilon.16	GO:0005794	0.0364796	0.986181	8	161	Golgi apparatus	CC	1962	752.001	-2.12974	0.566739	-3.75789	0.00017135	0.016658	CvsT2
A. cervicornis	Florida	Branching	Acerv_evm.model.Segkk3096_pilon.7	GO:0003690	0.00415862	0.999722	3	15	double-stranded DNA binding	MF	2016	15.0654	-2.12969	0.531344	-4.00812	6.12e-05	0.0115278	CvsT1
A. cervicornis	Florida	Branching	Acerv_evm.model.Segkk223_pilon.4	GO:0032456	0.0132298	0.999399	2	8	endocytic recycling	BP	2742	74.9843	-2.10692	0.478739	-4.40097	1.08e-05	0.00324775	CvsT1
A. cervicornis	Florida	Branching	Acerv_evm.model.Segkk223_pilon.4	GO:0016247	0.0213645	1	1	1	channel regulator activity	MF	2742	74.9843	-2.10692	0.478739	-4.40097	1.08e-05	0.00324775	CvsT1
A. cervicornis	Florida	Branching	Acerv_evm.model.Segkk223_pilon.4	GO:1903772	0.0213645	1	1	1	regulation of viral budding via host ESCRT complex	BP	2742	74.9843	-2.10692	0.478739	-4.40097	1.08e-05	0.00324775	CvsT1
A. cervicornis	Florida	Branching	Acerv_evm.model.Segkk223_pilon.4	GO:0047485	0.0104878	0.998976	3	21	protein N-terminus binding	MF	2742	74.9843	-2.10692	0.478739	-4.40097	1.08e-05	0.00324775	CvsT1
A. cervicornis	Florida	Branching	Acerv_evm.model.Segkk223_pilon.4	GO:0071985	0.0213645	1	1	1	multivesicular body sorting pathway	BP	2742	74.9843	-2.10692	0.478739	-4.40097	1.08e-05	0.00324775	CvsT1
A. cervicornis	Florida	Branching	Acerv_evm.model.Segkk223_pilon.4	GO:0000814	0.0435096	0.999518	1	2	ESCRT II complex	CC	2742	74.9843	-2.10692	0.478739	-4.40097	1.08e-05	0.00324775	CvsT1
A. cervicornis	Florida	Branching	Acerv_evm.model.Segkk223_pilon.4	GO:0043328	0.0435096	0.999518	1	2	protein transport to vacuole involved in ubiquitin-dependent protein catabolic process via the multivesicular body sorting pathway	BP	2742	74.9843	-2.10692	0.478739	-4.40097	1.08e-05	0.00324775	CvsT1
A. cervicornis	Florida	Branching	Acerv_evm.model.Segkk2725_pilon.8	GO:0010951	0.00318713	0.99995	2	4	negative regulation of endopeptidase activity	BP	3309	32.4056	-2.09189	0.524059	-3.9917	6.56e-05	0.0116293	CvsT1
A. cervicornis	Florida	Branching	Acerv_evm.model.Segkk2725_pilon.8	GO:0010466	0.0452015	0.99948	1	2	negative regulation of peptidase activity	BP	3309	32.4056	-2.09189	0.524059	-3.9917	6.56e-05	0.0116293	CvsT1
A. cervicornis	Florida	Branching	Acerv_evm.model.Segkk454_pilon.2	GO:0036261	0.0346685	1	1	1	7-methylguanosine cap hypermethylation	BP	178	364.693	-2.09033	0.520588	-4.01531	5.94e-05	0.01142	CvsT1
A. cervicornis	Florida	Branching	Acerv_evm.model.Segkk454_pilon.2	GO:0071164	0.0346685	1	1	1	RNA trimethylguanosine synthase activity	MF	178	364.693	-2.09033	0.520588	-4.01531	5.94e-05	0.01142	CvsT1
A. cervicornis	Florida	Branching	Acerv_evm.model.Segkk454_pilon.2	GO:0009452	0.0346685	1	1	1	7-methylguanosine RNA capping	BP	178	364.693	-2.09033	0.520588	-4.01531	5.94e-05	0.01142	CvsT1
A. cervicornis	Florida	Branching	Acerv_evm.model.Segkk2725_pilon.8	GO:0010951	0.00318713	0.99995	2	4	negative regulation of endopeptidase activity	BP	3309	32.4056	-2.08183	0.508348	-4.09529	4.22e-05	0.00796593	CvsT4
A. cervicornis	Florida	Branching	Acerv_evm.model.Segkk2725_pilon.8	GO:0010466	0.0452015	0.99948	1	2	negative regulation of peptidase activity	BP	3309	32.4056	-2.08183	0.508348	-4.09529	4.22e-05	0.00796593	CvsT4
A. cervicornis	Florida	Branching	Acerv_evm.model.Segkk3903_pilon.2	GO:0004089	0.0458865	0.999464	1	2	carbonate dehydratase activity	MF	783	3234.71	-1.99854	0.492323	-4.05941	4.92e-05	0.0174526	T1vsT2
A. cervicornis	Florida	Branching	Acerv_evm.model.Segkk2518_pilon.2	GO:0032299	0.0232649	1	1	1	ribonuclease H2 complex	CC	969	85.3392	-1.9894	0.475137	-4.187	2.83e-05	0.00425927	CvsT2
A. cervicornis	Florida	Branching	Acerv_evm.model.Segkk1656_pilon.3	GO:0042274	0.024074	1	1	1	ribosomal small subunit biogenesis	BP	873	68.566	-1.98184	0.561294	-3.53084	0.00041425	0.030449	CvsT2
A. cervicornis	Florida	Branching	Acerv_evm.model.Segkk2518_pilon.2	GO:0032299	0.0232649	1	1	1	ribonuclease H2 complex	CC	969	85.3392	-1.96549	0.530498	-3.705	0.00021139	0.0289576	CvsT1
A. cervicornis	Florida	Branching	Acerv_evm.model.Segkk2634_pilon.20	GO:0016034	0.0229911	1	1	1	maleylacetoacetate isomerase activity	MF	1008	120.204	-1.95008	0.490355	-3.97688	6.98e-05	0.0119026	CvsT1
A. cervicornis	Florida	Branching	Acerv_evm.model.Segkk1575_pilon.7	GO:0010154	0.0214107	1	1	1	fruit development	BP	1956	17.8707	-1.94556	0.494906	-3.93118	8.45e-05	0.00943507	CvsT2
A. cervicornis	Florida	Branching	Acerv_evm.model.Segkk1575_pilon.7	GO:0048827	0.0214107	1	1	1	phyllome development	BP	1956	17.8707	-1.94556	0.494906	-3.93118	8.45e-05	0.00943507	CvsT2
A. cervicornis	Florida	Branching	Acerv_evm.model.Segkk1575_pilon.7	GO:0008180	0.0324166	0.997431	2	12	COP9 signalosome	CC	1956	17.8707	-1.94556	0.494906	-3.93118	8.45e-05	0.00943507	CvsT2
A. cervicornis	Florida	Branching	Acerv_evm.model.Segkk1022_pilon.1	GO:0036477	0.0110942	0.998305	4	36	somatodendritic compartment	CC	2385	16.7543	-1.92583	0.529598	-3.6364	0.00027648	0.0455816	CvsT3
A. cervicornis	Florida	Branching	Acerv_evm.model.Segkk1022_pilon.1	GO:0050804	0.0452808	0.991977	3	35	modulation of chemical synaptic transmission	BP	2385	16.7543	-1.92583	0.529598	-3.6364	0.00027648	0.0455816	CvsT3
A. cervicornis	Florida	Branching	Acerv_evm.model.Segkk1022_pilon.1	GO:0042391	0.00361392	0.999458	5	44	regulation of membrane potential	BP	2385	16.7543	-1.92583	0.529598	-3.6364	0.00027648	0.0455816	CvsT3
A. cervicornis	Florida	Branching	Acerv_evm.model.Segkk1022_pilon.1	GO:0010647	0.0225653	0.998571	2	10	positive regulation of cell communication	BP	2385	16.7543	-1.92583	0.529598	-3.6364	0.00027648	0.0455816	CvsT3
A. cervicornis	Florida	Branching	Acerv_evm.model.Segkk1022_pilon.1	GO:1901698	0.0214064	1	1	1	response to nitrogen compound	BP	2385	16.7543	-1.92583	0.529598	-3.6364	0.00027648	0.0455816	CvsT3
A. cervicornis	Florida	Branching	Acerv_evm.model.Segkk1022_pilon.1	GO:0098793	0.00534615	0.999116	5	47	presynapse	CC	2385	16.7543	-1.92583	0.529598	-3.6364	0.00027648	0.0455816	CvsT3
A. cervicornis	Florida	Branching	Acerv_evm.model.Segkk1022_pilon.1	GO:0007611	0.0163294	0.998096	3	24	learning or memory	BP	2385	16.7543	-1.92583	0.529598	-3.6364	0.00027648	0.0455816	CvsT3
A. cervicornis	Florida	Branching	Acerv_evm.model.Segkk1022_pilon.1	GO:0023056	0.038646	0.996592	2	13	positive regulation of signaling	BP	2385	16.7543	-1.92583	0.529598	-3.6364	0.00027648	0.0455816	CvsT3
A. cervicornis	Florida	Branching	Acerv_evm.model.Segkk1022_pilon.1	GO:0001818	0.0452184	0.992005	3	34	negative regulation of cytokine production	BP	2385	16.7543	-1.92583	0.529598	-3.6364	0.00027648	0.0455816	CvsT3
A. cervicornis	Florida	Branching	Acerv_evm.model.Segkk3209_pilon.7	GO:0060333	0.0234487	1	1	1	interferon-gamma-mediated signaling pathway	BP	945	32.3507	-1.90771	0.362801	-5.25829	1.45e-07	6.92e-05	CvsT3
A. cervicornis	Florida	Branching	Acerv_evm.model.Segkk3209_pilon.7	GO:0045944	0.0341633	0.987224	8	159	positive regulation of transcription by RNA polymerase II	BP	945	32.3507	-1.90771	0.362801	-5.25829	1.45e-07	6.92e-05	CvsT3
A. cervicornis	Florida	Branching	Acerv_evm.model.Segkk3209_pilon.7	GO:0051607	0.0103456	0.999006	3	19	defense response to virus	BP	945	32.3507	-1.90771	0.362801	-5.25829	1.45e-07	6.92e-05	CvsT3
A. cervicornis	Florida	Branching	Acerv_evm.model.Segkk3209_pilon.7	GO:0045590	0.0234487	1	1	1	negative regulation of regulatory T cell differentiation	BP	945	32.3507	-1.90771	0.362801	-5.25829	1.45e-07	6.92e-05	CvsT3
A. cervicornis	Florida	Branching	Acerv_evm.model.Segkk3209_pilon.7	GO:0032728	0.00746609	0.999789	2	5	positive regulation of interferon-beta production	BP	945	32.3507	-1.90771	0.362801	-5.25829	1.45e-07	6.92e-05	CvsT3
A. cervicornis	Florida	Branching	Acerv_evm.model.Segkk3209_pilon.7	GO:0034124	0.0234487	1	1	1	regulation of MyD88-dependent toll-like receptor signaling pathway	BP	945	32.3507	-1.90771	0.362801	-5.25829	1.45e-07	6.92e-05	CvsT3
A. cervicornis	Florida	Branching	Acerv_evm.model.Segkk3209_pilon.7	GO:0006915	0.0326769	0.994963	3	29	apoptotic process	BP	945	32.3507	-1.90771	0.362801	-5.25829	1.45e-07	6.92e-05	CvsT3
A. cervicornis	Florida	Branching	Acerv_evm.model.Segkk223_pilon.4	GO:0032456	0.0132298	0.999399	2	8	endocytic recycling	BP	2742	74.9843	-1.90712	0.432548	-4.40903	1.04e-05	0.00312928	CvsT3
A. cervicornis	Florida	Branching	Acerv_evm.model.Segkk223_pilon.4	GO:0016247	0.0213645	1	1	1	channel regulator activity	MF	2742	74.9843	-1.90712	0.432548	-4.40903	1.04e-05	0.00312928	CvsT3
A. cervicornis	Florida	Branching	Acerv_evm.model.Segkk223_pilon.4	GO:1903772	0.0213645	1	1	1	regulation of viral budding via host ESCRT complex	BP	2742	74.9843	-1.90712	0.432548	-4.40903	1.04e-05	0.00312928	CvsT3
A. cervicornis	Florida	Branching	Acerv_evm.model.Segkk223_pilon.4	GO:0047485	0.0104878	0.998976	3	21	protein N-terminus binding	MF	2742	74.9843	-1.90712	0.432548	-4.40903	1.04e-05	0.00312928	CvsT3
A. cervicornis	Florida	Branching	Acerv_evm.model.Segkk223_pilon.4	GO:0071985	0.0213645	1	1	1	multivesicular body sorting pathway	BP	2742	74.9843	-1.90712	0.432548	-4.40903	1.04e-05	0.00312928	CvsT3
A. cervicornis	Florida	Branching	Acerv_evm.model.Segkk223_pilon.4	GO:0000814	0.0435096	0.999518	1	2	ESCRT II complex	CC	2742	74.9843	-1.90712	0.432548	-4.40903	1.04e-05	0.00312928	CvsT3
A. cervicornis	Florida	Branching	Acerv_evm.model.Segkk223_pilon.4	GO:0043328	0.0435096	0.999518	1	2	protein transport to vacuole involved in ubiquitin-dependent protein catabolic process via the multivesicular body sorting pathway	BP	2742	74.9843	-1.90712	0.432548	-4.40903	1.04e-05	0.00312928	CvsT3
A. cervicornis	Florida	Branching	Acerv_evm.model.Segkk2370_pilon.2	GO:0008254	0.0268055	1	1	1	3'-nucleotidase activity	MF	645	25.2888	-1.87081	0.405921	-4.6088	4.05e-06	0.00130768	CvsT4
A. cervicornis	Florida	Branching	Acerv_evm.model.Segkk2370_pilon.2	GO:0052834	0.0268055	1	1	1	inositol monophosphate phosphatase activity	MF	645	25.2888	-1.87081	0.405921	-4.6088	4.05e-06	0.00130768	CvsT4
A. cervicornis	Florida	Branching	Acerv_evm.model.Segkk2370_pilon.2	GO:0097657	0.0268055	1	1	1	3',5'-nucleotide bisphosphate phosphatase activity	MF	645	25.2888	-1.87081	0.405921	-4.6088	4.05e-06	0.00130768	CvsT4
A. cervicornis	Florida	Branching	Acerv_evm.model.Segkk2370_pilon.2	GO:0002063	0.0174884	0.999053	2	9	chondrocyte development	BP	645	25.2888	-1.87081	0.405921	-4.6088	4.05e-06	0.00130768	CvsT4
A. cervicornis	Florida	Branching	Acerv_evm.model.Segkk2518_pilon.2	GO:0032299	0.0232649	1	1	1	ribonuclease H2 complex	CC	969	85.3392	-1.8678	0.525617	-3.55354	0.00038008	0.0477262	CvsT4
A. cervicornis	Florida	Branching	Acerv_evm.model.Segkk2370_pilon.2	GO:0008254	0.0268055	1	1	1	3'-nucleotidase activity	MF	645	25.2888	-1.86425	0.391055	-4.76724	1.87e-06	0.00067544	CvsT3
A. cervicornis	Florida	Branching	Acerv_evm.model.Segkk2370_pilon.2	GO:0052834	0.0268055	1	1	1	inositol monophosphate phosphatase activity	MF	645	25.2888	-1.86425	0.391055	-4.76724	1.87e-06	0.00067544	CvsT3
A. cervicornis	Florida	Branching	Acerv_evm.model.Segkk2370_pilon.2	GO:0097657	0.0268055	1	1	1	3',5'-nucleotide bisphosphate phosphatase activity	MF	645	25.2888	-1.86425	0.391055	-4.76724	1.87e-06	0.00067544	CvsT3
A. cervicornis	Florida	Branching	Acerv_evm.model.Segkk2370_pilon.2	GO:0002063	0.0174884	0.999053	2	9	chondrocyte development	BP	645	25.2888	-1.86425	0.391055	-4.76724	1.87e-06	0.00067544	CvsT3
A. cervicornis	Florida	Branching	Acerv_evm.model.Segkk2370_pilon.2	GO:0008254	0.0268055	1	1	1	3'-nucleotidase activity	MF	645	25.2888	-1.85171	0.432356	-4.28283	1.85e-05	0.00490794	CvsT1
A. cervicornis	Florida	Branching	Acerv_evm.model.Segkk2370_pilon.2	GO:0052834	0.0268055	1	1	1	inositol monophosphate phosphatase activity	MF	645	25.2888	-1.85171	0.432356	-4.28283	1.85e-05	0.00490794	CvsT1
A. cervicornis	Florida	Branching	Acerv_evm.model.Segkk2370_pilon.2	GO:0097657	0.0268055	1	1	1	3',5'-nucleotide bisphosphate phosphatase activity	MF	645	25.2888	-1.85171	0.432356	-4.28283	1.85e-05	0.00490794	CvsT1
A. cervicornis	Florida	Branching	Acerv_evm.model.Segkk2370_pilon.2	GO:0002063	0.0174884	0.999053	2	9	chondrocyte development	BP	645	25.2888	-1.85171	0.432356	-4.28283	1.85e-05	0.00490794	CvsT1
A. cervicornis	Florida	Branching	Acerv_evm.model.Segkk3158_pilon.3	GO:0009792	0.0293889	0.997791	2	12	embryo development ending in birth or egg hatching	BP	855	18.515	-1.84357	0.480869	-3.83383	0.00012616	0.0200113	CvsT1
A. cervicornis	Florida	Branching	Acerv_evm.model.Segkk3158_pilon.3	GO:0043657	0.0422912	0.999545	1	2	host cell	CC	855	18.515	-1.84357	0.480869	-3.83383	0.00012616	0.0200113	CvsT1
A. cervicornis	Florida	Branching	Acerv_evm.model.Segkk3158_pilon.3	GO:0048477	0.0289018	0.99791	2	10	oogenesis	BP	855	18.515	-1.84357	0.480869	-3.83383	0.00012616	0.0200113	CvsT1
A. cervicornis	Florida	Branching	Acerv_evm.model.Segkk3158_pilon.3	GO:0075732	0.0493418	0.999379	1	2	viral penetration into host nucleus	BP	855	18.515	-1.84357	0.480869	-3.83383	0.00012616	0.0200113	CvsT1
A. cervicornis	Florida	Branching	Acerv_evm.model.Segkk3158_pilon.3	GO:0006606	0.0104831	0.998988	3	19	protein import into nucleus	BP	855	18.515	-1.84357	0.480869	-3.83383	0.00012616	0.0200113	CvsT1
A. cervicornis	Florida	Branching	Acerv_evm.model.Segkk3395_pilon.4	GO:0003723	0.0264884	0.991358	7	122	RNA binding	MF	3576	87.0602	-1.84262	0.396271	-4.6499	3.32e-06	0.00125104	CvsT1
A. cervicornis	Florida	Branching	Acerv_evm.model.Segkk3091_pilon.8	GO:0070925	0.0138723	0.999354	2	8	organelle assembly	BP	918	3969.37	-1.83126	0.511818	-3.57795	0.00034631	0.0436191	T1vsT2
A. cervicornis	Florida	Branching	Acerv_evm.model.Segkk3091_pilon.8	GO:0010875	0.00181224	0.999985	2	3	positive regulation of cholesterol efflux	BP	918	3969.37	-1.83126	0.511818	-3.57795	0.00034631	0.0436191	T1vsT2
A. cervicornis	Florida	Branching	Acerv_evm.model.Segkk3091_pilon.8	GO:0005770	0.0377184	0.993812	3	32	late endosome	CC	918	3969.37	-1.83126	0.511818	-3.57795	0.00034631	0.0436191	T1vsT2
A. cervicornis	Florida	Branching	Acerv_evm.model.Segkk3091_pilon.8	GO:0006638	0.0236699	1	1	1	neutral lipid metabolic process	BP	918	3969.37	-1.83126	0.511818	-3.57795	0.00034631	0.0436191	T1vsT2
A. cervicornis	Florida	Branching	Acerv_evm.model.Segkk2117_pilon.21	GO:0001818	0.0452184	0.992005	3	34	negative regulation of cytokine production	BP	351	32.3489	-1.82067	0.337522	-5.39422	6.88e-08	3.27e-05	CvsT2
A. cervicornis	Florida	Branching	Acerv_evm.model.Segkk2117_pilon.21	GO:0048585	0.0292781	0.995674	3	29	negative regulation of response to stimulus	BP	351	32.3489	-1.82067	0.337522	-5.39422	6.88e-08	3.27e-05	CvsT2
A. cervicornis	Florida	Branching	Acerv_evm.model.Segkk223_pilon.4	GO:0032456	0.0132298	0.999399	2	8	endocytic recycling	BP	2742	74.9843	-1.81313	0.473226	-3.83143	0.0001274	0.0199913	CvsT4
A. cervicornis	Florida	Branching	Acerv_evm.model.Segkk223_pilon.4	GO:0016247	0.0213645	1	1	1	channel regulator activity	MF	2742	74.9843	-1.81313	0.473226	-3.83143	0.0001274	0.0199913	CvsT4
A. cervicornis	Florida	Branching	Acerv_evm.model.Segkk223_pilon.4	GO:1903772	0.0213645	1	1	1	regulation of viral budding via host ESCRT complex	BP	2742	74.9843	-1.81313	0.473226	-3.83143	0.0001274	0.0199913	CvsT4
A. cervicornis	Florida	Branching	Acerv_evm.model.Segkk223_pilon.4	GO:0047485	0.0104878	0.998976	3	21	protein N-terminus binding	MF	2742	74.9843	-1.81313	0.473226	-3.83143	0.0001274	0.0199913	CvsT4
A. cervicornis	Florida	Branching	Acerv_evm.model.Segkk223_pilon.4	GO:0071985	0.0213645	1	1	1	multivesicular body sorting pathway	BP	2742	74.9843	-1.81313	0.473226	-3.83143	0.0001274	0.0199913	CvsT4
A. cervicornis	Florida	Branching	Acerv_evm.model.Segkk223_pilon.4	GO:0000814	0.0435096	0.999518	1	2	ESCRT II complex	CC	2742	74.9843	-1.81313	0.473226	-3.83143	0.0001274	0.0199913	CvsT4
A. cervicornis	Florida	Branching	Acerv_evm.model.Segkk223_pilon.4	GO:0043328	0.0435096	0.999518	1	2	protein transport to vacuole involved in ubiquitin-dependent protein catabolic process via the multivesicular body sorting pathway	BP	2742	74.9843	-1.81313	0.473226	-3.83143	0.0001274	0.0199913	CvsT4
A. cervicornis	Florida	Branching	Acerv_evm.model.Segkk3395_pilon.4	GO:0003723	0.0264884	0.991358	7	122	RNA binding	MF	3576	87.0602	-1.79763	0.38937	-4.61675	3.9e-06	0.00130522	CvsT4
A. cervicornis	Florida	Branching	Acerv_evm.model.Segkk384_pilon.7	GO:0032456	0.0132298	0.999399	2	8	endocytic recycling	BP	1704	65.7394	-1.79328	0.4322	-4.14919	3.34e-05	0.00701527	CvsT4
A. cervicornis	Florida	Branching	Acerv_evm.model.Segkk384_pilon.7	GO:0000145	0.0429846	0.99953	1	2	exocyst	CC	1704	65.7394	-1.79328	0.4322	-4.14919	3.34e-05	0.00701527	CvsT4
A. cervicornis	Florida	Branching	Acerv_evm.model.Segkk384_pilon.7	GO:0035147	0.0434768	0.999519	1	2	branch fusion, open tracheal system	BP	1704	65.7394	-1.79328	0.4322	-4.14919	3.34e-05	0.00701527	CvsT4
A. cervicornis	Florida	Branching	Acerv_evm.model.Segkk384_pilon.7	GO:0047485	0.0104878	0.998976	3	21	protein N-terminus binding	MF	1704	65.7394	-1.79328	0.4322	-4.14919	3.34e-05	0.00701527	CvsT4
A. cervicornis	Florida	Branching	Acerv_evm.model.Segkk384_pilon.7	GO:0048215	0.021428	1	1	1	positive regulation of Golgi vesicle fusion to target membrane	BP	1704	65.7394	-1.79328	0.4322	-4.14919	3.34e-05	0.00701527	CvsT4
A. cervicornis	Florida	Branching	Acerv_evm.model.Segkk384_pilon.7	GO:0072697	0.021428	1	1	1	protein localization to cell cortex	BP	1704	65.7394	-1.79328	0.4322	-4.14919	3.34e-05	0.00701527	CvsT4
A. cervicornis	Florida	Branching	Acerv_evm.model.Segkk384_pilon.7	GO:0005642	0.043005	0.99953	1	2	annulate lamellae	CC	1704	65.7394	-1.79328	0.4322	-4.14919	3.34e-05	0.00701527	CvsT4
A. cervicornis	Florida	Branching	Acerv_evm.model.Segkk384_pilon.7	GO:0006887	0.0377196	0.996718	2	13	exocytosis	BP	1704	65.7394	-1.79328	0.4322	-4.14919	3.34e-05	0.00701527	CvsT4
A. cervicornis	Florida	Branching	Acerv_evm.model.Segkk384_pilon.7	GO:0045087	0.0477206	0.991367	3	35	innate immune response	BP	1704	65.7394	-1.79328	0.4322	-4.14919	3.34e-05	0.00701527	CvsT4
A. cervicornis	Florida	Branching	Acerv_evm.model.Segkk384_pilon.7	GO:0060074	0.021428	1	1	1	synapse maturation	BP	1704	65.7394	-1.79328	0.4322	-4.14919	3.34e-05	0.00701527	CvsT4
A. cervicornis	Florida	Branching	Acerv_evm.model.Segkk3158_pilon.3	GO:0009792	0.0293889	0.997791	2	12	embryo development ending in birth or egg hatching	BP	855	18.515	-1.78254	0.451222	-3.95048	7.8e-05	0.0133049	CvsT4
A. cervicornis	Florida	Branching	Acerv_evm.model.Segkk3158_pilon.3	GO:0043657	0.0422912	0.999545	1	2	host cell	CC	855	18.515	-1.78254	0.451222	-3.95048	7.8e-05	0.0133049	CvsT4
A. cervicornis	Florida	Branching	Acerv_evm.model.Segkk3158_pilon.3	GO:0048477	0.0289018	0.99791	2	10	oogenesis	BP	855	18.515	-1.78254	0.451222	-3.95048	7.8e-05	0.0133049	CvsT4
A. cervicornis	Florida	Branching	Acerv_evm.model.Segkk3158_pilon.3	GO:0075732	0.0493418	0.999379	1	2	viral penetration into host nucleus	BP	855	18.515	-1.78254	0.451222	-3.95048	7.8e-05	0.0133049	CvsT4
A. cervicornis	Florida	Branching	Acerv_evm.model.Segkk3158_pilon.3	GO:0006606	0.0104831	0.998988	3	19	protein import into nucleus	BP	855	18.515	-1.78254	0.451222	-3.95048	7.8e-05	0.0133049	CvsT4
A. cervicornis	Florida	Branching	Acerv_evm.model.Segkk3158_pilon.3	GO:0009792	0.0293889	0.997791	2	12	embryo development ending in birth or egg hatching	BP	855	18.515	-1.78229	0.434796	-4.09914	4.15e-05	0.00543356	CvsT2
A. cervicornis	Florida	Branching	Acerv_evm.model.Segkk3158_pilon.3	GO:0043657	0.0422912	0.999545	1	2	host cell	CC	855	18.515	-1.78229	0.434796	-4.09914	4.15e-05	0.00543356	CvsT2
A. cervicornis	Florida	Branching	Acerv_evm.model.Segkk3158_pilon.3	GO:0048477	0.0289018	0.99791	2	10	oogenesis	BP	855	18.515	-1.78229	0.434796	-4.09914	4.15e-05	0.00543356	CvsT2
A. cervicornis	Florida	Branching	Acerv_evm.model.Segkk3158_pilon.3	GO:0075732	0.0493418	0.999379	1	2	viral penetration into host nucleus	BP	855	18.515	-1.78229	0.434796	-4.09914	4.15e-05	0.00543356	CvsT2
A. cervicornis	Florida	Branching	Acerv_evm.model.Segkk3158_pilon.3	GO:0006606	0.0104831	0.998988	3	19	protein import into nucleus	BP	855	18.515	-1.78229	0.434796	-4.09914	4.15e-05	0.00543356	CvsT2
A. cervicornis	Florida	Branching	Acerv_evm.model.Segkk68_pilon.68	GO:0006777	0.0238798	1	1	1	Mo-molybdopterin cofactor biosynthetic process	BP	894	875.655	-1.7803	0.432965	-4.11188	3.92e-05	0.00529564	CvsT2
A. cervicornis	Florida	Branching	Acerv_evm.model.Segkk68_pilon.68	GO:0019008	0.0238798	1	1	1	molybdopterin synthase complex	CC	894	875.655	-1.7803	0.432965	-4.11188	3.92e-05	0.00529564	CvsT2
A. cervicornis	Florida	Branching	Acerv_evm.model.Segkk68_pilon.68	GO:0030366	0.0238798	1	1	1	molybdopterin synthase activity	MF	894	875.655	-1.7803	0.432965	-4.11188	3.92e-05	0.00529564	CvsT2
A. cervicornis	Florida	Branching	Acerv_evm.model.Segkk68_pilon.68	GO:0032324	0.0238798	1	1	1	molybdopterin cofactor biosynthetic process	BP	894	875.655	-1.7803	0.432965	-4.11188	3.92e-05	0.00529564	CvsT2
A. cervicornis	Florida	Branching	Acerv_evm.model.Segkk3209_pilon.7	GO:0060333	0.0234487	1	1	1	interferon-gamma-mediated signaling pathway	BP	945	32.3507	-1.7516	0.364079	-4.81103	1.5e-06	0.00039927	CvsT2
A. cervicornis	Florida	Branching	Acerv_evm.model.Segkk3209_pilon.7	GO:0045944	0.0341633	0.987224	8	159	positive regulation of transcription by RNA polymerase II	BP	945	32.3507	-1.7516	0.364079	-4.81103	1.5e-06	0.00039927	CvsT2
A. cervicornis	Florida	Branching	Acerv_evm.model.Segkk3209_pilon.7	GO:0051607	0.0103456	0.999006	3	19	defense response to virus	BP	945	32.3507	-1.7516	0.364079	-4.81103	1.5e-06	0.00039927	CvsT2
A. cervicornis	Florida	Branching	Acerv_evm.model.Segkk3209_pilon.7	GO:0045590	0.0234487	1	1	1	negative regulation of regulatory T cell differentiation	BP	945	32.3507	-1.7516	0.364079	-4.81103	1.5e-06	0.00039927	CvsT2
A. cervicornis	Florida	Branching	Acerv_evm.model.Segkk3209_pilon.7	GO:0032728	0.00746609	0.999789	2	5	positive regulation of interferon-beta production	BP	945	32.3507	-1.7516	0.364079	-4.81103	1.5e-06	0.00039927	CvsT2
A. cervicornis	Florida	Branching	Acerv_evm.model.Segkk3209_pilon.7	GO:0034124	0.0234487	1	1	1	regulation of MyD88-dependent toll-like receptor signaling pathway	BP	945	32.3507	-1.7516	0.364079	-4.81103	1.5e-06	0.00039927	CvsT2
A. cervicornis	Florida	Branching	Acerv_evm.model.Segkk3209_pilon.7	GO:0006915	0.0326769	0.994963	3	29	apoptotic process	BP	945	32.3507	-1.7516	0.364079	-4.81103	1.5e-06	0.00039927	CvsT2
A. cervicornis	Florida	Branching	Acerv_evm.model.Segkk4113_pilon.15	GO:0001595	0.0227823	1	1	1	angiotensin receptor activity	MF	1041	190.069	-1.72075	0.454815	-3.7834	0.0001547	0.0311014	T1vsT2
A. cervicornis	Florida	Branching	Acerv_evm.model.Segkk3096_pilon.7	GO:0003690	0.00415862	0.999722	3	15	double-stranded DNA binding	MF	2016	15.0654	-1.71649	0.493872	-3.47558	0.00050976	0.036289	CvsT2
A. cervicornis	Florida	Branching	Acerv_evm.model.Segkk2370_pilon.2	GO:0008254	0.0268055	1	1	1	3'-nucleotidase activity	MF	645	25.2888	-1.71578	0.392903	-4.36693	1.26e-05	0.00227844	CvsT2
A. cervicornis	Florida	Branching	Acerv_evm.model.Segkk2370_pilon.2	GO:0052834	0.0268055	1	1	1	inositol monophosphate phosphatase activity	MF	645	25.2888	-1.71578	0.392903	-4.36693	1.26e-05	0.00227844	CvsT2
A. cervicornis	Florida	Branching	Acerv_evm.model.Segkk2370_pilon.2	GO:0097657	0.0268055	1	1	1	3',5'-nucleotide bisphosphate phosphatase activity	MF	645	25.2888	-1.71578	0.392903	-4.36693	1.26e-05	0.00227844	CvsT2
A. cervicornis	Florida	Branching	Acerv_evm.model.Segkk2370_pilon.2	GO:0002063	0.0174884	0.999053	2	9	chondrocyte development	BP	645	25.2888	-1.71578	0.392903	-4.36693	1.26e-05	0.00227844	CvsT2
A. cervicornis	Florida	Branching	Acerv_evm.model.Segkk1821_pilon.34	GO:0002165	0.0328906	1	1	1	instar larval or pupal development	BP	276	23.2016	-1.68612	0.422157	-3.99407	6.49e-05	0.0116293	CvsT1
A. cervicornis	Florida	Branching	Acerv_evm.model.Segkk1821_pilon.34	GO:1903220	0.0328906	1	1	1	positive regulation of malate dehydrogenase (decarboxylating) (NADP+) activity	BP	276	23.2016	-1.68612	0.422157	-3.99407	6.49e-05	0.0116293	CvsT1
A. cervicornis	Florida	Branching	Acerv_evm.model.Segkk1821_pilon.34	GO:0045944	0.0341633	0.987224	8	159	positive regulation of transcription by RNA polymerase II	BP	276	23.2016	-1.68612	0.422157	-3.99407	6.49e-05	0.0116293	CvsT1
A. cervicornis	Florida	Branching	Acerv_evm.model.Segkk1821_pilon.34	GO:0007591	0.0328906	1	1	1	molting cycle, chitin-based cuticle	BP	276	23.2016	-1.68612	0.422157	-3.99407	6.49e-05	0.0116293	CvsT1
A. cervicornis	Florida	Branching	Acerv_evm.model.Segkk1821_pilon.34	GO:0007458	0.0328906	1	1	1	progression of morphogenetic furrow involved in compound eye morphogenesis	BP	276	23.2016	-1.68612	0.422157	-3.99407	6.49e-05	0.0116293	CvsT1
A. cervicornis	Florida	Branching	Acerv_evm.model.Segkk1821_pilon.34	GO:0008362	0.0328906	1	1	1	chitin-based embryonic cuticle biosynthetic process	BP	276	23.2016	-1.68612	0.422157	-3.99407	6.49e-05	0.0116293	CvsT1
A. cervicornis	Florida	Branching	Acerv_evm.model.Segkk1821_pilon.34	GO:0048477	0.0289018	0.99791	2	10	oogenesis	BP	276	23.2016	-1.68612	0.422157	-3.99407	6.49e-05	0.0116293	CvsT1
A. cervicornis	Florida	Branching	Acerv_evm.model.Segkk1821_pilon.34	GO:0000398	0.0349576	0.994444	3	31	mRNA splicing, via spliceosome	BP	276	23.2016	-1.68612	0.422157	-3.99407	6.49e-05	0.0116293	CvsT1
A. cervicornis	Florida	Branching	Acerv_evm.model.Segkk1821_pilon.34	GO:0048542	0.0328906	1	1	1	lymph gland development	BP	276	23.2016	-1.68612	0.422157	-3.99407	6.49e-05	0.0116293	CvsT1
A. cervicornis	Florida	Branching	Acerv_evm.model.Segkk1821_pilon.34	GO:0007390	0.0328906	1	1	1	germ-band shortening	BP	276	23.2016	-1.68612	0.422157	-3.99407	6.49e-05	0.0116293	CvsT1
A. cervicornis	Florida	Branching	Acerv_evm.model.Segkk1821_pilon.34	GO:0008258	0.0328906	1	1	1	head involution	BP	276	23.2016	-1.68612	0.422157	-3.99407	6.49e-05	0.0116293	CvsT1
A. cervicornis	Florida	Branching	Acerv_evm.model.Segkk1821_pilon.34	GO:0007030	0.0169144	0.998017	3	22	Golgi organization	BP	276	23.2016	-1.68612	0.422157	-3.99407	6.49e-05	0.0116293	CvsT1
A. cervicornis	Florida	Branching	Acerv_evm.model.Segkk1851_pilon.3	GO:0071034	0.0214093	1	1	1	CUT catabolic process	BP	2100	33.1644	-1.66368	0.389961	-4.26627	1.99e-05	0.00326743	CvsT2
A. cervicornis	Florida	Branching	Acerv_evm.model.Segkk1851_pilon.3	GO:0003723	0.0264884	0.991358	7	122	RNA binding	MF	2100	33.1644	-1.66368	0.389961	-4.26627	1.99e-05	0.00326743	CvsT2
A. cervicornis	Florida	Branching	Acerv_evm.model.Segkk1851_pilon.3	GO:0071035	0.0431805	0.999526	1	2	nuclear polyadenylation-dependent rRNA catabolic process	BP	2100	33.1644	-1.66368	0.389961	-4.26627	1.99e-05	0.00326743	CvsT2
A. cervicornis	Florida	Branching	Acerv_evm.model.Segkk1851_pilon.3	GO:0004532	0.0442744	0.999501	1	2	exoribonuclease activity	MF	2100	33.1644	-1.66368	0.389961	-4.26627	1.99e-05	0.00326743	CvsT2
A. cervicornis	Florida	Branching	Acerv_evm.model.Segkk1851_pilon.3	GO:1904872	0.0423881	0.999543	1	2	regulation of telomerase RNA localization to Cajal body	BP	2100	33.1644	-1.66368	0.389961	-4.26627	1.99e-05	0.00326743	CvsT2
A. cervicornis	Florida	Branching	Acerv_evm.model.Segkk1851_pilon.3	GO:0016074	0.0214093	1	1	1	snoRNA metabolic process	BP	2100	33.1644	-1.66368	0.389961	-4.26627	1.99e-05	0.00326743	CvsT2
A. cervicornis	Florida	Branching	Acerv_evm.model.Segkk1851_pilon.3	GO:0071048	0.0214093	1	1	1	nuclear retention of unspliced pre-mRNA at the site of transcription	BP	2100	33.1644	-1.66368	0.389961	-4.26627	1.99e-05	0.00326743	CvsT2
A. cervicornis	Florida	Branching	Acerv_evm.model.Segkk2117_pilon.21	GO:0001818	0.0452184	0.992005	3	34	negative regulation of cytokine production	BP	351	32.3489	-1.66119	0.343436	-4.83698	1.32e-06	0.00049661	CvsT3
A. cervicornis	Florida	Branching	Acerv_evm.model.Segkk2117_pilon.21	GO:0048585	0.0292781	0.995674	3	29	negative regulation of response to stimulus	BP	351	32.3489	-1.66119	0.343436	-4.83698	1.32e-06	0.00049661	CvsT3
A. cervicornis	Florida	Branching	Acerv_evm.model.Segkk4345_pilon.12	GO:0071944	0.0149057	0.997495	4	41	cell periphery	CC	1752	52.0998	-1.64625	0.389833	-4.22296	2.41e-05	0.00589177	CvsT1
A. cervicornis	Florida	Branching	Acerv_evm.model.Segkk2117_pilon.21	GO:0001818	0.0452184	0.992005	3	34	negative regulation of cytokine production	BP	351	32.3489	-1.63349	0.357205	-4.57296	4.81e-06	0.00144921	CvsT4
A. cervicornis	Florida	Branching	Acerv_evm.model.Segkk2117_pilon.21	GO:0048585	0.0292781	0.995674	3	29	negative regulation of response to stimulus	BP	351	32.3489	-1.63349	0.357205	-4.57296	4.81e-06	0.00144921	CvsT4
A. cervicornis	Florida	Branching	Acerv_evm.model.Segkk3395_pilon.4	GO:0003723	0.0264884	0.991358	7	122	RNA binding	MF	3576	87.0602	-1.60423	0.357218	-4.49091	7.09e-06	0.0014911	CvsT2
A. cervicornis	Florida	Branching	Acerv_evm.model.Segkk2763_pilon.1	GO:0001784	0.0113616	0.999541	2	7	phosphotyrosine residue binding	MF	561	24.8161	-1.57571	0.418774	-3.76267	0.00016811	0.0245139	CvsT1
A. cervicornis	Florida	Branching	Acerv_evm.model.Segkk2763_pilon.1	GO:0005161	0.0489397	0.999389	1	2	platelet-derived growth factor receptor binding	MF	561	24.8161	-1.57571	0.418774	-3.76267	0.00016811	0.0245139	CvsT1
A. cervicornis	Florida	Branching	Acerv_evm.model.Segkk2763_pilon.1	GO:0043422	0.00310528	0.999952	2	4	protein kinase B binding	MF	561	24.8161	-1.57571	0.418774	-3.76267	0.00016811	0.0245139	CvsT1
A. cervicornis	Florida	Branching	Acerv_evm.model.Segkk2763_pilon.1	GO:0036120	0.00532968	0.999873	2	5	cellular response to platelet-derived growth factor stimulus	BP	561	24.8161	-1.57571	0.418774	-3.76267	0.00016811	0.0245139	CvsT1
A. cervicornis	Florida	Branching	Acerv_evm.model.Segkk2763_pilon.1	GO:0050731	0.0156052	0.999226	2	8	positive regulation of peptidyl-tyrosine phosphorylation	BP	561	24.8161	-1.57571	0.418774	-3.76267	0.00016811	0.0245139	CvsT1
A. cervicornis	Florida	Branching	Acerv_evm.model.Segkk2763_pilon.1	GO:0044344	0.00362481	0.999939	2	4	cellular response to fibroblast growth factor stimulus	BP	561	24.8161	-1.57571	0.418774	-3.76267	0.00016811	0.0245139	CvsT1
A. cervicornis	Florida	Branching	Acerv_evm.model.Segkk2763_pilon.1	GO:0001953	0.0280532	1	1	1	negative regulation of cell-matrix adhesion	BP	561	24.8161	-1.57571	0.418774	-3.76267	0.00016811	0.0245139	CvsT1
A. cervicornis	Florida	Branching	Acerv_evm.model.Segkk1078_pilon.63	GO:0071944	0.0149057	0.997495	4	41	cell periphery	CC	4242	24.8324	-1.57492	0.414064	-3.80357	0.00014263	0.0215341	CvsT4
A. cervicornis	Florida	Branching	Acerv_evm.model.Segkk1078_pilon.63	GO:0071944	0.0149057	0.997495	4	41	cell periphery	CC	4242	24.8324	-1.57324	0.393868	-3.99433	6.49e-05	0.00782066	CvsT2
A. cervicornis	Florida	Branching	Acerv_evm.model.Segkk3209_pilon.7	GO:0060333	0.0234487	1	1	1	interferon-gamma-mediated signaling pathway	BP	945	32.3507	-1.55741	0.387724	-4.0168	5.9e-05	0.0108628	CvsT4
A. cervicornis	Florida	Branching	Acerv_evm.model.Segkk3209_pilon.7	GO:0045944	0.0341633	0.987224	8	159	positive regulation of transcription by RNA polymerase II	BP	945	32.3507	-1.55741	0.387724	-4.0168	5.9e-05	0.0108628	CvsT4
A. cervicornis	Florida	Branching	Acerv_evm.model.Segkk3209_pilon.7	GO:0051607	0.0103456	0.999006	3	19	defense response to virus	BP	945	32.3507	-1.55741	0.387724	-4.0168	5.9e-05	0.0108628	CvsT4
A. cervicornis	Florida	Branching	Acerv_evm.model.Segkk3209_pilon.7	GO:0045590	0.0234487	1	1	1	negative regulation of regulatory T cell differentiation	BP	945	32.3507	-1.55741	0.387724	-4.0168	5.9e-05	0.0108628	CvsT4
A. cervicornis	Florida	Branching	Acerv_evm.model.Segkk3209_pilon.7	GO:0032728	0.00746609	0.999789	2	5	positive regulation of interferon-beta production	BP	945	32.3507	-1.55741	0.387724	-4.0168	5.9e-05	0.0108628	CvsT4
A. cervicornis	Florida	Branching	Acerv_evm.model.Segkk3209_pilon.7	GO:0034124	0.0234487	1	1	1	regulation of MyD88-dependent toll-like receptor signaling pathway	BP	945	32.3507	-1.55741	0.387724	-4.0168	5.9e-05	0.0108628	CvsT4
A. cervicornis	Florida	Branching	Acerv_evm.model.Segkk3209_pilon.7	GO:0006915	0.0326769	0.994963	3	29	apoptotic process	BP	945	32.3507	-1.55741	0.387724	-4.0168	5.9e-05	0.0108628	CvsT4
A. cervicornis	Florida	Branching	Acerv_evm.model.Segkk1991_pilon.4	GO:0036477	0.0110942	0.998305	4	36	somatodendritic compartment	CC	537	115.797	-1.55402	0.373186	-4.16419	3.12e-05	0.00672611	CvsT4
A. cervicornis	Florida	Branching	Acerv_evm.model.Segkk1991_pilon.4	GO:0010506	0.00576475	0.999567	3	15	regulation of autophagy	BP	537	115.797	-1.55402	0.373186	-4.16419	3.12e-05	0.00672611	CvsT4
A. cervicornis	Florida	Branching	Acerv_evm.model.Segkk1991_pilon.4	GO:0060627	0.00301272	0.999825	3	13	regulation of vesicle-mediated transport	BP	537	115.797	-1.55402	0.373186	-4.16419	3.12e-05	0.00672611	CvsT4
A. cervicornis	Florida	Branching	Acerv_evm.model.Segkk1991_pilon.4	GO:0042391	0.00361392	0.999458	5	44	regulation of membrane potential	BP	537	115.797	-1.55402	0.373186	-4.16419	3.12e-05	0.00672611	CvsT4
A. cervicornis	Florida	Branching	Acerv_evm.model.Segkk1991_pilon.4	GO:0006996	0.00399446	0.999554	4	28	organelle organization	BP	537	115.797	-1.55402	0.373186	-4.16419	3.12e-05	0.00672611	CvsT4
A. cervicornis	Florida	Branching	Acerv_evm.model.Segkk1991_pilon.4	GO:0070887	0.00517482	0.999374	4	30	cellular response to chemical stimulus	BP	537	115.797	-1.55402	0.373186	-4.16419	3.12e-05	0.00672611	CvsT4
A. cervicornis	Florida	Branching	Acerv_evm.model.Segkk1991_pilon.4	GO:0031966	0.0113947	0.998859	3	20	mitochondrial membrane	CC	537	115.797	-1.55402	0.373186	-4.16419	3.12e-05	0.00672611	CvsT4
A. cervicornis	Florida	Branching	Acerv_evm.model.Segkk1991_pilon.4	GO:1902531	0.00116104	0.999912	4	20	regulation of intracellular signal transduction	BP	537	115.797	-1.55402	0.373186	-4.16419	3.12e-05	0.00672611	CvsT4
A. cervicornis	Florida	Branching	Acerv_evm.model.Segkk1991_pilon.4	GO:0009967	0.0232133	0.996878	3	27	positive regulation of signal transduction	BP	537	115.797	-1.55402	0.373186	-4.16419	3.12e-05	0.00672611	CvsT4
A. cervicornis	Florida	Branching	Acerv_evm.model.Segkk1991_pilon.4	GO:0098793	0.00534615	0.999116	5	47	presynapse	CC	537	115.797	-1.55402	0.373186	-4.16419	3.12e-05	0.00672611	CvsT4
A. cervicornis	Florida	Branching	Acerv_evm.model.Segkk1991_pilon.4	GO:0098588	0.0256404	0.996419	3	27	bounding membrane of organelle	CC	537	115.797	-1.55402	0.373186	-4.16419	3.12e-05	0.00672611	CvsT4
A. cervicornis	Florida	Branching	Acerv_evm.model.Segkk3192_pilon.40	GO:0051607	0.0103456	0.999006	3	19	defense response to virus	BP	618	232.362	-1.53322	0.378588	-4.04983	5.13e-05	0.0174526	T1vsT2
A. cervicornis	Florida	Branching	Acerv_evm.model.Segkk3192_pilon.40	GO:0045087	0.0477206	0.991367	3	35	innate immune response	BP	618	232.362	-1.53322	0.378588	-4.04983	5.13e-05	0.0174526	T1vsT2
A. cervicornis	Florida	Branching	Acerv_evm.model.Segkk3192_pilon.40	GO:0003723	0.0264884	0.991358	7	122	RNA binding	MF	618	232.362	-1.53322	0.378588	-4.04983	5.13e-05	0.0174526	T1vsT2
A. cervicornis	Florida	Branching	Acerv_evm.model.Segkk384_pilon.7	GO:0032456	0.0132298	0.999399	2	8	endocytic recycling	BP	1704	65.7394	-1.51773	0.397578	-3.81743	0.00013485	0.0136983	CvsT2
A. cervicornis	Florida	Branching	Acerv_evm.model.Segkk384_pilon.7	GO:0000145	0.0429846	0.99953	1	2	exocyst	CC	1704	65.7394	-1.51773	0.397578	-3.81743	0.00013485	0.0136983	CvsT2
A. cervicornis	Florida	Branching	Acerv_evm.model.Segkk384_pilon.7	GO:0035147	0.0434768	0.999519	1	2	branch fusion, open tracheal system	BP	1704	65.7394	-1.51773	0.397578	-3.81743	0.00013485	0.0136983	CvsT2
A. cervicornis	Florida	Branching	Acerv_evm.model.Segkk384_pilon.7	GO:0047485	0.0104878	0.998976	3	21	protein N-terminus binding	MF	1704	65.7394	-1.51773	0.397578	-3.81743	0.00013485	0.0136983	CvsT2
A. cervicornis	Florida	Branching	Acerv_evm.model.Segkk384_pilon.7	GO:0048215	0.021428	1	1	1	positive regulation of Golgi vesicle fusion to target membrane	BP	1704	65.7394	-1.51773	0.397578	-3.81743	0.00013485	0.0136983	CvsT2
A. cervicornis	Florida	Branching	Acerv_evm.model.Segkk384_pilon.7	GO:0072697	0.021428	1	1	1	protein localization to cell cortex	BP	1704	65.7394	-1.51773	0.397578	-3.81743	0.00013485	0.0136983	CvsT2
A. cervicornis	Florida	Branching	Acerv_evm.model.Segkk384_pilon.7	GO:0005642	0.043005	0.99953	1	2	annulate lamellae	CC	1704	65.7394	-1.51773	0.397578	-3.81743	0.00013485	0.0136983	CvsT2
A. cervicornis	Florida	Branching	Acerv_evm.model.Segkk384_pilon.7	GO:0006887	0.0377196	0.996718	2	13	exocytosis	BP	1704	65.7394	-1.51773	0.397578	-3.81743	0.00013485	0.0136983	CvsT2
A. cervicornis	Florida	Branching	Acerv_evm.model.Segkk384_pilon.7	GO:0045087	0.0477206	0.991367	3	35	innate immune response	BP	1704	65.7394	-1.51773	0.397578	-3.81743	0.00013485	0.0136983	CvsT2
A. cervicornis	Florida	Branching	Acerv_evm.model.Segkk384_pilon.7	GO:0060074	0.021428	1	1	1	synapse maturation	BP	1704	65.7394	-1.51773	0.397578	-3.81743	0.00013485	0.0136983	CvsT2
A. cervicornis	Florida	Branching	Acerv_evm.model.Segkk3903_pilon.2	GO:0004089	0.0458865	0.999464	1	2	carbonate dehydratase activity	MF	783	3234.71	-1.51444	0.439758	-3.44381	0.00057357	0.0386991	CvsT2
A. cervicornis	Florida	Branching	Acerv_evm.model.Segkk4122_pilon.1	GO:0007610	0.0297898	0.99558	3	28	behavior	BP	266	43.932	-1.49799	0.304174	-4.9248	8.44e-07	0.00036356	CvsT1
A. cervicornis	Florida	Branching	Acerv_evm.model.Segkk3095_pilon.35	GO:1902531	0.00116104	0.999912	4	20	regulation of intracellular signal transduction	BP	1827	174.065	-1.43702	0.406844	-3.53211	0.00041226	0.0495222	T1vsT2
A. cervicornis	Florida	Branching	Acerv_evm.model.Segkk3095_pilon.35	GO:0006952	0.0343256	0.997162	2	13	defense response	BP	1827	174.065	-1.43702	0.406844	-3.53211	0.00041226	0.0495222	T1vsT2
A. cervicornis	Florida	Branching	Acerv_evm.model.Segkk3095_pilon.35	GO:0001818	0.0452184	0.992005	3	34	negative regulation of cytokine production	BP	1827	174.065	-1.43702	0.406844	-3.53211	0.00041226	0.0495222	T1vsT2
A. cervicornis	Florida	Branching	Acerv_evm.model.Segkk2551_pilon.2	GO:0050955	0.0212853	1	1	1	thermoception	BP	3015	48.2899	-1.42264	0.273427	-5.203	1.96e-07	8.44e-05	CvsT2
A. cervicornis	Florida	Branching	Acerv_evm.model.Segkk2551_pilon.2	GO:0097553	0.0452594	0.999478	1	2	calcium ion transmembrane import into cytosol	BP	3015	48.2899	-1.42264	0.273427	-5.203	1.96e-07	8.44e-05	CvsT2
A. cervicornis	Florida	Branching	Acerv_evm.model.Segkk2551_pilon.2	GO:0007610	0.0297898	0.99558	3	28	behavior	BP	3015	48.2899	-1.42264	0.273427	-5.203	1.96e-07	8.44e-05	CvsT2
A. cervicornis	Florida	Branching	Acerv_evm.model.Segkk2551_pilon.2	GO:0042330	0.0212853	1	1	1	taxis	BP	3015	48.2899	-1.42264	0.273427	-5.203	1.96e-07	8.44e-05	CvsT2
A. cervicornis	Florida	Branching	Acerv_evm.model.Segkk2551_pilon.2	GO:0051050	0.0263363	0.998159	2	11	positive regulation of transport	BP	3015	48.2899	-1.42264	0.273427	-5.203	1.96e-07	8.44e-05	CvsT2
A. cervicornis	Florida	Branching	Acerv_evm.model.Segkk2551_pilon.2	GO:0033554	0.00793137	0.999313	3	18	cellular response to stress	BP	3015	48.2899	-1.42264	0.273427	-5.203	1.96e-07	8.44e-05	CvsT2
A. cervicornis	Florida	Branching	Acerv_evm.model.Segkk2551_pilon.2	GO:0050907	0.0212853	1	1	1	detection of chemical stimulus involved in sensory perception	BP	3015	48.2899	-1.42264	0.273427	-5.203	1.96e-07	8.44e-05	CvsT2
A. cervicornis	Florida	Branching	Acerv_evm.model.Segkk2551_pilon.2	GO:0023056	0.038646	0.996592	2	13	positive regulation of signaling	BP	3015	48.2899	-1.42264	0.273427	-5.203	1.96e-07	8.44e-05	CvsT2
A. cervicornis	Florida	Branching	Acerv_evm.model.Segkk2551_pilon.2	GO:0050961	0.0212853	1	1	1	detection of temperature stimulus involved in sensory perception	BP	3015	48.2899	-1.42264	0.273427	-5.203	1.96e-07	8.44e-05	CvsT2
A. cervicornis	Florida	Branching	Acerv_evm.model.Segkk2551_pilon.2	GO:0070887	0.00517482	0.999374	4	30	cellular response to chemical stimulus	BP	3015	48.2899	-1.42264	0.273427	-5.203	1.96e-07	8.44e-05	CvsT2
A. cervicornis	Florida	Branching	Acerv_evm.model.Segkk2551_pilon.2	GO:0010647	0.0225653	0.998571	2	10	positive regulation of cell communication	BP	3015	48.2899	-1.42264	0.273427	-5.203	1.96e-07	8.44e-05	CvsT2
A. cervicornis	Florida	Branching	Acerv_evm.model.Segkk999_pilon.5	GO:0040019	0.0243691	1	1	1	positive regulation of embryonic development	BP	843	73.9054	-1.4079	0.37551	-3.74931	0.00017733	0.0168963	CvsT2
A. cervicornis	Florida	Branching	Acerv_evm.model.Segkk999_pilon.5	GO:0003723	0.0264884	0.991358	7	122	RNA binding	MF	843	73.9054	-1.4079	0.37551	-3.74931	0.00017733	0.0168963	CvsT2
A. cervicornis	Florida	Branching	Acerv_evm.model.Segkk999_pilon.5	GO:0000398	0.0349576	0.994444	3	31	mRNA splicing, via spliceosome	BP	843	73.9054	-1.4079	0.37551	-3.74931	0.00017733	0.0168963	CvsT2
A. cervicornis	Florida	Branching	Acerv_evm.model.Segkk2551_pilon.2	GO:0050955	0.0212853	1	1	1	thermoception	BP	3015	48.2899	-1.39213	0.288099	-4.83212	1.35e-06	0.00055514	CvsT4
A. cervicornis	Florida	Branching	Acerv_evm.model.Segkk2551_pilon.2	GO:0097553	0.0452594	0.999478	1	2	calcium ion transmembrane import into cytosol	BP	3015	48.2899	-1.39213	0.288099	-4.83212	1.35e-06	0.00055514	CvsT4
A. cervicornis	Florida	Branching	Acerv_evm.model.Segkk2551_pilon.2	GO:0007610	0.0297898	0.99558	3	28	behavior	BP	3015	48.2899	-1.39213	0.288099	-4.83212	1.35e-06	0.00055514	CvsT4
A. cervicornis	Florida	Branching	Acerv_evm.model.Segkk2551_pilon.2	GO:0042330	0.0212853	1	1	1	taxis	BP	3015	48.2899	-1.39213	0.288099	-4.83212	1.35e-06	0.00055514	CvsT4
A. cervicornis	Florida	Branching	Acerv_evm.model.Segkk2551_pilon.2	GO:0051050	0.0263363	0.998159	2	11	positive regulation of transport	BP	3015	48.2899	-1.39213	0.288099	-4.83212	1.35e-06	0.00055514	CvsT4
A. cervicornis	Florida	Branching	Acerv_evm.model.Segkk2551_pilon.2	GO:0033554	0.00793137	0.999313	3	18	cellular response to stress	BP	3015	48.2899	-1.39213	0.288099	-4.83212	1.35e-06	0.00055514	CvsT4
A. cervicornis	Florida	Branching	Acerv_evm.model.Segkk2551_pilon.2	GO:0050907	0.0212853	1	1	1	detection of chemical stimulus involved in sensory perception	BP	3015	48.2899	-1.39213	0.288099	-4.83212	1.35e-06	0.00055514	CvsT4
A. cervicornis	Florida	Branching	Acerv_evm.model.Segkk2551_pilon.2	GO:0023056	0.038646	0.996592	2	13	positive regulation of signaling	BP	3015	48.2899	-1.39213	0.288099	-4.83212	1.35e-06	0.00055514	CvsT4
A. cervicornis	Florida	Branching	Acerv_evm.model.Segkk2551_pilon.2	GO:0050961	0.0212853	1	1	1	detection of temperature stimulus involved in sensory perception	BP	3015	48.2899	-1.39213	0.288099	-4.83212	1.35e-06	0.00055514	CvsT4
A. cervicornis	Florida	Branching	Acerv_evm.model.Segkk2551_pilon.2	GO:0070887	0.00517482	0.999374	4	30	cellular response to chemical stimulus	BP	3015	48.2899	-1.39213	0.288099	-4.83212	1.35e-06	0.00055514	CvsT4
A. cervicornis	Florida	Branching	Acerv_evm.model.Segkk2551_pilon.2	GO:0010647	0.0225653	0.998571	2	10	positive regulation of cell communication	BP	3015	48.2899	-1.39213	0.288099	-4.83212	1.35e-06	0.00055514	CvsT4
A. cervicornis	Florida	Branching	Acerv_evm.model.Segkk4122_pilon.1	GO:0007610	0.0297898	0.99558	3	28	behavior	BP	266	43.932	-1.38356	0.276375	-5.00611	5.55e-07	0.00022644	CvsT3
A. cervicornis	Florida	Branching	Acerv_evm.model.Segkk4318_pilon.2	GO:0022603	0.0302989	0.997685	2	12	regulation of anatomical structure morphogenesis	BP	1011	33.2095	-1.37469	0.376087	-3.65524	0.00025694	0.0221237	CvsT2
A. cervicornis	Florida	Branching	Acerv_evm.model.Segkk4318_pilon.2	GO:0120036	0.0479234	0.995163	2	15	plasma membrane bounded cell projection organization	BP	1011	33.2095	-1.37469	0.376087	-3.65524	0.00025694	0.0221237	CvsT2
A. cervicornis	Florida	Branching	Acerv_evm.model.Segkk4318_pilon.2	GO:0060627	0.00301272	0.999825	3	13	regulation of vesicle-mediated transport	BP	1011	33.2095	-1.37469	0.376087	-3.65524	0.00025694	0.0221237	CvsT2
A. cervicornis	Florida	Branching	Acerv_evm.model.Segkk4318_pilon.2	GO:0030234	0.0341028	0.997191	2	13	enzyme regulator activity	MF	1011	33.2095	-1.37469	0.376087	-3.65524	0.00025694	0.0221237	CvsT2
A. cervicornis	Florida	Branching	Acerv_evm.model.Segkk4318_pilon.2	GO:0044092	0.0193172	0.998898	2	9	negative regulation of molecular function	BP	1011	33.2095	-1.37469	0.376087	-3.65524	0.00025694	0.0221237	CvsT2
A. cervicornis	Florida	Branching	Acerv_evm.model.Segkk4318_pilon.2	GO:0032386	0.00461202	0.999898	2	5	regulation of intracellular transport	BP	1011	33.2095	-1.37469	0.376087	-3.65524	0.00025694	0.0221237	CvsT2
A. cervicornis	Florida	Branching	Acerv_evm.model.Segkk4318_pilon.2	GO:0033365	0.0176198	0.999043	2	9	protein localization to organelle	BP	1011	33.2095	-1.37469	0.376087	-3.65524	0.00025694	0.0221237	CvsT2
A. cervicornis	Florida	Branching	Acerv_evm.model.Segkk4318_pilon.2	GO:0048585	0.0292781	0.995674	3	29	negative regulation of response to stimulus	BP	1011	33.2095	-1.37469	0.376087	-3.65524	0.00025694	0.0221237	CvsT2
A. cervicornis	Florida	Branching	Acerv_evm.model.Segkk4318_pilon.2	GO:0080134	0.0409068	0.996245	2	14	regulation of response to stress	BP	1011	33.2095	-1.37469	0.376087	-3.65524	0.00025694	0.0221237	CvsT2
A. cervicornis	Florida	Branching	Acerv_evm.model.Segkk4318_pilon.2	GO:0010506	0.00576475	0.999567	3	15	regulation of autophagy	BP	1011	33.2095	-1.37469	0.376087	-3.65524	0.00025694	0.0221237	CvsT2
A. cervicornis	Florida	Branching	Acerv_evm.model.Segkk4318_pilon.2	GO:0031966	0.0113947	0.998859	3	20	mitochondrial membrane	CC	1011	33.2095	-1.37469	0.376087	-3.65524	0.00025694	0.0221237	CvsT2
A. cervicornis	Florida	Branching	Acerv_evm.model.Segkk4318_pilon.2	GO:0030162	0.0165395	0.999131	2	9	regulation of proteolysis	BP	1011	33.2095	-1.37469	0.376087	-3.65524	0.00025694	0.0221237	CvsT2
A. cervicornis	Florida	Branching	Acerv_evm.model.Segkk4318_pilon.2	GO:0001934	0.00824321	0.99885	4	34	positive regulation of protein phosphorylation	BP	1011	33.2095	-1.37469	0.376087	-3.65524	0.00025694	0.0221237	CvsT2
A. cervicornis	Florida	Branching	Acerv_evm.model.Segkk4318_pilon.2	GO:0021537	0.0281707	0.997958	2	11	telencephalon development	BP	1011	33.2095	-1.37469	0.376087	-3.65524	0.00025694	0.0221237	CvsT2
A. cervicornis	Florida	Branching	Acerv_evm.model.Segkk4318_pilon.2	GO:0032555	0.00456641	0.9999	2	5	purine ribonucleotide binding	MF	1011	33.2095	-1.37469	0.376087	-3.65524	0.00025694	0.0221237	CvsT2
A. cervicornis	Florida	Branching	Acerv_evm.model.Segkk4318_pilon.2	GO:0032269	0.00484222	0.999891	2	5	negative regulation of cellular protein metabolic process	BP	1011	33.2095	-1.37469	0.376087	-3.65524	0.00025694	0.0221237	CvsT2
A. cervicornis	Florida	Branching	Acerv_evm.model.Segkk4318_pilon.2	GO:0033554	0.00793137	0.999313	3	18	cellular response to stress	BP	1011	33.2095	-1.37469	0.376087	-3.65524	0.00025694	0.0221237	CvsT2
A. cervicornis	Florida	Branching	Acerv_evm.model.Segkk4318_pilon.2	GO:0036477	0.0110942	0.998305	4	36	somatodendritic compartment	CC	1011	33.2095	-1.37469	0.376087	-3.65524	0.00025694	0.0221237	CvsT2
A. cervicornis	Florida	Branching	Acerv_evm.model.Segkk4318_pilon.2	GO:0098793	0.00534615	0.999116	5	47	presynapse	CC	1011	33.2095	-1.37469	0.376087	-3.65524	0.00025694	0.0221237	CvsT2
A. cervicornis	Florida	Branching	Acerv_evm.model.Segkk4318_pilon.2	GO:0006996	0.00399446	0.999554	4	28	organelle organization	BP	1011	33.2095	-1.37469	0.376087	-3.65524	0.00025694	0.0221237	CvsT2
A. cervicornis	Florida	Branching	Acerv_evm.model.Segkk4318_pilon.2	GO:1902531	0.00116104	0.999912	4	20	regulation of intracellular signal transduction	BP	1011	33.2095	-1.37469	0.376087	-3.65524	0.00025694	0.0221237	CvsT2
A. cervicornis	Florida	Branching	Acerv_evm.model.Segkk4318_pilon.2	GO:0098588	0.0256404	0.996419	3	27	bounding membrane of organelle	CC	1011	33.2095	-1.37469	0.376087	-3.65524	0.00025694	0.0221237	CvsT2
A. cervicornis	Florida	Branching	Acerv_evm.model.Segkk4318_pilon.2	GO:0018193	0.0140252	0.999343	2	8	peptidyl-amino acid modification	BP	1011	33.2095	-1.37469	0.376087	-3.65524	0.00025694	0.0221237	CvsT2
A. cervicornis	Florida	Branching	Acerv_evm.model.Segkk4318_pilon.2	GO:0005794	0.0364796	0.986181	8	161	Golgi apparatus	CC	1011	33.2095	-1.37469	0.376087	-3.65524	0.00025694	0.0221237	CvsT2
A. cervicornis	Florida	Branching	Acerv_evm.model.Segkk4318_pilon.2	GO:0060548	0.0392308	0.99648	2	14	negative regulation of cell death	BP	1011	33.2095	-1.37469	0.376087	-3.65524	0.00025694	0.0221237	CvsT2
A. cervicornis	Florida	Branching	Acerv_evm.model.Segkk4318_pilon.2	GO:0071944	0.0149057	0.997495	4	41	cell periphery	CC	1011	33.2095	-1.37469	0.376087	-3.65524	0.00025694	0.0221237	CvsT2
A. cervicornis	Florida	Branching	Acerv_evm.model.Segkk4318_pilon.2	GO:0050804	0.0452808	0.991977	3	35	modulation of chemical synaptic transmission	BP	1011	33.2095	-1.37469	0.376087	-3.65524	0.00025694	0.0221237	CvsT2
A. cervicornis	Florida	Branching	Acerv_evm.model.Segkk4318_pilon.2	GO:0042391	0.00361392	0.999458	5	44	regulation of membrane potential	BP	1011	33.2095	-1.37469	0.376087	-3.65524	0.00025694	0.0221237	CvsT2
A. cervicornis	Florida	Branching	Acerv_evm.model.Segkk4318_pilon.2	GO:0009967	0.0232133	0.996878	3	27	positive regulation of signal transduction	BP	1011	33.2095	-1.37469	0.376087	-3.65524	0.00025694	0.0221237	CvsT2
A. cervicornis	Florida	Branching	Acerv_evm.model.Segkk4318_pilon.2	GO:0070887	0.00517482	0.999374	4	30	cellular response to chemical stimulus	BP	1011	33.2095	-1.37469	0.376087	-3.65524	0.00025694	0.0221237	CvsT2
A. cervicornis	Florida	Branching	Acerv_evm.model.Segkk3914_pilon.1	GO:0140268	0.00839262	0.999726	2	6	endoplasmic reticulum-plasma membrane contact site	CC	2132	45.1241	-1.34899	0.33404	-4.03842	5.38e-05	0.0107355	CvsT1
A. cervicornis	Florida	Branching	Acerv_evm.model.Segkk3914_pilon.1	GO:0005543	0.00114709	0.999912	4	21	phospholipid binding	MF	2132	45.1241	-1.34899	0.33404	-4.03842	5.38e-05	0.0107355	CvsT1
A. cervicornis	Florida	Branching	Acerv_evm.model.Segkk2701_pilon.2	GO:0045014	0.0310287	1	1	1	carbon catabolite repression of transcription by glucose	BP	381	107.723	-1.34404	0.334611	-4.01673	5.9e-05	0.00741004	CvsT2
A. cervicornis	Florida	Branching	Acerv_evm.model.Segkk2701_pilon.2	GO:0005669	0.00618988	0.999841	2	5	transcription factor TFIID complex	CC	381	107.723	-1.34404	0.334611	-4.01673	5.9e-05	0.00741004	CvsT2
A. cervicornis	Florida	Branching	Acerv_evm.model.Segkk2701_pilon.2	GO:0016251	0.0143903	0.999316	2	8	RNA polymerase II general transcription initiation factor activity	MF	381	107.723	-1.34404	0.334611	-4.01673	5.9e-05	0.00741004	CvsT2
A. cervicornis	Florida	Branching	Acerv_evm.model.Segkk2701_pilon.2	GO:0006367	0.0114777	0.999534	2	7	transcription initiation from RNA polymerase II promoter	BP	381	107.723	-1.34404	0.334611	-4.01673	5.9e-05	0.00741004	CvsT2
A. cervicornis	Florida	Branching	Acerv_evm.model.Segkk1895_pilon.6	GO:0032728	0.00746609	0.999789	2	5	positive regulation of interferon-beta production	BP	459	108.039	-1.30603	0.323683	-4.03492	5.46e-05	0.0107355	CvsT1
A. cervicornis	Florida	Branching	Acerv_evm.model.Segkk1895_pilon.6	GO:0001934	0.00824321	0.99885	4	34	positive regulation of protein phosphorylation	BP	459	108.039	-1.30603	0.323683	-4.03492	5.46e-05	0.0107355	CvsT1
A. cervicornis	Florida	Branching	Acerv_evm.model.Segkk1895_pilon.6	GO:0051580	0.0296974	1	1	1	regulation of neurotransmitter uptake	BP	459	108.039	-1.30603	0.323683	-4.03492	5.46e-05	0.0107355	CvsT1
A. cervicornis	Florida	Branching	Acerv_evm.model.Segkk1895_pilon.6	GO:0008180	0.0324166	0.997431	2	12	COP9 signalosome	CC	459	108.039	-1.30603	0.323683	-4.03492	5.46e-05	0.0107355	CvsT1
A. cervicornis	Florida	Branching	Acerv_evm.model.Segkk1895_pilon.6	GO:0044854	0.0296974	1	1	1	plasma membrane raft assembly	BP	459	108.039	-1.30603	0.323683	-4.03492	5.46e-05	0.0107355	CvsT1
A. cervicornis	Florida	Branching	Acerv_evm.model.Segkk1895_pilon.6	GO:0044291	0.0157193	0.999218	2	8	cell-cell contact zone	CC	459	108.039	-1.30603	0.323683	-4.03492	5.46e-05	0.0107355	CvsT1
A. cervicornis	Florida	Branching	Acerv_evm.model.Segkk1895_pilon.6	GO:0048643	0.0296974	1	1	1	positive regulation of skeletal muscle tissue development	BP	459	108.039	-1.30603	0.323683	-4.03492	5.46e-05	0.0107355	CvsT1
A. cervicornis	Florida	Branching	Acerv_evm.model.Segkk1895_pilon.6	GO:0035023	0.0296974	1	1	1	regulation of Rho protein signal transduction	BP	459	108.039	-1.30603	0.323683	-4.03492	5.46e-05	0.0107355	CvsT1
A. cervicornis	Florida	Branching	Acerv_evm.model.Segkk1895_pilon.6	GO:0071360	0.0296974	1	1	1	cellular response to exogenous dsRNA	BP	459	108.039	-1.30603	0.323683	-4.03492	5.46e-05	0.0107355	CvsT1
A. cervicornis	Florida	Branching	Acerv_evm.model.Segkk1895_pilon.6	GO:1901890	0.0296974	1	1	1	positive regulation of cell junction assembly	BP	459	108.039	-1.30603	0.323683	-4.03492	5.46e-05	0.0107355	CvsT1
A. cervicornis	Florida	Branching	Acerv_evm.model.Segkk2551_pilon.2	GO:0050955	0.0212853	1	1	1	thermoception	BP	3015	48.2899	-1.28813	0.309504	-4.16193	3.16e-05	0.00713265	CvsT1
A. cervicornis	Florida	Branching	Acerv_evm.model.Segkk2551_pilon.2	GO:0097553	0.0452594	0.999478	1	2	calcium ion transmembrane import into cytosol	BP	3015	48.2899	-1.28813	0.309504	-4.16193	3.16e-05	0.00713265	CvsT1
A. cervicornis	Florida	Branching	Acerv_evm.model.Segkk2551_pilon.2	GO:0007610	0.0297898	0.99558	3	28	behavior	BP	3015	48.2899	-1.28813	0.309504	-4.16193	3.16e-05	0.00713265	CvsT1
A. cervicornis	Florida	Branching	Acerv_evm.model.Segkk2551_pilon.2	GO:0042330	0.0212853	1	1	1	taxis	BP	3015	48.2899	-1.28813	0.309504	-4.16193	3.16e-05	0.00713265	CvsT1
A. cervicornis	Florida	Branching	Acerv_evm.model.Segkk2551_pilon.2	GO:0051050	0.0263363	0.998159	2	11	positive regulation of transport	BP	3015	48.2899	-1.28813	0.309504	-4.16193	3.16e-05	0.00713265	CvsT1
A. cervicornis	Florida	Branching	Acerv_evm.model.Segkk2551_pilon.2	GO:0033554	0.00793137	0.999313	3	18	cellular response to stress	BP	3015	48.2899	-1.28813	0.309504	-4.16193	3.16e-05	0.00713265	CvsT1
A. cervicornis	Florida	Branching	Acerv_evm.model.Segkk2551_pilon.2	GO:0050907	0.0212853	1	1	1	detection of chemical stimulus involved in sensory perception	BP	3015	48.2899	-1.28813	0.309504	-4.16193	3.16e-05	0.00713265	CvsT1
A. cervicornis	Florida	Branching	Acerv_evm.model.Segkk2551_pilon.2	GO:0023056	0.038646	0.996592	2	13	positive regulation of signaling	BP	3015	48.2899	-1.28813	0.309504	-4.16193	3.16e-05	0.00713265	CvsT1
A. cervicornis	Florida	Branching	Acerv_evm.model.Segkk2551_pilon.2	GO:0050961	0.0212853	1	1	1	detection of temperature stimulus involved in sensory perception	BP	3015	48.2899	-1.28813	0.309504	-4.16193	3.16e-05	0.00713265	CvsT1
A. cervicornis	Florida	Branching	Acerv_evm.model.Segkk2551_pilon.2	GO:0070887	0.00517482	0.999374	4	30	cellular response to chemical stimulus	BP	3015	48.2899	-1.28813	0.309504	-4.16193	3.16e-05	0.00713265	CvsT1
A. cervicornis	Florida	Branching	Acerv_evm.model.Segkk2551_pilon.2	GO:0010647	0.0225653	0.998571	2	10	positive regulation of cell communication	BP	3015	48.2899	-1.28813	0.309504	-4.16193	3.16e-05	0.00713265	CvsT1
A. cervicornis	Florida	Branching	Acerv_evm.model.Segkk451_pilon.2	GO:0060291	0.00967798	0.99964	2	7	long-term synaptic potentiation	BP	1335	444.618	-1.23714	0.325944	-3.79556	0.00014731	0.0311014	T1vsT2
A. cervicornis	Florida	Branching	Acerv_evm.model.Segkk451_pilon.2	GO:0007611	0.0163294	0.998096	3	24	learning or memory	BP	1335	444.618	-1.23714	0.325944	-3.79556	0.00014731	0.0311014	T1vsT2
A. cervicornis	Florida	Branching	Acerv_evm.model.Segkk2585_pilon.5	GO:0002280	0.045157	0.999481	1	2	monocyte activation involved in immune response	BP	954	48.5631	-1.22765	0.35467	-3.46139	0.00053739	0.0371191	CvsT2
A. cervicornis	Florida	Branching	Acerv_evm.model.Segkk2585_pilon.5	GO:1902915	0.0233784	1	1	1	negative regulation of protein polyubiquitination	BP	954	48.5631	-1.22765	0.35467	-3.46139	0.00053739	0.0371191	CvsT2
A. cervicornis	Florida	Branching	Acerv_evm.model.Segkk2585_pilon.5	GO:0005770	0.0377184	0.993812	3	32	late endosome	CC	954	48.5631	-1.22765	0.35467	-3.46139	0.00053739	0.0371191	CvsT2
A. cervicornis	Florida	Branching	Acerv_evm.model.Segkk2585_pilon.5	GO:0010629	0.0367268	0.991765	4	54	negative regulation of gene expression	BP	954	48.5631	-1.22765	0.35467	-3.46139	0.00053739	0.0371191	CvsT2
A. cervicornis	Florida	Branching	Acerv_evm.model.Segkk2585_pilon.5	GO:1901842	0.0233784	1	1	1	negative regulation of high voltage-gated calcium channel activity	BP	954	48.5631	-1.22765	0.35467	-3.46139	0.00053739	0.0371191	CvsT2
A. cervicornis	Florida	Branching	Acerv_evm.model.Segkk2585_pilon.5	GO:0005794	0.0364796	0.986181	8	161	Golgi apparatus	CC	954	48.5631	-1.22765	0.35467	-3.46139	0.00053739	0.0371191	CvsT2
A. cervicornis	Florida	Branching	Acerv_evm.model.Segkk2585_pilon.5	GO:0045444	0.0434946	0.995871	2	14	fat cell differentiation	BP	954	48.5631	-1.22765	0.35467	-3.46139	0.00053739	0.0371191	CvsT2
A. cervicornis	Florida	Branching	Acerv_evm.model.Segkk2585_pilon.5	GO:0005543	0.00114709	0.999912	4	21	phospholipid binding	MF	954	48.5631	-1.22765	0.35467	-3.46139	0.00053739	0.0371191	CvsT2
A. cervicornis	Florida	Branching	Acerv_evm.model.Segkk2585_pilon.5	GO:0045785	0.00737555	0.999775	2	6	positive regulation of cell adhesion	BP	954	48.5631	-1.22765	0.35467	-3.46139	0.00053739	0.0371191	CvsT2
A. cervicornis	Florida	Branching	Acerv_evm.model.Segkk2585_pilon.5	GO:0001938	0.020911	0.998729	2	10	positive regulation of endothelial cell proliferation	BP	954	48.5631	-1.22765	0.35467	-3.46139	0.00053739	0.0371191	CvsT2
A. cervicornis	Florida	Branching	Acerv_evm.model.Segkk4122_pilon.1	GO:0007610	0.0297898	0.99558	3	28	behavior	BP	266	43.932	-1.18928	0.289964	-4.10149	4.1e-05	0.00796593	CvsT4
A. cervicornis	Florida	Branching	Acerv_evm.model.Segkk1895_pilon.6	GO:0032728	0.00746609	0.999789	2	5	positive regulation of interferon-beta production	BP	459	108.039	-1.18184	0.291386	-4.05591	4.99e-05	0.011105	CvsT3
A. cervicornis	Florida	Branching	Acerv_evm.model.Segkk1895_pilon.6	GO:0001934	0.00824321	0.99885	4	34	positive regulation of protein phosphorylation	BP	459	108.039	-1.18184	0.291386	-4.05591	4.99e-05	0.011105	CvsT3
A. cervicornis	Florida	Branching	Acerv_evm.model.Segkk1895_pilon.6	GO:0051580	0.0296974	1	1	1	regulation of neurotransmitter uptake	BP	459	108.039	-1.18184	0.291386	-4.05591	4.99e-05	0.011105	CvsT3
A. cervicornis	Florida	Branching	Acerv_evm.model.Segkk1895_pilon.6	GO:0008180	0.0324166	0.997431	2	12	COP9 signalosome	CC	459	108.039	-1.18184	0.291386	-4.05591	4.99e-05	0.011105	CvsT3
A. cervicornis	Florida	Branching	Acerv_evm.model.Segkk1895_pilon.6	GO:0044854	0.0296974	1	1	1	plasma membrane raft assembly	BP	459	108.039	-1.18184	0.291386	-4.05591	4.99e-05	0.011105	CvsT3
A. cervicornis	Florida	Branching	Acerv_evm.model.Segkk1895_pilon.6	GO:0044291	0.0157193	0.999218	2	8	cell-cell contact zone	CC	459	108.039	-1.18184	0.291386	-4.05591	4.99e-05	0.011105	CvsT3
A. cervicornis	Florida	Branching	Acerv_evm.model.Segkk1895_pilon.6	GO:0048643	0.0296974	1	1	1	positive regulation of skeletal muscle tissue development	BP	459	108.039	-1.18184	0.291386	-4.05591	4.99e-05	0.011105	CvsT3
A. cervicornis	Florida	Branching	Acerv_evm.model.Segkk1895_pilon.6	GO:0035023	0.0296974	1	1	1	regulation of Rho protein signal transduction	BP	459	108.039	-1.18184	0.291386	-4.05591	4.99e-05	0.011105	CvsT3
A. cervicornis	Florida	Branching	Acerv_evm.model.Segkk1895_pilon.6	GO:0071360	0.0296974	1	1	1	cellular response to exogenous dsRNA	BP	459	108.039	-1.18184	0.291386	-4.05591	4.99e-05	0.011105	CvsT3
A. cervicornis	Florida	Branching	Acerv_evm.model.Segkk1895_pilon.6	GO:1901890	0.0296974	1	1	1	positive regulation of cell junction assembly	BP	459	108.039	-1.18184	0.291386	-4.05591	4.99e-05	0.011105	CvsT3
A. cervicornis	Florida	Branching	Acerv_evm.model.Segkk1991_pilon.4	GO:0036477	0.0110942	0.998305	4	36	somatodendritic compartment	CC	537	115.797	-1.17153	0.340102	-3.44464	0.00057182	0.0386991	CvsT2
A. cervicornis	Florida	Branching	Acerv_evm.model.Segkk1991_pilon.4	GO:0010506	0.00576475	0.999567	3	15	regulation of autophagy	BP	537	115.797	-1.17153	0.340102	-3.44464	0.00057182	0.0386991	CvsT2
A. cervicornis	Florida	Branching	Acerv_evm.model.Segkk1991_pilon.4	GO:0060627	0.00301272	0.999825	3	13	regulation of vesicle-mediated transport	BP	537	115.797	-1.17153	0.340102	-3.44464	0.00057182	0.0386991	CvsT2
A. cervicornis	Florida	Branching	Acerv_evm.model.Segkk1991_pilon.4	GO:0042391	0.00361392	0.999458	5	44	regulation of membrane potential	BP	537	115.797	-1.17153	0.340102	-3.44464	0.00057182	0.0386991	CvsT2
A. cervicornis	Florida	Branching	Acerv_evm.model.Segkk1991_pilon.4	GO:0006996	0.00399446	0.999554	4	28	organelle organization	BP	537	115.797	-1.17153	0.340102	-3.44464	0.00057182	0.0386991	CvsT2
A. cervicornis	Florida	Branching	Acerv_evm.model.Segkk1991_pilon.4	GO:0070887	0.00517482	0.999374	4	30	cellular response to chemical stimulus	BP	537	115.797	-1.17153	0.340102	-3.44464	0.00057182	0.0386991	CvsT2
A. cervicornis	Florida	Branching	Acerv_evm.model.Segkk1991_pilon.4	GO:0031966	0.0113947	0.998859	3	20	mitochondrial membrane	CC	537	115.797	-1.17153	0.340102	-3.44464	0.00057182	0.0386991	CvsT2
A. cervicornis	Florida	Branching	Acerv_evm.model.Segkk1991_pilon.4	GO:1902531	0.00116104	0.999912	4	20	regulation of intracellular signal transduction	BP	537	115.797	-1.17153	0.340102	-3.44464	0.00057182	0.0386991	CvsT2
A. cervicornis	Florida	Branching	Acerv_evm.model.Segkk1991_pilon.4	GO:0009967	0.0232133	0.996878	3	27	positive regulation of signal transduction	BP	537	115.797	-1.17153	0.340102	-3.44464	0.00057182	0.0386991	CvsT2
A. cervicornis	Florida	Branching	Acerv_evm.model.Segkk1991_pilon.4	GO:0098793	0.00534615	0.999116	5	47	presynapse	CC	537	115.797	-1.17153	0.340102	-3.44464	0.00057182	0.0386991	CvsT2
A. cervicornis	Florida	Branching	Acerv_evm.model.Segkk1991_pilon.4	GO:0098588	0.0256404	0.996419	3	27	bounding membrane of organelle	CC	537	115.797	-1.17153	0.340102	-3.44464	0.00057182	0.0386991	CvsT2
A. cervicornis	Florida	Branching	Acerv_evm.model.Segkk2166_pilon.1	GO:0032240	0.0320495	1	1	1	negative regulation of nucleobase-containing compound transport	BP	323	106.67	-1.1362	0.264768	-4.29128	1.78e-05	0.00490794	CvsT1
A. cervicornis	Florida	Branching	Acerv_evm.model.Segkk3463_pilon.1	GO:1902043	0.00215666	0.99998	2	3	positive regulation of extrinsic apoptotic signaling pathway via death domain receptors	BP	1090	209.565	-1.08472	0.301782	-3.59438	0.00032516	0.0433991	T1vsT2
A. cervicornis	Florida	Branching	Acerv_evm.model.Segkk4122_pilon.1	GO:0007610	0.0297898	0.99558	3	28	behavior	BP	266	43.932	-1.04263	0.282853	-3.68613	0.00022769	0.0201821	CvsT2
A. cervicornis	Florida	Branching	Acerv_evm.model.Segkk451_pilon.2	GO:0060291	0.00967798	0.99964	2	7	long-term synaptic potentiation	BP	1335	444.618	-1.0262	0.287067	-3.57478	0.00035052	0.0271777	CvsT2
A. cervicornis	Florida	Branching	Acerv_evm.model.Segkk451_pilon.2	GO:0007611	0.0163294	0.998096	3	24	learning or memory	BP	1335	444.618	-1.0262	0.287067	-3.57478	0.00035052	0.0271777	CvsT2
A. cervicornis	Florida	Branching	Acerv_evm.model.Segkk3450_pilon.3	GO:0045087	0.0477206	0.991367	3	35	innate immune response	BP	2262	494.415	-0.938501	0.255382	-3.67489	0.00023796	0.0325964	CvsT4
A. cervicornis	Florida	Branching	Acerv_evm.model.Segkk3450_pilon.3	GO:0006954	0.0453973	0.991961	3	34	inflammatory response	BP	2262	494.415	-0.938501	0.255382	-3.67489	0.00023796	0.0325964	CvsT4
A. cervicornis	Florida	Branching	Acerv_evm.model.Segkk3450_pilon.3	GO:0045944	0.0341633	0.987224	8	159	positive regulation of transcription by RNA polymerase II	BP	2262	494.415	-0.938501	0.255382	-3.67489	0.00023796	0.0325964	CvsT4
A. cervicornis	Florida	Branching	Acerv_evm.model.Segkk3450_pilon.3	GO:0006965	0.0214089	1	1	1	positive regulation of biosynthetic process of antibacterial peptides active against Gram-positive bacteria	BP	2262	494.415	-0.938501	0.255382	-3.67489	0.00023796	0.0325964	CvsT4
A. cervicornis	Florida	Branching	Acerv_evm.model.Segkk3450_pilon.3	GO:0043330	0.00343042	0.999944	2	4	response to exogenous dsRNA	BP	2262	494.415	-0.938501	0.255382	-3.67489	0.00023796	0.0325964	CvsT4
A. cervicornis	Florida	Branching	Acerv_evm.model.Segkk3450_pilon.3	GO:0032500	0.0214089	1	1	1	muramyl dipeptide binding	MF	2262	494.415	-0.938501	0.255382	-3.67489	0.00023796	0.0325964	CvsT4
A. cervicornis	Florida	Branching	Acerv_evm.model.Segkk3450_pilon.3	GO:0050679	0.0403605	0.996322	2	14	positive regulation of epithelial cell proliferation	BP	2262	494.415	-0.938501	0.255382	-3.67489	0.00023796	0.0325964	CvsT4
A. cervicornis	Florida	Branching	Acerv_evm.model.Segkk3450_pilon.3	GO:0090022	0.0214089	1	1	1	regulation of neutrophil chemotaxis	BP	2262	494.415	-0.938501	0.255382	-3.67489	0.00023796	0.0325964	CvsT4
A. cervicornis	Florida	Branching	Acerv_evm.model.Segkk3450_pilon.3	GO:0030544	0.00186451	0.999912	3	11	Hsp70 protein binding	MF	2262	494.415	-0.938501	0.255382	-3.67489	0.00023796	0.0325964	CvsT4
A. cervicornis	Florida	Branching	Acerv_evm.model.Segkk3450_pilon.3	GO:0089720	0.0425351	0.99954	1	2	caspase binding	MF	2262	494.415	-0.938501	0.255382	-3.67489	0.00023796	0.0325964	CvsT4
A. cervicornis	Florida	Branching	Acerv_evm.model.Segkk3450_pilon.3	GO:0050700	0.0214089	1	1	1	CARD domain binding	MF	2262	494.415	-0.938501	0.255382	-3.67489	0.00023796	0.0325964	CvsT4
A. cervicornis	Florida	Branching	Acerv_evm.model.Segkk3450_pilon.3	GO:0071347	0.0333645	0.997284	2	13	cellular response to interleukin-1	BP	2262	494.415	-0.938501	0.255382	-3.67489	0.00023796	0.0325964	CvsT4
A. cervicornis	Florida	Branching	Acerv_evm.model.Segkk3450_pilon.3	GO:1902523	0.0443812	0.999499	1	2	positive regulation of protein K63-linked ubiquitination	BP	2262	494.415	-0.938501	0.255382	-3.67489	0.00023796	0.0325964	CvsT4
A. cervicornis	Florida	Branching	Acerv_evm.model.Segkk3450_pilon.3	GO:0032088	0.0151817	0.998291	3	22	negative regulation of NF-kappaB transcription factor activity	BP	2262	494.415	-0.938501	0.255382	-3.67489	0.00023796	0.0325964	CvsT4
A. cervicornis	Florida	Branching	Acerv_evm.model.Segkk3450_pilon.3	GO:0030277	0.0423628	0.999544	1	2	maintenance of gastrointestinal epithelium	BP	2262	494.415	-0.938501	0.255382	-3.67489	0.00023796	0.0325964	CvsT4
A. cervicornis	Florida	Branching	Acerv_evm.model.Segkk3450_pilon.3	GO:0002732	0.0214089	1	1	1	positive regulation of dendritic cell cytokine production	BP	2262	494.415	-0.938501	0.255382	-3.67489	0.00023796	0.0325964	CvsT4
A. cervicornis	Florida	Branching	Acerv_evm.model.Segkk3450_pilon.3	GO:0006915	0.0326769	0.994963	3	29	apoptotic process	BP	2262	494.415	-0.938501	0.255382	-3.67489	0.00023796	0.0325964	CvsT4
A. cervicornis	Florida	Branching	Acerv_evm.model.Segkk3450_pilon.3	GO:0043552	0.0423619	0.999544	1	2	positive regulation of phosphatidylinositol 3-kinase activity	BP	2262	494.415	-0.938501	0.255382	-3.67489	0.00023796	0.0325964	CvsT4
A. cervicornis	Florida	Branching	Acerv_evm.model.Segkk3450_pilon.3	GO:0071224	0.0214089	1	1	1	cellular response to peptidoglycan	BP	2262	494.415	-0.938501	0.255382	-3.67489	0.00023796	0.0325964	CvsT4
A. cervicornis	Florida	Branching	Acerv_evm.model.Segkk3450_pilon.3	GO:0019966	0.0214089	1	1	1	interleukin-1 binding	MF	2262	494.415	-0.938501	0.255382	-3.67489	0.00023796	0.0325964	CvsT4
A. cervicornis	Florida	Branching	Acerv_evm.model.Segkk3450_pilon.3	GO:0010955	0.0425351	0.99954	1	2	negative regulation of protein processing	BP	2262	494.415	-0.938501	0.255382	-3.67489	0.00023796	0.0325964	CvsT4
A. cervicornis	Florida	Branching	Acerv_evm.model.Segkk3450_pilon.3	GO:0050871	0.0423738	0.999543	1	2	positive regulation of B cell activation	BP	2262	494.415	-0.938501	0.255382	-3.67489	0.00023796	0.0325964	CvsT4
A. cervicornis	Florida	Branching	Acerv_evm.model.Segkk3450_pilon.3	GO:0071225	0.0214089	1	1	1	cellular response to muramyl dipeptide	BP	2262	494.415	-0.938501	0.255382	-3.67489	0.00023796	0.0325964	CvsT4
A. cervicornis	Florida	Branching	Acerv_evm.model.Segkk3450_pilon.3	GO:0071639	0.0423864	0.999543	1	2	positive regulation of monocyte chemotactic protein-1 production	BP	2262	494.415	-0.938501	0.255382	-3.67489	0.00023796	0.0325964	CvsT4
A. cervicornis	Florida	Branching	Acerv_evm.model.Segkk3450_pilon.3	GO:0050731	0.0156052	0.999226	2	8	positive regulation of peptidyl-tyrosine phosphorylation	BP	2262	494.415	-0.938501	0.255382	-3.67489	0.00023796	0.0325964	CvsT4
A. cervicornis	Florida	Branching	Acerv_evm.model.Segkk3450_pilon.3	GO:0032740	0.0214089	1	1	1	positive regulation of interleukin-17 production	BP	2262	494.415	-0.938501	0.255382	-3.67489	0.00023796	0.0325964	CvsT4
A. cervicornis	Florida	Branching	Acerv_evm.model.Segkk3450_pilon.3	GO:0002606	0.0214089	1	1	1	positive regulation of dendritic cell antigen processing and presentation	BP	2262	494.415	-0.938501	0.255382	-3.67489	0.00023796	0.0325964	CvsT4
A. cervicornis	Florida	Branching	Acerv_evm.model.Segkk3450_pilon.3	GO:0002830	0.0214089	1	1	1	positive regulation of type 2 immune response	BP	2262	494.415	-0.938501	0.255382	-3.67489	0.00023796	0.0325964	CvsT4
A. cervicornis	Florida	Branching	Acerv_evm.model.Segkk3450_pilon.3	GO:0032701	0.0214089	1	1	1	negative regulation of interleukin-18 production	BP	2262	494.415	-0.938501	0.255382	-3.67489	0.00023796	0.0325964	CvsT4
A. cervicornis	Florida	Branching	Acerv_evm.model.Segkk3450_pilon.3	GO:0002925	0.0214089	1	1	1	positive regulation of humoral immune response mediated by circulating immunoglobulin	BP	2262	494.415	-0.938501	0.255382	-3.67489	0.00023796	0.0325964	CvsT4
A. cervicornis	Florida	Branching	Acerv_evm.model.Segkk3450_pilon.3	GO:0051879	0.0396283	0.996425	2	14	Hsp90 protein binding	MF	2262	494.415	-0.938501	0.255382	-3.67489	0.00023796	0.0325964	CvsT4
A. cervicornis	Florida	Branching	Acerv_evm.model.Segkk3450_pilon.3	GO:0006952	0.0343256	0.997162	2	13	defense response	BP	2262	494.415	-0.938501	0.255382	-3.67489	0.00023796	0.0325964	CvsT4
A. cervicornis	Florida	Branching	Acerv_evm.model.Segkk3450_pilon.3	GO:0060585	0.0214089	1	1	1	positive regulation of prostaglandin-endoperoxide synthase activity	BP	2262	494.415	-0.938501	0.255382	-3.67489	0.00023796	0.0325964	CvsT4
A. cervicornis	Florida	Branching	Acerv_evm.model.Segkk3450_pilon.3	GO:0002227	0.0214089	1	1	1	innate immune response in mucosa	BP	2262	494.415	-0.938501	0.255382	-3.67489	0.00023796	0.0325964	CvsT4
A. cervicornis	Florida	Branching	Acerv_evm.model.Segkk3450_pilon.3	GO:0031398	0.0366096	0.996866	2	13	positive regulation of protein ubiquitination	BP	2262	494.415	-0.938501	0.255382	-3.67489	0.00023796	0.0325964	CvsT4
A. cervicornis	Florida	Branching	Acerv_evm.model.Segkk3450_pilon.3	GO:0070431	0.0214089	1	1	1	nucleotide-binding oligomerization domain containing 2 signaling pathway	BP	2262	494.415	-0.938501	0.255382	-3.67489	0.00023796	0.0325964	CvsT4
A. cervicornis	Florida	Branching	Acerv_evm.model.Segkk3450_pilon.3	GO:0042834	0.0214089	1	1	1	peptidoglycan binding	MF	2262	494.415	-0.938501	0.255382	-3.67489	0.00023796	0.0325964	CvsT4
A. cervicornis	Florida	Branching	Acerv_evm.model.Segkk3450_pilon.3	GO:0010951	0.00318713	0.99995	2	4	negative regulation of endopeptidase activity	BP	2262	494.415	-0.938501	0.255382	-3.67489	0.00023796	0.0325964	CvsT4
A. cervicornis	Florida	Branching	Acerv_evm.model.Segkk3450_pilon.3	GO:0002253	0.0475188	0.999424	1	2	activation of immune response	BP	2262	494.415	-0.938501	0.255382	-3.67489	0.00023796	0.0325964	CvsT4
A. cervicornis	Florida	Branching	Acerv_evm.model.Segkk3450_pilon.3	GO:2000363	0.0214089	1	1	1	positive regulation of prostaglandin-E synthase activity	BP	2262	494.415	-0.938501	0.255382	-3.67489	0.00023796	0.0325964	CvsT4
A. cervicornis	Florida	Branching	Acerv_evm.model.Segkk3450_pilon.3	GO:0005794	0.0364796	0.986181	8	161	Golgi apparatus	CC	2262	494.415	-0.938501	0.255382	-3.67489	0.00023796	0.0325964	CvsT4
A. cervicornis	Florida	Branching	Acerv_evm.model.Segkk3450_pilon.3	GO:0032498	0.0214089	1	1	1	detection of muramyl dipeptide	BP	2262	494.415	-0.938501	0.255382	-3.67489	0.00023796	0.0325964	CvsT4
A. cervicornis	Florida	Branching	Acerv_evm.model.Segkk3450_pilon.3	GO:1905246	0.0214089	1	1	1	negative regulation of aspartic-type peptidase activity	BP	2262	494.415	-0.938501	0.255382	-3.67489	0.00023796	0.0325964	CvsT4
A. cervicornis	Florida	Branching	Acerv_evm.model.Segkk3450_pilon.3	GO:0016045	0.0214089	1	1	1	detection of bacterium	BP	2262	494.415	-0.938501	0.255382	-3.67489	0.00023796	0.0325964	CvsT4
A. cervicornis	Florida	Branching	Acerv_evm.model.Segkk3450_pilon.3	GO:2000110	0.0214089	1	1	1	negative regulation of macrophage apoptotic process	BP	2262	494.415	-0.938501	0.255382	-3.67489	0.00023796	0.0325964	CvsT4
A. cervicornis	Florida	Branching	Acerv_evm.model.Segkk3450_pilon.3	GO:0045087	0.0477206	0.991367	3	35	innate immune response	BP	2262	494.415	-0.872868	0.230212	-3.79159	0.00014969	0.0148714	CvsT2
A. cervicornis	Florida	Branching	Acerv_evm.model.Segkk3450_pilon.3	GO:0006954	0.0453973	0.991961	3	34	inflammatory response	BP	2262	494.415	-0.872868	0.230212	-3.79159	0.00014969	0.0148714	CvsT2
A. cervicornis	Florida	Branching	Acerv_evm.model.Segkk3450_pilon.3	GO:0045944	0.0341633	0.987224	8	159	positive regulation of transcription by RNA polymerase II	BP	2262	494.415	-0.872868	0.230212	-3.79159	0.00014969	0.0148714	CvsT2
A. cervicornis	Florida	Branching	Acerv_evm.model.Segkk3450_pilon.3	GO:0006965	0.0214089	1	1	1	positive regulation of biosynthetic process of antibacterial peptides active against Gram-positive bacteria	BP	2262	494.415	-0.872868	0.230212	-3.79159	0.00014969	0.0148714	CvsT2
A. cervicornis	Florida	Branching	Acerv_evm.model.Segkk3450_pilon.3	GO:0043330	0.00343042	0.999944	2	4	response to exogenous dsRNA	BP	2262	494.415	-0.872868	0.230212	-3.79159	0.00014969	0.0148714	CvsT2
A. cervicornis	Florida	Branching	Acerv_evm.model.Segkk3450_pilon.3	GO:0032500	0.0214089	1	1	1	muramyl dipeptide binding	MF	2262	494.415	-0.872868	0.230212	-3.79159	0.00014969	0.0148714	CvsT2
A. cervicornis	Florida	Branching	Acerv_evm.model.Segkk3450_pilon.3	GO:0050679	0.0403605	0.996322	2	14	positive regulation of epithelial cell proliferation	BP	2262	494.415	-0.872868	0.230212	-3.79159	0.00014969	0.0148714	CvsT2
A. cervicornis	Florida	Branching	Acerv_evm.model.Segkk3450_pilon.3	GO:0090022	0.0214089	1	1	1	regulation of neutrophil chemotaxis	BP	2262	494.415	-0.872868	0.230212	-3.79159	0.00014969	0.0148714	CvsT2
A. cervicornis	Florida	Branching	Acerv_evm.model.Segkk3450_pilon.3	GO:0030544	0.00186451	0.999912	3	11	Hsp70 protein binding	MF	2262	494.415	-0.872868	0.230212	-3.79159	0.00014969	0.0148714	CvsT2
A. cervicornis	Florida	Branching	Acerv_evm.model.Segkk3450_pilon.3	GO:0089720	0.0425351	0.99954	1	2	caspase binding	MF	2262	494.415	-0.872868	0.230212	-3.79159	0.00014969	0.0148714	CvsT2
A. cervicornis	Florida	Branching	Acerv_evm.model.Segkk3450_pilon.3	GO:0050700	0.0214089	1	1	1	CARD domain binding	MF	2262	494.415	-0.872868	0.230212	-3.79159	0.00014969	0.0148714	CvsT2
A. cervicornis	Florida	Branching	Acerv_evm.model.Segkk3450_pilon.3	GO:0071347	0.0333645	0.997284	2	13	cellular response to interleukin-1	BP	2262	494.415	-0.872868	0.230212	-3.79159	0.00014969	0.0148714	CvsT2
A. cervicornis	Florida	Branching	Acerv_evm.model.Segkk3450_pilon.3	GO:1902523	0.0443812	0.999499	1	2	positive regulation of protein K63-linked ubiquitination	BP	2262	494.415	-0.872868	0.230212	-3.79159	0.00014969	0.0148714	CvsT2
A. cervicornis	Florida	Branching	Acerv_evm.model.Segkk3450_pilon.3	GO:0032088	0.0151817	0.998291	3	22	negative regulation of NF-kappaB transcription factor activity	BP	2262	494.415	-0.872868	0.230212	-3.79159	0.00014969	0.0148714	CvsT2
A. cervicornis	Florida	Branching	Acerv_evm.model.Segkk3450_pilon.3	GO:0030277	0.0423628	0.999544	1	2	maintenance of gastrointestinal epithelium	BP	2262	494.415	-0.872868	0.230212	-3.79159	0.00014969	0.0148714	CvsT2
A. cervicornis	Florida	Branching	Acerv_evm.model.Segkk3450_pilon.3	GO:0002732	0.0214089	1	1	1	positive regulation of dendritic cell cytokine production	BP	2262	494.415	-0.872868	0.230212	-3.79159	0.00014969	0.0148714	CvsT2
A. cervicornis	Florida	Branching	Acerv_evm.model.Segkk3450_pilon.3	GO:0006915	0.0326769	0.994963	3	29	apoptotic process	BP	2262	494.415	-0.872868	0.230212	-3.79159	0.00014969	0.0148714	CvsT2
A. cervicornis	Florida	Branching	Acerv_evm.model.Segkk3450_pilon.3	GO:0043552	0.0423619	0.999544	1	2	positive regulation of phosphatidylinositol 3-kinase activity	BP	2262	494.415	-0.872868	0.230212	-3.79159	0.00014969	0.0148714	CvsT2
A. cervicornis	Florida	Branching	Acerv_evm.model.Segkk3450_pilon.3	GO:0071224	0.0214089	1	1	1	cellular response to peptidoglycan	BP	2262	494.415	-0.872868	0.230212	-3.79159	0.00014969	0.0148714	CvsT2
A. cervicornis	Florida	Branching	Acerv_evm.model.Segkk3450_pilon.3	GO:0019966	0.0214089	1	1	1	interleukin-1 binding	MF	2262	494.415	-0.872868	0.230212	-3.79159	0.00014969	0.0148714	CvsT2
A. cervicornis	Florida	Branching	Acerv_evm.model.Segkk3450_pilon.3	GO:0010955	0.0425351	0.99954	1	2	negative regulation of protein processing	BP	2262	494.415	-0.872868	0.230212	-3.79159	0.00014969	0.0148714	CvsT2
A. cervicornis	Florida	Branching	Acerv_evm.model.Segkk3450_pilon.3	GO:0050871	0.0423738	0.999543	1	2	positive regulation of B cell activation	BP	2262	494.415	-0.872868	0.230212	-3.79159	0.00014969	0.0148714	CvsT2
A. cervicornis	Florida	Branching	Acerv_evm.model.Segkk3450_pilon.3	GO:0071225	0.0214089	1	1	1	cellular response to muramyl dipeptide	BP	2262	494.415	-0.872868	0.230212	-3.79159	0.00014969	0.0148714	CvsT2
A. cervicornis	Florida	Branching	Acerv_evm.model.Segkk3450_pilon.3	GO:0071639	0.0423864	0.999543	1	2	positive regulation of monocyte chemotactic protein-1 production	BP	2262	494.415	-0.872868	0.230212	-3.79159	0.00014969	0.0148714	CvsT2
A. cervicornis	Florida	Branching	Acerv_evm.model.Segkk3450_pilon.3	GO:0050731	0.0156052	0.999226	2	8	positive regulation of peptidyl-tyrosine phosphorylation	BP	2262	494.415	-0.872868	0.230212	-3.79159	0.00014969	0.0148714	CvsT2
A. cervicornis	Florida	Branching	Acerv_evm.model.Segkk3450_pilon.3	GO:0032740	0.0214089	1	1	1	positive regulation of interleukin-17 production	BP	2262	494.415	-0.872868	0.230212	-3.79159	0.00014969	0.0148714	CvsT2
A. cervicornis	Florida	Branching	Acerv_evm.model.Segkk3450_pilon.3	GO:0002606	0.0214089	1	1	1	positive regulation of dendritic cell antigen processing and presentation	BP	2262	494.415	-0.872868	0.230212	-3.79159	0.00014969	0.0148714	CvsT2
A. cervicornis	Florida	Branching	Acerv_evm.model.Segkk3450_pilon.3	GO:0002830	0.0214089	1	1	1	positive regulation of type 2 immune response	BP	2262	494.415	-0.872868	0.230212	-3.79159	0.00014969	0.0148714	CvsT2
A. cervicornis	Florida	Branching	Acerv_evm.model.Segkk3450_pilon.3	GO:0032701	0.0214089	1	1	1	negative regulation of interleukin-18 production	BP	2262	494.415	-0.872868	0.230212	-3.79159	0.00014969	0.0148714	CvsT2
A. cervicornis	Florida	Branching	Acerv_evm.model.Segkk3450_pilon.3	GO:0002925	0.0214089	1	1	1	positive regulation of humoral immune response mediated by circulating immunoglobulin	BP	2262	494.415	-0.872868	0.230212	-3.79159	0.00014969	0.0148714	CvsT2
A. cervicornis	Florida	Branching	Acerv_evm.model.Segkk3450_pilon.3	GO:0051879	0.0396283	0.996425	2	14	Hsp90 protein binding	MF	2262	494.415	-0.872868	0.230212	-3.79159	0.00014969	0.0148714	CvsT2
A. cervicornis	Florida	Branching	Acerv_evm.model.Segkk3450_pilon.3	GO:0006952	0.0343256	0.997162	2	13	defense response	BP	2262	494.415	-0.872868	0.230212	-3.79159	0.00014969	0.0148714	CvsT2
A. cervicornis	Florida	Branching	Acerv_evm.model.Segkk3450_pilon.3	GO:0060585	0.0214089	1	1	1	positive regulation of prostaglandin-endoperoxide synthase activity	BP	2262	494.415	-0.872868	0.230212	-3.79159	0.00014969	0.0148714	CvsT2
A. cervicornis	Florida	Branching	Acerv_evm.model.Segkk3450_pilon.3	GO:0002227	0.0214089	1	1	1	innate immune response in mucosa	BP	2262	494.415	-0.872868	0.230212	-3.79159	0.00014969	0.0148714	CvsT2
A. cervicornis	Florida	Branching	Acerv_evm.model.Segkk3450_pilon.3	GO:0031398	0.0366096	0.996866	2	13	positive regulation of protein ubiquitination	BP	2262	494.415	-0.872868	0.230212	-3.79159	0.00014969	0.0148714	CvsT2
A. cervicornis	Florida	Branching	Acerv_evm.model.Segkk3450_pilon.3	GO:0070431	0.0214089	1	1	1	nucleotide-binding oligomerization domain containing 2 signaling pathway	BP	2262	494.415	-0.872868	0.230212	-3.79159	0.00014969	0.0148714	CvsT2
A. cervicornis	Florida	Branching	Acerv_evm.model.Segkk3450_pilon.3	GO:0042834	0.0214089	1	1	1	peptidoglycan binding	MF	2262	494.415	-0.872868	0.230212	-3.79159	0.00014969	0.0148714	CvsT2
A. cervicornis	Florida	Branching	Acerv_evm.model.Segkk3450_pilon.3	GO:0010951	0.00318713	0.99995	2	4	negative regulation of endopeptidase activity	BP	2262	494.415	-0.872868	0.230212	-3.79159	0.00014969	0.0148714	CvsT2
A. cervicornis	Florida	Branching	Acerv_evm.model.Segkk3450_pilon.3	GO:0002253	0.0475188	0.999424	1	2	activation of immune response	BP	2262	494.415	-0.872868	0.230212	-3.79159	0.00014969	0.0148714	CvsT2
A. cervicornis	Florida	Branching	Acerv_evm.model.Segkk3450_pilon.3	GO:2000363	0.0214089	1	1	1	positive regulation of prostaglandin-E synthase activity	BP	2262	494.415	-0.872868	0.230212	-3.79159	0.00014969	0.0148714	CvsT2
A. cervicornis	Florida	Branching	Acerv_evm.model.Segkk3450_pilon.3	GO:0005794	0.0364796	0.986181	8	161	Golgi apparatus	CC	2262	494.415	-0.872868	0.230212	-3.79159	0.00014969	0.0148714	CvsT2
A. cervicornis	Florida	Branching	Acerv_evm.model.Segkk3450_pilon.3	GO:0032498	0.0214089	1	1	1	detection of muramyl dipeptide	BP	2262	494.415	-0.872868	0.230212	-3.79159	0.00014969	0.0148714	CvsT2
A. cervicornis	Florida	Branching	Acerv_evm.model.Segkk3450_pilon.3	GO:1905246	0.0214089	1	1	1	negative regulation of aspartic-type peptidase activity	BP	2262	494.415	-0.872868	0.230212	-3.79159	0.00014969	0.0148714	CvsT2
A. cervicornis	Florida	Branching	Acerv_evm.model.Segkk3450_pilon.3	GO:0016045	0.0214089	1	1	1	detection of bacterium	BP	2262	494.415	-0.872868	0.230212	-3.79159	0.00014969	0.0148714	CvsT2
A. cervicornis	Florida	Branching	Acerv_evm.model.Segkk3450_pilon.3	GO:2000110	0.0214089	1	1	1	negative regulation of macrophage apoptotic process	BP	2262	494.415	-0.872868	0.230212	-3.79159	0.00014969	0.0148714	CvsT2
A. cervicornis	Florida	Branching	Acerv_evm.model.Segkk1318_pilon.7	GO:0030544	0.00186451	0.999912	3	11	Hsp70 protein binding	MF	1692	75.2971	-0.860973	0.25042	-3.43811	0.00058579	0.0392308	CvsT2
A. cervicornis	Florida	Branching	Acerv_evm.model.Segkk4025_pilon.2	GO:0005543	0.00114709	0.999912	4	21	phospholipid binding	MF	1644	273.904	-0.842606	0.225219	-3.74127	0.0001831	0.0327378	T1vsT2
A. cervicornis	Florida	Branching	Acerv_evm.model.Segkk4025_pilon.2	GO:0140268	0.00839262	0.999726	2	6	endoplasmic reticulum-plasma membrane contact site	CC	1644	273.904	-0.842606	0.225219	-3.74127	0.0001831	0.0327378	T1vsT2
A. cervicornis	Florida	Branching	Acerv_evm.model.Segkk2788_pilon.3	GO:0016929	0.0421045	0.999549	1	2	SUMO-specific protease activity	MF	3141	155.159	-0.839565	0.224689	-3.73657	0.00018655	0.0267709	CvsT4
A. cervicornis	Florida	Branching	Acerv_evm.model.Segkk1929_pilon.4	GO:0043204	0.0255005	0.996446	3	27	perikaryon	CC	576	168.121	-0.78641	0.211927	-3.71076	0.00020664	0.0189696	CvsT2
A. cervicornis	Florida	Branching	Acerv_evm.model.Segkk1929_pilon.4	GO:0044291	0.0157193	0.999218	2	8	cell-cell contact zone	CC	576	168.121	-0.78641	0.211927	-3.71076	0.00020664	0.0189696	CvsT2
A. cervicornis	Florida	Branching	Acerv_evm.model.Segkk1929_pilon.4	GO:0001533	0.0278227	1	1	1	cornified envelope	CC	576	168.121	-0.78641	0.211927	-3.71076	0.00020664	0.0189696	CvsT2
A. cervicornis	Florida	Branching	Acerv_evm.model.Segkk1929_pilon.4	GO:0001763	0.0278227	1	1	1	morphogenesis of a branching structure	BP	576	168.121	-0.78641	0.211927	-3.71076	0.00020664	0.0189696	CvsT2
A. cervicornis	Florida	Branching	Acerv_evm.model.Segkk905_pilon.19	GO:0007030	0.0169144	0.998017	3	22	Golgi organization	BP	1851	186.159	-0.769307	0.203093	-3.78796	0.00015189	0.0311014	T1vsT2
A. cervicornis	Florida	Branching	Acerv_evm.model.Segkk905_pilon.19	GO:0070925	0.0138723	0.999354	2	8	organelle assembly	BP	1851	186.159	-0.769307	0.203093	-3.78796	0.00015189	0.0311014	T1vsT2
A. cervicornis	Florida	Branching	Acerv_evm.model.Segkk893_pilon.2	GO:1990417	0.0232873	1	1	1	snoRNA release from pre-rRNA	BP	966	271.501	-0.76059	0.19844	-3.83284	0.00012667	0.0133166	CvsT2
A. cervicornis	Florida	Branching	Acerv_evm.model.Segkk893_pilon.2	GO:0000463	0.0481847	0.999408	1	2	maturation of LSU-rRNA from tricistronic rRNA transcript (SSU-rRNA, 5.8S rRNA, LSU-rRNA)	BP	966	271.501	-0.76059	0.19844	-3.83284	0.00012667	0.0133166	CvsT2
A. cervicornis	Florida	Branching	Acerv_evm.model.Segkk893_pilon.2	GO:0030687	0.00689984	0.999796	2	6	preribosome, large subunit precursor	CC	966	271.501	-0.76059	0.19844	-3.83284	0.00012667	0.0133166	CvsT2
A. cervicornis	Florida	Branching	Acerv_evm.model.Segkk893_pilon.2	GO:0003723	0.0264884	0.991358	7	122	RNA binding	MF	966	271.501	-0.76059	0.19844	-3.83284	0.00012667	0.0133166	CvsT2
A. cervicornis	Florida	Branching	Acerv_evm.model.Segkk2008_pilon.3	GO:0051607	0.0103456	0.999006	3	19	defense response to virus	BP	2037	397.078	-0.708448	0.18371	-3.85634	0.0001151	0.0123745	CvsT2
A. cervicornis	Florida	Branching	Acerv_evm.model.Segkk2008_pilon.3	GO:0030422	0.0423617	0.999544	1	2	production of siRNA involved in RNA interference	BP	2037	397.078	-0.708448	0.18371	-3.85634	0.0001151	0.0123745	CvsT2
A. cervicornis	Florida	Branching	Acerv_evm.model.Segkk2008_pilon.3	GO:0003968	0.0423482	0.999544	1	2	RNA-directed 5'-3' RNA polymerase activity	MF	2037	397.078	-0.708448	0.18371	-3.85634	0.0001151	0.0123745	CvsT2
A. cervicornis	Florida	Branching	Acerv_evm.model.Segkk2008_pilon.3	GO:0048367	0.0420134	0.999551	1	2	shoot system development	BP	2037	397.078	-0.708448	0.18371	-3.85634	0.0001151	0.0123745	CvsT2
A. cervicornis	Florida	Branching	Acerv_evm.model.Segkk1271_pilon.4	GO:0042391	0.00361392	0.999458	5	44	regulation of membrane potential	BP	3177	130.862	-0.70211	0.208051	-3.3747	0.00073896	0.0480643	CvsT2
A. cervicornis	Florida	Branching	Acerv_evm.model.Segkk1271_pilon.4	GO:0051050	0.0263363	0.998159	2	11	positive regulation of transport	BP	3177	130.862	-0.70211	0.208051	-3.3747	0.00073896	0.0480643	CvsT2
A. cervicornis	Florida	Branching	Acerv_evm.model.Segkk3644_pilon.3	GO:0035064	0.0491687	0.994967	2	15	methylated histone binding	MF	597	1745.34	-0.580407	0.164869	-3.5204	0.0004309	0.0498277	T1vsT2
A. cervicornis	Florida	Branching	Acerv_evm.model.Segkk3644_pilon.3	GO:0045322	0.0483501	0.999404	1	2	unmethylated CpG binding	MF	597	1745.34	-0.580407	0.164869	-3.5204	0.0004309	0.0498277	T1vsT2
A. cervicornis	Florida	Branching	Acerv_evm.model.Segkk2909_pilon.1	GO:0042391	0.00361392	0.999458	5	44	regulation of membrane potential	BP	1560	208.024	0.696595	0.186556	3.73398	0.00018848	0.0177505	CvsT2
A. cervicornis	Florida	Branching	Acerv_evm.model.Segkk2909_pilon.1	GO:0036477	0.0110942	0.998305	4	36	somatodendritic compartment	CC	1560	208.024	0.696595	0.186556	3.73398	0.00018848	0.0177505	CvsT2
A. cervicornis	Florida	Branching	Acerv_evm.model.Segkk2909_pilon.1	GO:0031966	0.0113947	0.998859	3	20	mitochondrial membrane	CC	1560	208.024	0.696595	0.186556	3.73398	0.00018848	0.0177505	CvsT2
A. cervicornis	Florida	Branching	Acerv_evm.model.Segkk2909_pilon.1	GO:0048585	0.0292781	0.995674	3	29	negative regulation of response to stimulus	BP	1560	208.024	0.696595	0.186556	3.73398	0.00018848	0.0177505	CvsT2
A. cervicornis	Florida	Branching	Acerv_evm.model.Segkk2909_pilon.1	GO:0070887	0.00517482	0.999374	4	30	cellular response to chemical stimulus	BP	1560	208.024	0.696595	0.186556	3.73398	0.00018848	0.0177505	CvsT2
A. cervicornis	Florida	Branching	Acerv_evm.model.Segkk2909_pilon.1	GO:0044092	0.0193172	0.998898	2	9	negative regulation of molecular function	BP	1560	208.024	0.696595	0.186556	3.73398	0.00018848	0.0177505	CvsT2
A. cervicornis	Florida	Branching	Acerv_evm.model.Segkk2909_pilon.1	GO:0060548	0.0392308	0.99648	2	14	negative regulation of cell death	BP	1560	208.024	0.696595	0.186556	3.73398	0.00018848	0.0177505	CvsT2
A. cervicornis	Florida	Branching	Acerv_evm.model.Segkk2909_pilon.1	GO:0050804	0.0452808	0.991977	3	35	modulation of chemical synaptic transmission	BP	1560	208.024	0.696595	0.186556	3.73398	0.00018848	0.0177505	CvsT2
A. cervicornis	Florida	Branching	Acerv_evm.model.Segkk2909_pilon.1	GO:0120036	0.0479234	0.995163	2	15	plasma membrane bounded cell projection organization	BP	1560	208.024	0.696595	0.186556	3.73398	0.00018848	0.0177505	CvsT2
A. cervicornis	Florida	Branching	Acerv_evm.model.Segkk2909_pilon.1	GO:1902531	0.00116104	0.999912	4	20	regulation of intracellular signal transduction	BP	1560	208.024	0.696595	0.186556	3.73398	0.00018848	0.0177505	CvsT2
A. cervicornis	Florida	Branching	Acerv_evm.model.Segkk2909_pilon.1	GO:0010506	0.00576475	0.999567	3	15	regulation of autophagy	BP	1560	208.024	0.696595	0.186556	3.73398	0.00018848	0.0177505	CvsT2
A. cervicornis	Florida	Branching	Acerv_evm.model.Segkk2909_pilon.1	GO:0060627	0.00301272	0.999825	3	13	regulation of vesicle-mediated transport	BP	1560	208.024	0.696595	0.186556	3.73398	0.00018848	0.0177505	CvsT2
A. cervicornis	Florida	Branching	Acerv_evm.model.Segkk2909_pilon.1	GO:0033554	0.00793137	0.999313	3	18	cellular response to stress	BP	1560	208.024	0.696595	0.186556	3.73398	0.00018848	0.0177505	CvsT2
A. cervicornis	Florida	Branching	Acerv_evm.model.Segkk2909_pilon.1	GO:0005794	0.0364796	0.986181	8	161	Golgi apparatus	CC	1560	208.024	0.696595	0.186556	3.73398	0.00018848	0.0177505	CvsT2
A. cervicornis	Florida	Branching	Acerv_evm.model.Segkk2909_pilon.1	GO:0032386	0.00461202	0.999898	2	5	regulation of intracellular transport	BP	1560	208.024	0.696595	0.186556	3.73398	0.00018848	0.0177505	CvsT2
A. cervicornis	Florida	Branching	Acerv_evm.model.Segkk2909_pilon.1	GO:0032269	0.00484222	0.999891	2	5	negative regulation of cellular protein metabolic process	BP	1560	208.024	0.696595	0.186556	3.73398	0.00018848	0.0177505	CvsT2
A. cervicornis	Florida	Branching	Acerv_evm.model.Segkk2909_pilon.1	GO:0098588	0.0256404	0.996419	3	27	bounding membrane of organelle	CC	1560	208.024	0.696595	0.186556	3.73398	0.00018848	0.0177505	CvsT2
A. cervicornis	Florida	Branching	Acerv_evm.model.Segkk2909_pilon.1	GO:0006996	0.00399446	0.999554	4	28	organelle organization	BP	1560	208.024	0.696595	0.186556	3.73398	0.00018848	0.0177505	CvsT2
A. cervicornis	Florida	Branching	Acerv_evm.model.Segkk2909_pilon.1	GO:0030162	0.0165395	0.999131	2	9	regulation of proteolysis	BP	1560	208.024	0.696595	0.186556	3.73398	0.00018848	0.0177505	CvsT2
A. cervicornis	Florida	Branching	Acerv_evm.model.Segkk2909_pilon.1	GO:0022603	0.0302989	0.997685	2	12	regulation of anatomical structure morphogenesis	BP	1560	208.024	0.696595	0.186556	3.73398	0.00018848	0.0177505	CvsT2
A. cervicornis	Florida	Branching	Acerv_evm.model.Segkk2909_pilon.1	GO:0009967	0.0232133	0.996878	3	27	positive regulation of signal transduction	BP	1560	208.024	0.696595	0.186556	3.73398	0.00018848	0.0177505	CvsT2
A. cervicornis	Florida	Branching	Acerv_evm.model.Segkk2909_pilon.1	GO:0001934	0.00824321	0.99885	4	34	positive regulation of protein phosphorylation	BP	1560	208.024	0.696595	0.186556	3.73398	0.00018848	0.0177505	CvsT2
A. cervicornis	Florida	Branching	Acerv_evm.model.Segkk2909_pilon.1	GO:0098793	0.00534615	0.999116	5	47	presynapse	CC	1560	208.024	0.696595	0.186556	3.73398	0.00018848	0.0177505	CvsT2
A. cervicornis	Florida	Branching	Acerv_evm.model.Segkk2909_pilon.1	GO:0032555	0.00456641	0.9999	2	5	purine ribonucleotide binding	MF	1560	208.024	0.696595	0.186556	3.73398	0.00018848	0.0177505	CvsT2
A. cervicornis	Florida	Branching	Acerv_evm.model.Segkk2909_pilon.1	GO:0071944	0.0149057	0.997495	4	41	cell periphery	CC	1560	208.024	0.696595	0.186556	3.73398	0.00018848	0.0177505	CvsT2
A. cervicornis	Florida	Branching	Acerv_evm.model.Segkk2909_pilon.1	GO:0033365	0.0176198	0.999043	2	9	protein localization to organelle	BP	1560	208.024	0.696595	0.186556	3.73398	0.00018848	0.0177505	CvsT2
A. cervicornis	Florida	Branching	Acerv_evm.model.Segkk2909_pilon.1	GO:0030234	0.0341028	0.997191	2	13	enzyme regulator activity	MF	1560	208.024	0.696595	0.186556	3.73398	0.00018848	0.0177505	CvsT2
A. cervicornis	Florida	Branching	Acerv_evm.model.Segkk2909_pilon.1	GO:0018193	0.0140252	0.999343	2	8	peptidyl-amino acid modification	BP	1560	208.024	0.696595	0.186556	3.73398	0.00018848	0.0177505	CvsT2
A. cervicornis	Florida	Branching	Acerv_evm.model.Segkk2909_pilon.1	GO:0080134	0.0409068	0.996245	2	14	regulation of response to stress	BP	1560	208.024	0.696595	0.186556	3.73398	0.00018848	0.0177505	CvsT2
A. cervicornis	Florida	Branching	Acerv_evm.model.Segkk2909_pilon.1	GO:0021537	0.0281707	0.997958	2	11	telencephalon development	BP	1560	208.024	0.696595	0.186556	3.73398	0.00018848	0.0177505	CvsT2
A. cervicornis	Florida	Branching	Acerv_evm.model.Segkk2116_pilon.21	GO:0050694	0.0454503	0.999474	1	2	galactose 3-O-sulfotransferase activity	MF	924	381.15	0.730762	0.203868	3.58449	0.00033773	0.0270216	CvsT2
A. cervicornis	Florida	Branching	Acerv_evm.model.Segkk2116_pilon.21	GO:0009247	0.0454503	0.999474	1	2	glycolipid biosynthetic process	BP	924	381.15	0.730762	0.203868	3.58449	0.00033773	0.0270216	CvsT2
A. cervicornis	Florida	Branching	Acerv_evm.model.Segkk2116_pilon.21	GO:0001733	0.0454503	0.999474	1	2	galactosylceramide sulfotransferase activity	MF	924	381.15	0.730762	0.203868	3.58449	0.00033773	0.0270216	CvsT2
A. cervicornis	Florida	Branching	Acerv_evm.model.Segkk2116_pilon.21	GO:0006664	0.0454503	0.999474	1	2	glycolipid metabolic process	BP	924	381.15	0.730762	0.203868	3.58449	0.00033773	0.0270216	CvsT2
A. cervicornis	Florida	Branching	Acerv_evm.model.Segkk1947_pilon.7	GO:0016055	0.0416849	0.996169	2	13	Wnt signaling pathway	BP	975	1781.46	0.740119	0.179892	4.11424	3.88e-05	0.00924223	CvsT3
A. cervicornis	Florida	Branching	Acerv_evm.model.Segkk1947_pilon.7	GO:0016055	0.0416849	0.996169	2	13	Wnt signaling pathway	BP	975	1781.46	0.752322	0.201214	3.73892	0.00018481	0.026522	CvsT1
A. cervicornis	Florida	Branching	Acerv_evm.model.Segkk1947_pilon.7	GO:0016055	0.0416849	0.996169	2	13	Wnt signaling pathway	BP	975	1781.46	0.805203	0.179791	4.47854	7.52e-06	0.00150995	CvsT2
A. cervicornis	Florida	Branching	Acerv_evm.model.Segkk984_pilon.10	GO:0045294	0.0487088	0.999395	1	2	alpha-catenin binding	MF	689	115.515	0.941688	0.266053	3.53948	0.00040092	0.0297106	CvsT2
A. cervicornis	Florida	Branching	Acerv_evm.model.Segkk984_pilon.10	GO:0070097	0.0261978	1	1	1	delta-catenin binding	MF	689	115.515	0.941688	0.266053	3.53948	0.00040092	0.0297106	CvsT2
A. cervicornis	Florida	Branching	Acerv_evm.model.Segkk984_pilon.10	GO:0005001	0.0261978	1	1	1	transmembrane receptor protein tyrosine phosphatase activity	MF	689	115.515	0.941688	0.266053	3.53948	0.00040092	0.0297106	CvsT2
A. cervicornis	Florida	Branching	Acerv_evm.model.Segkk984_pilon.10	GO:1904893	0.0261978	1	1	1	negative regulation of receptor signaling pathway via STAT	BP	689	115.515	0.941688	0.266053	3.53948	0.00040092	0.0297106	CvsT2
A. cervicornis	Florida	Branching	Acerv_evm.model.Segkk20_pilon.1	GO:0045944	0.0341633	0.987224	8	159	positive regulation of transcription by RNA polymerase II	BP	2294	212.109	0.966221	0.219007	4.41182	1.03e-05	0.00319567	CvsT1
A. cervicornis	Florida	Branching	Acerv_evm.model.Segkk20_pilon.1	GO:0072038	0.0214086	1	1	1	mesenchymal stem cell maintenance involved in nephron morphogenesis	BP	2294	212.109	0.966221	0.219007	4.41182	1.03e-05	0.00319567	CvsT1
A. cervicornis	Florida	Branching	Acerv_evm.model.Segkk20_pilon.1	GO:0072107	0.0214086	1	1	1	positive regulation of ureteric bud formation	BP	2294	212.109	0.966221	0.219007	4.41182	1.03e-05	0.00319567	CvsT1
A. cervicornis	Florida	Branching	Acerv_evm.model.Segkk20_pilon.1	GO:0030278	0.00443443	0.999904	2	5	regulation of ossification	BP	2294	212.109	0.966221	0.219007	4.41182	1.03e-05	0.00319567	CvsT1
A. cervicornis	Florida	Branching	Acerv_evm.model.Segkk20_pilon.1	GO:0072095	0.0214086	1	1	1	regulation of branch elongation involved in ureteric bud branching	BP	2294	212.109	0.966221	0.219007	4.41182	1.03e-05	0.00319567	CvsT1
A. cervicornis	Florida	Branching	Acerv_evm.model.Segkk20_pilon.1	GO:0001746	0.0214086	1	1	1	Bolwig's organ morphogenesis	BP	2294	212.109	0.966221	0.219007	4.41182	1.03e-05	0.00319567	CvsT1
A. cervicornis	Florida	Branching	Acerv_evm.model.Segkk20_pilon.1	GO:0007501	0.042735	0.999536	1	2	mesodermal cell fate specification	BP	2294	212.109	0.966221	0.219007	4.41182	1.03e-05	0.00319567	CvsT1
A. cervicornis	Florida	Branching	Acerv_evm.model.Segkk20_pilon.1	GO:0048538	0.00671967	0.999804	2	6	thymus development	BP	2294	212.109	0.966221	0.219007	4.41182	1.03e-05	0.00319567	CvsT1
A. cervicornis	Florida	Branching	Acerv_evm.model.Segkk20_pilon.1	GO:1902732	0.0386771	0.99962	1	2	positive regulation of chondrocyte proliferation	BP	2294	212.109	0.966221	0.219007	4.41182	1.03e-05	0.00319567	CvsT1
A. cervicornis	Florida	Branching	Acerv_evm.model.Segkk20_pilon.1	GO:0035271	0.0214086	1	1	1	ring gland development	BP	2294	212.109	0.966221	0.219007	4.41182	1.03e-05	0.00319567	CvsT1
A. cervicornis	Florida	Branching	Acerv_evm.model.Segkk20_pilon.1	GO:0001744	0.0214086	1	1	1	optic lobe placode formation	BP	2294	212.109	0.966221	0.219007	4.41182	1.03e-05	0.00319567	CvsT1
A. cervicornis	Florida	Branching	Acerv_evm.model.Segkk20_pilon.1	GO:0006606	0.0104831	0.998988	3	19	protein import into nucleus	BP	2294	212.109	0.966221	0.219007	4.41182	1.03e-05	0.00319567	CvsT1
A. cervicornis	Florida	Branching	Acerv_evm.model.Segkk20_pilon.1	GO:0043282	0.0214086	1	1	1	pharyngeal muscle development	BP	2294	212.109	0.966221	0.219007	4.41182	1.03e-05	0.00319567	CvsT1
A. cervicornis	Florida	Branching	Acerv_evm.model.Segkk20_pilon.1	GO:0030878	0.00463762	0.999897	2	5	thyroid gland development	BP	2294	212.109	0.966221	0.219007	4.41182	1.03e-05	0.00319567	CvsT1
A. cervicornis	Florida	Branching	Acerv_evm.model.Segkk20_pilon.1	GO:0003337	0.0214086	1	1	1	mesenchymal to epithelial transition involved in metanephros morphogenesis	BP	2294	212.109	0.966221	0.219007	4.41182	1.03e-05	0.00319567	CvsT1
A. cervicornis	Florida	Branching	Acerv_evm.model.Segkk20_pilon.1	GO:0097168	0.0214086	1	1	1	mesenchymal stem cell proliferation	BP	2294	212.109	0.966221	0.219007	4.41182	1.03e-05	0.00319567	CvsT1
A. cervicornis	Florida	Branching	Acerv_evm.model.Segkk20_pilon.1	GO:0045596	0.0301488	0.997702	2	12	negative regulation of cell differentiation	BP	2294	212.109	0.966221	0.219007	4.41182	1.03e-05	0.00319567	CvsT1
A. cervicornis	Florida	Branching	Acerv_evm.model.Segkk20_pilon.1	GO:0072161	0.0214086	1	1	1	mesenchymal cell differentiation involved in kidney development	BP	2294	212.109	0.966221	0.219007	4.41182	1.03e-05	0.00319567	CvsT1
A. cervicornis	Florida	Branching	Acerv_evm.model.Segkk20_pilon.1	GO:0048935	0.042367	0.999544	1	2	peripheral nervous system neuron development	BP	2294	212.109	0.966221	0.219007	4.41182	1.03e-05	0.00319567	CvsT1
A. cervicornis	Florida	Branching	Acerv_evm.model.Segkk20_pilon.1	GO:0032330	0.0423965	0.999543	1	2	regulation of chondrocyte differentiation	BP	2294	212.109	0.966221	0.219007	4.41182	1.03e-05	0.00319567	CvsT1
A. cervicornis	Florida	Branching	Acerv_evm.model.Segkk20_pilon.1	GO:0014857	0.0214086	1	1	1	regulation of skeletal muscle cell proliferation	BP	2294	212.109	0.966221	0.219007	4.41182	1.03e-05	0.00319567	CvsT1
A. cervicornis	Florida	Branching	Acerv_evm.model.Segkk20_pilon.1	GO:0072137	0.0423033	0.999545	1	2	condensed mesenchymal cell proliferation	BP	2294	212.109	0.966221	0.219007	4.41182	1.03e-05	0.00319567	CvsT1
A. cervicornis	Florida	Branching	Acerv_evm.model.Segkk30_pilon.11	GO:1900208	0.0299491	1	1	1	regulation of cardiolipin metabolic process	BP	444	101.71	0.982072	0.267764	3.66768	0.00024476	0.0330286	CvsT4
A. cervicornis	Florida	Branching	Acerv_evm.model.Segkk30_pilon.11	GO:1902957	0.0299491	1	1	1	negative regulation of mitochondrial electron transport, NADH to ubiquinone	BP	444	101.71	0.982072	0.267764	3.66768	0.00024476	0.0330286	CvsT4
A. cervicornis	Florida	Branching	Acerv_evm.model.Segkk30_pilon.11	GO:0009267	0.0455878	0.995524	2	15	cellular response to starvation	BP	444	101.71	0.982072	0.267764	3.66768	0.00024476	0.0330286	CvsT4
A. cervicornis	Florida	Branching	Acerv_evm.model.Segkk30_pilon.11	GO:0048806	0.0299491	1	1	1	genitalia development	BP	444	101.71	0.982072	0.267764	3.66768	0.00024476	0.0330286	CvsT4
A. cervicornis	Florida	Branching	Acerv_evm.model.Segkk1509_pilon.11	GO:0006996	0.00399446	0.999554	4	28	organelle organization	BP	387	283.78	0.996635	0.287948	3.46117	0.00053784	0.0371191	CvsT2
A. cervicornis	Florida	Branching	Acerv_evm.model.Segkk2119_pilon.10	GO:0005543	0.00114709	0.999912	4	21	phospholipid binding	MF	414	50.5262	1.02652	0.288715	3.55547	0.0003773	0.0477262	CvsT4
A. cervicornis	Florida	Branching	Acerv_evm.model.Segkk2119_pilon.10	GO:0045444	0.0434946	0.995871	2	14	fat cell differentiation	BP	414	50.5262	1.02652	0.288715	3.55547	0.0003773	0.0477262	CvsT4
A. cervicornis	Florida	Branching	Acerv_evm.model.Segkk2119_pilon.10	GO:0016055	0.0416849	0.996169	2	13	Wnt signaling pathway	BP	414	50.5262	1.02652	0.288715	3.55547	0.0003773	0.0477262	CvsT4
A. cervicornis	Florida	Branching	Acerv_evm.model.Segkk2119_pilon.10	GO:0062063	0.0304589	1	1	1	BBSome binding	MF	414	50.5262	1.02652	0.288715	3.55547	0.0003773	0.0477262	CvsT4
A. cervicornis	Florida	Branching	Acerv_evm.model.Segkk2119_pilon.10	GO:0033339	0.0304589	1	1	1	pectoral fin development	BP	414	50.5262	1.02652	0.288715	3.55547	0.0003773	0.0477262	CvsT4
A. cervicornis	Florida	Branching	Acerv_evm.model.Segkk2119_pilon.10	GO:1903445	0.0304589	1	1	1	protein transport from ciliary membrane to plasma membrane	BP	414	50.5262	1.02652	0.288715	3.55547	0.0003773	0.0477262	CvsT4
A. cervicornis	Florida	Branching	Acerv_evm.model.Segkk1411_pilon.4	GO:1904645	0.0427879	0.999534	1	2	response to amyloid-beta	BP	2148	1185.11	1.04231	0.273682	3.80848	0.00013983	0.0311014	T1vsT2
A. cervicornis	Florida	Branching	Acerv_evm.model.Segkk1411_pilon.4	GO:0046556	0.0214092	1	1	1	alpha-L-arabinofuranosidase activity	MF	2148	1185.11	1.04231	0.273682	3.80848	0.00013983	0.0311014	T1vsT2
A. cervicornis	Florida	Branching	Acerv_evm.model.Segkk1411_pilon.4	GO:0046373	0.0214092	1	1	1	L-arabinose metabolic process	BP	2148	1185.11	1.04231	0.273682	3.80848	0.00013983	0.0311014	T1vsT2
A. cervicornis	Florida	Branching	Acerv_evm.model.Segkk1411_pilon.4	GO:2000697	0.0214092	1	1	1	negative regulation of epithelial cell differentiation involved in kidney development	BP	2148	1185.11	1.04231	0.273682	3.80848	0.00013983	0.0311014	T1vsT2
A. cervicornis	Florida	Branching	Acerv_evm.model.Segkk20_pilon.1	GO:0045944	0.0341633	0.987224	8	159	positive regulation of transcription by RNA polymerase II	BP	2294	212.109	1.04895	0.210875	4.97427	6.55e-07	0.00031165	CvsT4
A. cervicornis	Florida	Branching	Acerv_evm.model.Segkk20_pilon.1	GO:0072038	0.0214086	1	1	1	mesenchymal stem cell maintenance involved in nephron morphogenesis	BP	2294	212.109	1.04895	0.210875	4.97427	6.55e-07	0.00031165	CvsT4
A. cervicornis	Florida	Branching	Acerv_evm.model.Segkk20_pilon.1	GO:0072107	0.0214086	1	1	1	positive regulation of ureteric bud formation	BP	2294	212.109	1.04895	0.210875	4.97427	6.55e-07	0.00031165	CvsT4
A. cervicornis	Florida	Branching	Acerv_evm.model.Segkk20_pilon.1	GO:0030278	0.00443443	0.999904	2	5	regulation of ossification	BP	2294	212.109	1.04895	0.210875	4.97427	6.55e-07	0.00031165	CvsT4
A. cervicornis	Florida	Branching	Acerv_evm.model.Segkk20_pilon.1	GO:0072095	0.0214086	1	1	1	regulation of branch elongation involved in ureteric bud branching	BP	2294	212.109	1.04895	0.210875	4.97427	6.55e-07	0.00031165	CvsT4
A. cervicornis	Florida	Branching	Acerv_evm.model.Segkk20_pilon.1	GO:0001746	0.0214086	1	1	1	Bolwig's organ morphogenesis	BP	2294	212.109	1.04895	0.210875	4.97427	6.55e-07	0.00031165	CvsT4
A. cervicornis	Florida	Branching	Acerv_evm.model.Segkk20_pilon.1	GO:0007501	0.042735	0.999536	1	2	mesodermal cell fate specification	BP	2294	212.109	1.04895	0.210875	4.97427	6.55e-07	0.00031165	CvsT4
A. cervicornis	Florida	Branching	Acerv_evm.model.Segkk20_pilon.1	GO:0048538	0.00671967	0.999804	2	6	thymus development	BP	2294	212.109	1.04895	0.210875	4.97427	6.55e-07	0.00031165	CvsT4
A. cervicornis	Florida	Branching	Acerv_evm.model.Segkk20_pilon.1	GO:1902732	0.0386771	0.99962	1	2	positive regulation of chondrocyte proliferation	BP	2294	212.109	1.04895	0.210875	4.97427	6.55e-07	0.00031165	CvsT4
A. cervicornis	Florida	Branching	Acerv_evm.model.Segkk20_pilon.1	GO:0035271	0.0214086	1	1	1	ring gland development	BP	2294	212.109	1.04895	0.210875	4.97427	6.55e-07	0.00031165	CvsT4
A. cervicornis	Florida	Branching	Acerv_evm.model.Segkk20_pilon.1	GO:0001744	0.0214086	1	1	1	optic lobe placode formation	BP	2294	212.109	1.04895	0.210875	4.97427	6.55e-07	0.00031165	CvsT4
A. cervicornis	Florida	Branching	Acerv_evm.model.Segkk20_pilon.1	GO:0006606	0.0104831	0.998988	3	19	protein import into nucleus	BP	2294	212.109	1.04895	0.210875	4.97427	6.55e-07	0.00031165	CvsT4
A. cervicornis	Florida	Branching	Acerv_evm.model.Segkk20_pilon.1	GO:0043282	0.0214086	1	1	1	pharyngeal muscle development	BP	2294	212.109	1.04895	0.210875	4.97427	6.55e-07	0.00031165	CvsT4
A. cervicornis	Florida	Branching	Acerv_evm.model.Segkk20_pilon.1	GO:0030878	0.00463762	0.999897	2	5	thyroid gland development	BP	2294	212.109	1.04895	0.210875	4.97427	6.55e-07	0.00031165	CvsT4
A. cervicornis	Florida	Branching	Acerv_evm.model.Segkk20_pilon.1	GO:0003337	0.0214086	1	1	1	mesenchymal to epithelial transition involved in metanephros morphogenesis	BP	2294	212.109	1.04895	0.210875	4.97427	6.55e-07	0.00031165	CvsT4
A. cervicornis	Florida	Branching	Acerv_evm.model.Segkk20_pilon.1	GO:0097168	0.0214086	1	1	1	mesenchymal stem cell proliferation	BP	2294	212.109	1.04895	0.210875	4.97427	6.55e-07	0.00031165	CvsT4
A. cervicornis	Florida	Branching	Acerv_evm.model.Segkk20_pilon.1	GO:0045596	0.0301488	0.997702	2	12	negative regulation of cell differentiation	BP	2294	212.109	1.04895	0.210875	4.97427	6.55e-07	0.00031165	CvsT4
A. cervicornis	Florida	Branching	Acerv_evm.model.Segkk20_pilon.1	GO:0072161	0.0214086	1	1	1	mesenchymal cell differentiation involved in kidney development	BP	2294	212.109	1.04895	0.210875	4.97427	6.55e-07	0.00031165	CvsT4
A. cervicornis	Florida	Branching	Acerv_evm.model.Segkk20_pilon.1	GO:0048935	0.042367	0.999544	1	2	peripheral nervous system neuron development	BP	2294	212.109	1.04895	0.210875	4.97427	6.55e-07	0.00031165	CvsT4
A. cervicornis	Florida	Branching	Acerv_evm.model.Segkk20_pilon.1	GO:0032330	0.0423965	0.999543	1	2	regulation of chondrocyte differentiation	BP	2294	212.109	1.04895	0.210875	4.97427	6.55e-07	0.00031165	CvsT4
A. cervicornis	Florida	Branching	Acerv_evm.model.Segkk20_pilon.1	GO:0014857	0.0214086	1	1	1	regulation of skeletal muscle cell proliferation	BP	2294	212.109	1.04895	0.210875	4.97427	6.55e-07	0.00031165	CvsT4
A. cervicornis	Florida	Branching	Acerv_evm.model.Segkk20_pilon.1	GO:0072137	0.0423033	0.999545	1	2	condensed mesenchymal cell proliferation	BP	2294	212.109	1.04895	0.210875	4.97427	6.55e-07	0.00031165	CvsT4
A. cervicornis	Florida	Branching	Acerv_evm.model.Segkk20_pilon.1	GO:0045944	0.0341633	0.987224	8	159	positive regulation of transcription by RNA polymerase II	BP	2294	212.109	1.1056	0.196332	5.63126	1.79e-08	1.01e-05	CvsT3
A. cervicornis	Florida	Branching	Acerv_evm.model.Segkk20_pilon.1	GO:0072038	0.0214086	1	1	1	mesenchymal stem cell maintenance involved in nephron morphogenesis	BP	2294	212.109	1.1056	0.196332	5.63126	1.79e-08	1.01e-05	CvsT3
A. cervicornis	Florida	Branching	Acerv_evm.model.Segkk20_pilon.1	GO:0072107	0.0214086	1	1	1	positive regulation of ureteric bud formation	BP	2294	212.109	1.1056	0.196332	5.63126	1.79e-08	1.01e-05	CvsT3
A. cervicornis	Florida	Branching	Acerv_evm.model.Segkk20_pilon.1	GO:0030278	0.00443443	0.999904	2	5	regulation of ossification	BP	2294	212.109	1.1056	0.196332	5.63126	1.79e-08	1.01e-05	CvsT3
A. cervicornis	Florida	Branching	Acerv_evm.model.Segkk20_pilon.1	GO:0072095	0.0214086	1	1	1	regulation of branch elongation involved in ureteric bud branching	BP	2294	212.109	1.1056	0.196332	5.63126	1.79e-08	1.01e-05	CvsT3
A. cervicornis	Florida	Branching	Acerv_evm.model.Segkk20_pilon.1	GO:0001746	0.0214086	1	1	1	Bolwig's organ morphogenesis	BP	2294	212.109	1.1056	0.196332	5.63126	1.79e-08	1.01e-05	CvsT3
A. cervicornis	Florida	Branching	Acerv_evm.model.Segkk20_pilon.1	GO:0007501	0.042735	0.999536	1	2	mesodermal cell fate specification	BP	2294	212.109	1.1056	0.196332	5.63126	1.79e-08	1.01e-05	CvsT3
A. cervicornis	Florida	Branching	Acerv_evm.model.Segkk20_pilon.1	GO:0048538	0.00671967	0.999804	2	6	thymus development	BP	2294	212.109	1.1056	0.196332	5.63126	1.79e-08	1.01e-05	CvsT3
A. cervicornis	Florida	Branching	Acerv_evm.model.Segkk20_pilon.1	GO:1902732	0.0386771	0.99962	1	2	positive regulation of chondrocyte proliferation	BP	2294	212.109	1.1056	0.196332	5.63126	1.79e-08	1.01e-05	CvsT3
A. cervicornis	Florida	Branching	Acerv_evm.model.Segkk20_pilon.1	GO:0035271	0.0214086	1	1	1	ring gland development	BP	2294	212.109	1.1056	0.196332	5.63126	1.79e-08	1.01e-05	CvsT3
A. cervicornis	Florida	Branching	Acerv_evm.model.Segkk20_pilon.1	GO:0001744	0.0214086	1	1	1	optic lobe placode formation	BP	2294	212.109	1.1056	0.196332	5.63126	1.79e-08	1.01e-05	CvsT3
A. cervicornis	Florida	Branching	Acerv_evm.model.Segkk20_pilon.1	GO:0006606	0.0104831	0.998988	3	19	protein import into nucleus	BP	2294	212.109	1.1056	0.196332	5.63126	1.79e-08	1.01e-05	CvsT3
A. cervicornis	Florida	Branching	Acerv_evm.model.Segkk20_pilon.1	GO:0043282	0.0214086	1	1	1	pharyngeal muscle development	BP	2294	212.109	1.1056	0.196332	5.63126	1.79e-08	1.01e-05	CvsT3
A. cervicornis	Florida	Branching	Acerv_evm.model.Segkk20_pilon.1	GO:0030878	0.00463762	0.999897	2	5	thyroid gland development	BP	2294	212.109	1.1056	0.196332	5.63126	1.79e-08	1.01e-05	CvsT3
A. cervicornis	Florida	Branching	Acerv_evm.model.Segkk20_pilon.1	GO:0003337	0.0214086	1	1	1	mesenchymal to epithelial transition involved in metanephros morphogenesis	BP	2294	212.109	1.1056	0.196332	5.63126	1.79e-08	1.01e-05	CvsT3
A. cervicornis	Florida	Branching	Acerv_evm.model.Segkk20_pilon.1	GO:0097168	0.0214086	1	1	1	mesenchymal stem cell proliferation	BP	2294	212.109	1.1056	0.196332	5.63126	1.79e-08	1.01e-05	CvsT3
A. cervicornis	Florida	Branching	Acerv_evm.model.Segkk20_pilon.1	GO:0045596	0.0301488	0.997702	2	12	negative regulation of cell differentiation	BP	2294	212.109	1.1056	0.196332	5.63126	1.79e-08	1.01e-05	CvsT3
A. cervicornis	Florida	Branching	Acerv_evm.model.Segkk20_pilon.1	GO:0072161	0.0214086	1	1	1	mesenchymal cell differentiation involved in kidney development	BP	2294	212.109	1.1056	0.196332	5.63126	1.79e-08	1.01e-05	CvsT3
A. cervicornis	Florida	Branching	Acerv_evm.model.Segkk20_pilon.1	GO:0048935	0.042367	0.999544	1	2	peripheral nervous system neuron development	BP	2294	212.109	1.1056	0.196332	5.63126	1.79e-08	1.01e-05	CvsT3
A. cervicornis	Florida	Branching	Acerv_evm.model.Segkk20_pilon.1	GO:0032330	0.0423965	0.999543	1	2	regulation of chondrocyte differentiation	BP	2294	212.109	1.1056	0.196332	5.63126	1.79e-08	1.01e-05	CvsT3
A. cervicornis	Florida	Branching	Acerv_evm.model.Segkk20_pilon.1	GO:0014857	0.0214086	1	1	1	regulation of skeletal muscle cell proliferation	BP	2294	212.109	1.1056	0.196332	5.63126	1.79e-08	1.01e-05	CvsT3
A. cervicornis	Florida	Branching	Acerv_evm.model.Segkk20_pilon.1	GO:0072137	0.0423033	0.999545	1	2	condensed mesenchymal cell proliferation	BP	2294	212.109	1.1056	0.196332	5.63126	1.79e-08	1.01e-05	CvsT3
A. cervicornis	Florida	Branching	Acerv_evm.model.Segkk20_pilon.1	GO:0045944	0.0341633	0.987224	8	159	positive regulation of transcription by RNA polymerase II	BP	2294	212.109	1.12074	0.195332	5.73764	9.6e-09	5.43e-06	CvsT2
A. cervicornis	Florida	Branching	Acerv_evm.model.Segkk20_pilon.1	GO:0072038	0.0214086	1	1	1	mesenchymal stem cell maintenance involved in nephron morphogenesis	BP	2294	212.109	1.12074	0.195332	5.73764	9.6e-09	5.43e-06	CvsT2
A. cervicornis	Florida	Branching	Acerv_evm.model.Segkk20_pilon.1	GO:0072107	0.0214086	1	1	1	positive regulation of ureteric bud formation	BP	2294	212.109	1.12074	0.195332	5.73764	9.6e-09	5.43e-06	CvsT2
A. cervicornis	Florida	Branching	Acerv_evm.model.Segkk20_pilon.1	GO:0030278	0.00443443	0.999904	2	5	regulation of ossification	BP	2294	212.109	1.12074	0.195332	5.73764	9.6e-09	5.43e-06	CvsT2
A. cervicornis	Florida	Branching	Acerv_evm.model.Segkk20_pilon.1	GO:0072095	0.0214086	1	1	1	regulation of branch elongation involved in ureteric bud branching	BP	2294	212.109	1.12074	0.195332	5.73764	9.6e-09	5.43e-06	CvsT2
A. cervicornis	Florida	Branching	Acerv_evm.model.Segkk20_pilon.1	GO:0001746	0.0214086	1	1	1	Bolwig's organ morphogenesis	BP	2294	212.109	1.12074	0.195332	5.73764	9.6e-09	5.43e-06	CvsT2
A. cervicornis	Florida	Branching	Acerv_evm.model.Segkk20_pilon.1	GO:0007501	0.042735	0.999536	1	2	mesodermal cell fate specification	BP	2294	212.109	1.12074	0.195332	5.73764	9.6e-09	5.43e-06	CvsT2
A. cervicornis	Florida	Branching	Acerv_evm.model.Segkk20_pilon.1	GO:0048538	0.00671967	0.999804	2	6	thymus development	BP	2294	212.109	1.12074	0.195332	5.73764	9.6e-09	5.43e-06	CvsT2
A. cervicornis	Florida	Branching	Acerv_evm.model.Segkk20_pilon.1	GO:1902732	0.0386771	0.99962	1	2	positive regulation of chondrocyte proliferation	BP	2294	212.109	1.12074	0.195332	5.73764	9.6e-09	5.43e-06	CvsT2
A. cervicornis	Florida	Branching	Acerv_evm.model.Segkk20_pilon.1	GO:0035271	0.0214086	1	1	1	ring gland development	BP	2294	212.109	1.12074	0.195332	5.73764	9.6e-09	5.43e-06	CvsT2
A. cervicornis	Florida	Branching	Acerv_evm.model.Segkk20_pilon.1	GO:0001744	0.0214086	1	1	1	optic lobe placode formation	BP	2294	212.109	1.12074	0.195332	5.73764	9.6e-09	5.43e-06	CvsT2
A. cervicornis	Florida	Branching	Acerv_evm.model.Segkk20_pilon.1	GO:0006606	0.0104831	0.998988	3	19	protein import into nucleus	BP	2294	212.109	1.12074	0.195332	5.73764	9.6e-09	5.43e-06	CvsT2
A. cervicornis	Florida	Branching	Acerv_evm.model.Segkk20_pilon.1	GO:0043282	0.0214086	1	1	1	pharyngeal muscle development	BP	2294	212.109	1.12074	0.195332	5.73764	9.6e-09	5.43e-06	CvsT2
A. cervicornis	Florida	Branching	Acerv_evm.model.Segkk20_pilon.1	GO:0030878	0.00463762	0.999897	2	5	thyroid gland development	BP	2294	212.109	1.12074	0.195332	5.73764	9.6e-09	5.43e-06	CvsT2
A. cervicornis	Florida	Branching	Acerv_evm.model.Segkk20_pilon.1	GO:0003337	0.0214086	1	1	1	mesenchymal to epithelial transition involved in metanephros morphogenesis	BP	2294	212.109	1.12074	0.195332	5.73764	9.6e-09	5.43e-06	CvsT2
A. cervicornis	Florida	Branching	Acerv_evm.model.Segkk20_pilon.1	GO:0097168	0.0214086	1	1	1	mesenchymal stem cell proliferation	BP	2294	212.109	1.12074	0.195332	5.73764	9.6e-09	5.43e-06	CvsT2
A. cervicornis	Florida	Branching	Acerv_evm.model.Segkk20_pilon.1	GO:0045596	0.0301488	0.997702	2	12	negative regulation of cell differentiation	BP	2294	212.109	1.12074	0.195332	5.73764	9.6e-09	5.43e-06	CvsT2
A. cervicornis	Florida	Branching	Acerv_evm.model.Segkk20_pilon.1	GO:0072161	0.0214086	1	1	1	mesenchymal cell differentiation involved in kidney development	BP	2294	212.109	1.12074	0.195332	5.73764	9.6e-09	5.43e-06	CvsT2
A. cervicornis	Florida	Branching	Acerv_evm.model.Segkk20_pilon.1	GO:0048935	0.042367	0.999544	1	2	peripheral nervous system neuron development	BP	2294	212.109	1.12074	0.195332	5.73764	9.6e-09	5.43e-06	CvsT2
A. cervicornis	Florida	Branching	Acerv_evm.model.Segkk20_pilon.1	GO:0032330	0.0423965	0.999543	1	2	regulation of chondrocyte differentiation	BP	2294	212.109	1.12074	0.195332	5.73764	9.6e-09	5.43e-06	CvsT2
A. cervicornis	Florida	Branching	Acerv_evm.model.Segkk20_pilon.1	GO:0014857	0.0214086	1	1	1	regulation of skeletal muscle cell proliferation	BP	2294	212.109	1.12074	0.195332	5.73764	9.6e-09	5.43e-06	CvsT2
A. cervicornis	Florida	Branching	Acerv_evm.model.Segkk20_pilon.1	GO:0072137	0.0423033	0.999545	1	2	condensed mesenchymal cell proliferation	BP	2294	212.109	1.12074	0.195332	5.73764	9.6e-09	5.43e-06	CvsT2
A. cervicornis	Florida	Branching	Acerv_evm.model.Segkk1732_pilon.65	GO:0005794	0.0364796	0.986181	8	161	Golgi apparatus	CC	1860	36.4764	1.12145	0.311721	3.5976	0.00032116	0.0261588	CvsT2
A. cervicornis	Florida	Branching	Acerv_evm.model.Segkk2119_pilon.10	GO:0005543	0.00114709	0.999912	4	21	phospholipid binding	MF	414	50.5262	1.17025	0.282249	4.14615	3.38e-05	0.00470295	CvsT2
A. cervicornis	Florida	Branching	Acerv_evm.model.Segkk2119_pilon.10	GO:0045444	0.0434946	0.995871	2	14	fat cell differentiation	BP	414	50.5262	1.17025	0.282249	4.14615	3.38e-05	0.00470295	CvsT2
A. cervicornis	Florida	Branching	Acerv_evm.model.Segkk2119_pilon.10	GO:0016055	0.0416849	0.996169	2	13	Wnt signaling pathway	BP	414	50.5262	1.17025	0.282249	4.14615	3.38e-05	0.00470295	CvsT2
A. cervicornis	Florida	Branching	Acerv_evm.model.Segkk2119_pilon.10	GO:0062063	0.0304589	1	1	1	BBSome binding	MF	414	50.5262	1.17025	0.282249	4.14615	3.38e-05	0.00470295	CvsT2
A. cervicornis	Florida	Branching	Acerv_evm.model.Segkk2119_pilon.10	GO:0033339	0.0304589	1	1	1	pectoral fin development	BP	414	50.5262	1.17025	0.282249	4.14615	3.38e-05	0.00470295	CvsT2
A. cervicornis	Florida	Branching	Acerv_evm.model.Segkk2119_pilon.10	GO:1903445	0.0304589	1	1	1	protein transport from ciliary membrane to plasma membrane	BP	414	50.5262	1.17025	0.282249	4.14615	3.38e-05	0.00470295	CvsT2
A. cervicornis	Florida	Branching	Acerv_evm.model.Segkk984_pilon.10	GO:0045294	0.0487088	0.999395	1	2	alpha-catenin binding	MF	689	115.515	1.21726	0.290529	4.1898	2.79e-05	0.00631075	CvsT4
A. cervicornis	Florida	Branching	Acerv_evm.model.Segkk984_pilon.10	GO:0070097	0.0261978	1	1	1	delta-catenin binding	MF	689	115.515	1.21726	0.290529	4.1898	2.79e-05	0.00631075	CvsT4
A. cervicornis	Florida	Branching	Acerv_evm.model.Segkk984_pilon.10	GO:0005001	0.0261978	1	1	1	transmembrane receptor protein tyrosine phosphatase activity	MF	689	115.515	1.21726	0.290529	4.1898	2.79e-05	0.00631075	CvsT4
A. cervicornis	Florida	Branching	Acerv_evm.model.Segkk984_pilon.10	GO:1904893	0.0261978	1	1	1	negative regulation of receptor signaling pathway via STAT	BP	689	115.515	1.21726	0.290529	4.1898	2.79e-05	0.00631075	CvsT4
A. cervicornis	Florida	Branching	Acerv_evm.model.Segkk3209_pilon.11	GO:0042595	0.0231991	1	1	1	behavioral response to starvation	BP	978	68.7267	1.25819	0.306334	4.10725	4e-05	0.00532349	CvsT2
A. cervicornis	Florida	Branching	Acerv_evm.model.Segkk3209_pilon.11	GO:1901416	0.0231991	1	1	1	regulation of response to ethanol	BP	978	68.7267	1.25819	0.306334	4.10725	4e-05	0.00532349	CvsT2
A. cervicornis	Florida	Branching	Acerv_evm.model.Segkk3209_pilon.11	GO:0035098	0.00798405	0.999746	2	6	ESC/E(Z) complex	CC	978	68.7267	1.25819	0.306334	4.10725	4e-05	0.00532349	CvsT2
A. cervicornis	Florida	Branching	Acerv_evm.model.Segkk3209_pilon.11	GO:0035358	0.0231991	1	1	1	regulation of peroxisome proliferator activated receptor signaling pathway	BP	978	68.7267	1.25819	0.306334	4.10725	4e-05	0.00532349	CvsT2
A. cervicornis	Florida	Branching	Acerv_evm.model.Segkk3209_pilon.11	GO:1904644	0.0231991	1	1	1	cellular response to curcumin	BP	978	68.7267	1.25819	0.306334	4.10725	4e-05	0.00532349	CvsT2
A. cervicornis	Florida	Branching	Acerv_evm.model.Segkk3209_pilon.11	GO:0010875	0.00181224	0.999985	2	3	positive regulation of cholesterol efflux	BP	978	68.7267	1.25819	0.306334	4.10725	4e-05	0.00532349	CvsT2
A. cervicornis	Florida	Branching	Acerv_evm.model.Segkk3209_pilon.11	GO:0051574	0.0231991	1	1	1	positive regulation of histone H3-K9 methylation	BP	978	68.7267	1.25819	0.306334	4.10725	4e-05	0.00532349	CvsT2
A. cervicornis	Florida	Branching	Acerv_evm.model.Segkk3209_pilon.11	GO:2000111	0.0231991	1	1	1	positive regulation of macrophage apoptotic process	BP	978	68.7267	1.25819	0.306334	4.10725	4e-05	0.00532349	CvsT2
A. cervicornis	Florida	Branching	Acerv_evm.model.Segkk3209_pilon.11	GO:0032088	0.0151817	0.998291	3	22	negative regulation of NF-kappaB transcription factor activity	BP	978	68.7267	1.25819	0.306334	4.10725	4e-05	0.00532349	CvsT2
A. cervicornis	Florida	Branching	Acerv_evm.model.Segkk3209_pilon.11	GO:1904648	0.0231991	1	1	1	cellular response to rotenone	BP	978	68.7267	1.25819	0.306334	4.10725	4e-05	0.00532349	CvsT2
A. cervicornis	Florida	Branching	Acerv_evm.model.Segkk3209_pilon.11	GO:0070857	0.043318	0.999523	1	2	regulation of bile acid biosynthetic process	BP	978	68.7267	1.25819	0.306334	4.10725	4e-05	0.00532349	CvsT2
A. cervicornis	Florida	Branching	Acerv_evm.model.Segkk3209_pilon.11	GO:1904373	0.0231991	1	1	1	response to kainic acid	BP	978	68.7267	1.25819	0.306334	4.10725	4e-05	0.00532349	CvsT2
A. cervicornis	Florida	Branching	Acerv_evm.model.Segkk3209_pilon.11	GO:2000655	0.0231991	1	1	1	negative regulation of cellular response to testosterone stimulus	BP	978	68.7267	1.25819	0.306334	4.10725	4e-05	0.00532349	CvsT2
A. cervicornis	Florida	Branching	Acerv_evm.model.Segkk3209_pilon.11	GO:0014858	0.0231991	1	1	1	positive regulation of skeletal muscle cell proliferation	BP	978	68.7267	1.25819	0.306334	4.10725	4e-05	0.00532349	CvsT2
A. cervicornis	Florida	Branching	Acerv_evm.model.Segkk3209_pilon.11	GO:0010883	0.0452082	0.99948	1	2	regulation of lipid storage	BP	978	68.7267	1.25819	0.306334	4.10725	4e-05	0.00532349	CvsT2
A. cervicornis	Florida	Branching	Acerv_evm.model.Segkk3209_pilon.11	GO:1904638	0.0231991	1	1	1	response to resveratrol	BP	978	68.7267	1.25819	0.306334	4.10725	4e-05	0.00532349	CvsT2
A. cervicornis	Florida	Branching	Acerv_evm.model.Segkk3209_pilon.11	GO:2000774	0.0231991	1	1	1	positive regulation of cellular senescence	BP	978	68.7267	1.25819	0.306334	4.10725	4e-05	0.00532349	CvsT2
A. cervicornis	Florida	Branching	Acerv_evm.model.Segkk3209_pilon.11	GO:0090312	0.0231991	1	1	1	positive regulation of protein deacetylation	BP	978	68.7267	1.25819	0.306334	4.10725	4e-05	0.00532349	CvsT2
A. cervicornis	Florida	Branching	Acerv_evm.model.Segkk3209_pilon.11	GO:0090400	0.0231991	1	1	1	stress-induced premature senescence	BP	978	68.7267	1.25819	0.306334	4.10725	4e-05	0.00532349	CvsT2
A. cervicornis	Florida	Branching	Acerv_evm.model.Segkk3209_pilon.11	GO:0046969	0.0231991	1	1	1	NAD-dependent histone deacetylase activity (H3-K9 specific)	MF	978	68.7267	1.25819	0.306334	4.10725	4e-05	0.00532349	CvsT2
A. cervicornis	Florida	Branching	Acerv_evm.model.Segkk3209_pilon.11	GO:0034983	0.0441168	0.999505	1	2	peptidyl-lysine deacetylation	BP	978	68.7267	1.25819	0.306334	4.10725	4e-05	0.00532349	CvsT2
A. cervicornis	Florida	Branching	Acerv_evm.model.Segkk3209_pilon.11	GO:0000183	0.0440792	0.999506	1	2	rDNA heterochromatin assembly	BP	978	68.7267	1.25819	0.306334	4.10725	4e-05	0.00532349	CvsT2
A. cervicornis	Florida	Branching	Acerv_evm.model.Segkk3209_pilon.11	GO:2000481	0.0231991	1	1	1	positive regulation of cAMP-dependent protein kinase activity	BP	978	68.7267	1.25819	0.306334	4.10725	4e-05	0.00532349	CvsT2
A. cervicornis	Florida	Branching	Acerv_evm.model.Segkk3209_pilon.11	GO:0045944	0.0341633	0.987224	8	159	positive regulation of transcription by RNA polymerase II	BP	978	68.7267	1.25819	0.306334	4.10725	4e-05	0.00532349	CvsT2
A. cervicornis	Florida	Branching	Acerv_evm.model.Segkk3209_pilon.11	GO:0071441	0.0231991	1	1	1	negative regulation of histone H3-K14 acetylation	BP	978	68.7267	1.25819	0.306334	4.10725	4e-05	0.00532349	CvsT2
A. cervicornis	Florida	Branching	Acerv_evm.model.Segkk3209_pilon.11	GO:0051097	0.0231991	1	1	1	negative regulation of helicase activity	BP	978	68.7267	1.25819	0.306334	4.10725	4e-05	0.00532349	CvsT2
A. cervicornis	Florida	Branching	Acerv_evm.model.Segkk3209_pilon.11	GO:0010046	0.0231991	1	1	1	response to mycotoxin	BP	978	68.7267	1.25819	0.306334	4.10725	4e-05	0.00532349	CvsT2
A. cervicornis	Florida	Branching	Acerv_evm.model.Segkk3209_pilon.11	GO:2000614	0.0231991	1	1	1	positive regulation of thyroid-stimulating hormone secretion	BP	978	68.7267	1.25819	0.306334	4.10725	4e-05	0.00532349	CvsT2
A. cervicornis	Florida	Branching	Acerv_evm.model.Segkk3209_pilon.11	GO:0071356	0.00572553	0.999563	3	17	cellular response to tumor necrosis factor	BP	978	68.7267	1.25819	0.306334	4.10725	4e-05	0.00532349	CvsT2
A. cervicornis	Florida	Branching	Acerv_evm.model.Segkk3209_pilon.11	GO:0000720	0.0231991	1	1	1	pyrimidine dimer repair by nucleotide-excision repair	BP	978	68.7267	1.25819	0.306334	4.10725	4e-05	0.00532349	CvsT2
A. cervicornis	Florida	Branching	Acerv_evm.model.Segkk3209_pilon.11	GO:0035356	0.0231991	1	1	1	cellular triglyceride homeostasis	BP	978	68.7267	1.25819	0.306334	4.10725	4e-05	0.00532349	CvsT2
A. cervicornis	Florida	Branching	Acerv_evm.model.Segkk3209_pilon.11	GO:1902166	0.0231991	1	1	1	negative regulation of intrinsic apoptotic signaling pathway in response to DNA damage by p53 class mediator	BP	978	68.7267	1.25819	0.306334	4.10725	4e-05	0.00532349	CvsT2
A. cervicornis	Florida	Branching	Acerv_evm.model.Segkk3209_pilon.11	GO:0009267	0.0455878	0.995524	2	15	cellular response to starvation	BP	978	68.7267	1.25819	0.306334	4.10725	4e-05	0.00532349	CvsT2
A. cervicornis	Florida	Branching	Acerv_evm.model.Segkk3209_pilon.11	GO:0006642	0.0231991	1	1	1	triglyceride mobilization	BP	978	68.7267	1.25819	0.306334	4.10725	4e-05	0.00532349	CvsT2
A. cervicornis	Florida	Branching	Acerv_evm.model.Segkk3209_pilon.11	GO:0060125	0.0487787	0.999393	1	2	negative regulation of growth hormone secretion	BP	978	68.7267	1.25819	0.306334	4.10725	4e-05	0.00532349	CvsT2
A. cervicornis	Florida	Branching	Acerv_evm.model.Segkk3209_pilon.11	GO:0033553	0.044114	0.999505	1	2	rDNA heterochromatin	CC	978	68.7267	1.25819	0.306334	4.10725	4e-05	0.00532349	CvsT2
A. cervicornis	Florida	Branching	Acerv_evm.model.Segkk3209_pilon.11	GO:2000619	0.0451778	0.99948	1	2	negative regulation of histone H4-K16 acetylation	BP	978	68.7267	1.25819	0.306334	4.10725	4e-05	0.00532349	CvsT2
A. cervicornis	Florida	Branching	Acerv_evm.model.Segkk3209_pilon.11	GO:0002821	0.0231991	1	1	1	positive regulation of adaptive immune response	BP	978	68.7267	1.25819	0.306334	4.10725	4e-05	0.00532349	CvsT2
A. cervicornis	Florida	Branching	Acerv_evm.model.Segkk3209_pilon.11	GO:0045348	0.0452866	0.999478	1	2	positive regulation of MHC class II biosynthetic process	BP	978	68.7267	1.25819	0.306334	4.10725	4e-05	0.00532349	CvsT2
A. cervicornis	Florida	Branching	Acerv_evm.model.Segkk3209_pilon.11	GO:1902176	0.0441087	0.999505	1	2	negative regulation of oxidative stress-induced intrinsic apoptotic signaling pathway	BP	978	68.7267	1.25819	0.306334	4.10725	4e-05	0.00532349	CvsT2
A. cervicornis	Florida	Branching	Acerv_evm.model.Segkk3209_pilon.11	GO:0001938	0.020911	0.998729	2	10	positive regulation of endothelial cell proliferation	BP	978	68.7267	1.25819	0.306334	4.10725	4e-05	0.00532349	CvsT2
A. cervicornis	Florida	Branching	Acerv_evm.model.Segkk3209_pilon.11	GO:1904179	0.0231991	1	1	1	positive regulation of adipose tissue development	BP	978	68.7267	1.25819	0.306334	4.10725	4e-05	0.00532349	CvsT2
A. cervicornis	Florida	Branching	Acerv_evm.model.Segkk3209_pilon.11	GO:0034391	0.0231991	1	1	1	regulation of smooth muscle cell apoptotic process	BP	978	68.7267	1.25819	0.306334	4.10725	4e-05	0.00532349	CvsT2
A. cervicornis	Florida	Branching	Acerv_evm.model.Segkk3209_pilon.11	GO:0032071	0.0231991	1	1	1	regulation of endodeoxyribonuclease activity	BP	978	68.7267	1.25819	0.306334	4.10725	4e-05	0.00532349	CvsT2
A. cervicornis	Florida	Branching	Acerv_evm.model.Segkk3209_pilon.11	GO:0061051	0.0468587	0.99944	1	2	positive regulation of cell growth involved in cardiac muscle cell development	BP	978	68.7267	1.25819	0.306334	4.10725	4e-05	0.00532349	CvsT2
A. cervicornis	Florida	Branching	Acerv_evm.model.Segkk3209_pilon.11	GO:0051152	0.0231991	1	1	1	positive regulation of smooth muscle cell differentiation	BP	978	68.7267	1.25819	0.306334	4.10725	4e-05	0.00532349	CvsT2
A. cervicornis	Florida	Branching	Acerv_evm.model.Segkk3209_pilon.11	GO:0050872	0.0231991	1	1	1	white fat cell differentiation	BP	978	68.7267	1.25819	0.306334	4.10725	4e-05	0.00532349	CvsT2
A. cervicornis	Florida	Branching	Acerv_evm.model.Segkk3209_pilon.11	GO:1900113	0.0427553	0.999535	1	2	negative regulation of histone H3-K9 trimethylation	BP	978	68.7267	1.25819	0.306334	4.10725	4e-05	0.00532349	CvsT2
A. cervicornis	Florida	Branching	Acerv_evm.model.Segkk3209_pilon.11	GO:0060907	0.0231991	1	1	1	positive regulation of macrophage cytokine production	BP	978	68.7267	1.25819	0.306334	4.10725	4e-05	0.00532349	CvsT2
A. cervicornis	Florida	Branching	Acerv_evm.model.Segkk3209_pilon.11	GO:1990254	0.0231991	1	1	1	keratin filament binding	MF	978	68.7267	1.25819	0.306334	4.10725	4e-05	0.00532349	CvsT2
A. cervicornis	Florida	Branching	Acerv_evm.model.Segkk3209_pilon.11	GO:0031393	0.0231991	1	1	1	negative regulation of prostaglandin biosynthetic process	BP	978	68.7267	1.25819	0.306334	4.10725	4e-05	0.00532349	CvsT2
A. cervicornis	Florida	Branching	Acerv_evm.model.Segkk3209_pilon.11	GO:0030308	0.0234187	0.99684	3	27	negative regulation of cell growth	BP	978	68.7267	1.25819	0.306334	4.10725	4e-05	0.00532349	CvsT2
A. cervicornis	Florida	Branching	Acerv_evm.model.Segkk3209_pilon.11	GO:0043518	0.0472195	0.999432	1	2	negative regulation of DNA damage response, signal transduction by p53 class mediator	BP	978	68.7267	1.25819	0.306334	4.10725	4e-05	0.00532349	CvsT2
A. cervicornis	Florida	Branching	Acerv_evm.model.Segkk3209_pilon.11	GO:0006346	0.0441137	0.999505	1	2	DNA methylation-dependent heterochromatin assembly	BP	978	68.7267	1.25819	0.306334	4.10725	4e-05	0.00532349	CvsT2
A. cervicornis	Florida	Branching	Acerv_evm.model.Segkk3209_pilon.11	GO:0043422	0.00310528	0.999952	2	4	protein kinase B binding	MF	978	68.7267	1.25819	0.306334	4.10725	4e-05	0.00532349	CvsT2
A. cervicornis	Florida	Branching	Acerv_evm.model.Segkk3209_pilon.11	GO:0070403	0.00470461	0.999895	2	5	NAD+ binding	MF	978	68.7267	1.25819	0.306334	4.10725	4e-05	0.00532349	CvsT2
A. cervicornis	Florida	Branching	Acerv_evm.model.Segkk3209_pilon.11	GO:0071303	0.0231991	1	1	1	cellular response to vitamin B3	BP	978	68.7267	1.25819	0.306334	4.10725	4e-05	0.00532349	CvsT2
A. cervicornis	Florida	Branching	Acerv_evm.model.Segkk3453_pilon.14	GO:0010305	0.0307168	1	1	1	leaf vascular tissue pattern formation	BP	399	61.4598	1.32569	0.346002	3.83147	0.00012738	0.0199913	CvsT4
A. cervicornis	Florida	Branching	Acerv_evm.model.Segkk3453_pilon.14	GO:0009933	0.0307168	1	1	1	meristem structural organization	BP	399	61.4598	1.32569	0.346002	3.83147	0.00012738	0.0199913	CvsT4
A. cervicornis	Florida	Branching	Acerv_evm.model.Segkk3453_pilon.14	GO:0010082	0.0307168	1	1	1	regulation of root meristem growth	BP	399	61.4598	1.32569	0.346002	3.83147	0.00012738	0.0199913	CvsT4
A. cervicornis	Florida	Branching	Acerv_evm.model.Segkk3453_pilon.14	GO:0048443	0.0307168	1	1	1	stamen development	BP	399	61.4598	1.32569	0.346002	3.83147	0.00012738	0.0199913	CvsT4
A. cervicornis	Florida	Branching	Acerv_evm.model.Segkk3453_pilon.14	GO:0000398	0.0349576	0.994444	3	31	mRNA splicing, via spliceosome	BP	399	61.4598	1.32569	0.346002	3.83147	0.00012738	0.0199913	CvsT4
A. cervicornis	Florida	Branching	Acerv_evm.model.Segkk3453_pilon.14	GO:0048440	0.0307168	1	1	1	carpel development	BP	399	61.4598	1.32569	0.346002	3.83147	0.00012738	0.0199913	CvsT4
A. cervicornis	Florida	Branching	Acerv_evm.model.Segkk3453_pilon.14	GO:0010358	0.0307168	1	1	1	leaf shaping	BP	399	61.4598	1.32569	0.346002	3.83147	0.00012738	0.0199913	CvsT4
A. cervicornis	Florida	Branching	Acerv_evm.model.Segkk3453_pilon.14	GO:0000412	0.0307168	1	1	1	histone peptidyl-prolyl isomerization	BP	399	61.4598	1.32569	0.346002	3.83147	0.00012738	0.0199913	CvsT4
A. cervicornis	Florida	Branching	Acerv_evm.model.Segkk3453_pilon.14	GO:0009909	0.0307168	1	1	1	regulation of flower development	BP	399	61.4598	1.32569	0.346002	3.83147	0.00012738	0.0199913	CvsT4
A. cervicornis	Florida	Branching	Acerv_evm.model.Segkk3453_pilon.14	GO:0010338	0.0307168	1	1	1	leaf formation	BP	399	61.4598	1.32569	0.346002	3.83147	0.00012738	0.0199913	CvsT4
A. cervicornis	Florida	Branching	Acerv_evm.model.Segkk3453_pilon.14	GO:0048453	0.0307168	1	1	1	sepal formation	BP	399	61.4598	1.32569	0.346002	3.83147	0.00012738	0.0199913	CvsT4
A. cervicornis	Florida	Branching	Acerv_evm.model.Segkk657_pilon.10	GO:0009629	0.0455843	0.999471	1	2	response to gravity	BP	1452	166.642	1.37182	0.293233	4.67827	2.89e-06	0.00567621	T1vsT2
A. cervicornis	Florida	Branching	Acerv_evm.model.Segkk657_pilon.10	GO:0001675	0.0428469	0.999533	1	2	acrosome assembly	BP	1452	166.642	1.37182	0.293233	4.67827	2.89e-06	0.00567621	T1vsT2
A. cervicornis	Florida	Branching	Acerv_evm.model.Segkk657_pilon.10	GO:0007030	0.0169144	0.998017	3	22	Golgi organization	BP	1452	166.642	1.37182	0.293233	4.67827	2.89e-06	0.00567621	T1vsT2
A. cervicornis	Florida	Branching	Acerv_evm.model.Segkk657_pilon.10	GO:0007610	0.0297898	0.99558	3	28	behavior	BP	1452	166.642	1.37182	0.293233	4.67827	2.89e-06	0.00567621	T1vsT2
A. cervicornis	Florida	Branching	Acerv_evm.model.Segkk3453_pilon.14	GO:0010305	0.0307168	1	1	1	leaf vascular tissue pattern formation	BP	399	61.4598	1.37334	0.325653	4.21718	2.47e-05	0.00379071	CvsT2
A. cervicornis	Florida	Branching	Acerv_evm.model.Segkk3453_pilon.14	GO:0009933	0.0307168	1	1	1	meristem structural organization	BP	399	61.4598	1.37334	0.325653	4.21718	2.47e-05	0.00379071	CvsT2
A. cervicornis	Florida	Branching	Acerv_evm.model.Segkk3453_pilon.14	GO:0010082	0.0307168	1	1	1	regulation of root meristem growth	BP	399	61.4598	1.37334	0.325653	4.21718	2.47e-05	0.00379071	CvsT2
A. cervicornis	Florida	Branching	Acerv_evm.model.Segkk3453_pilon.14	GO:0048443	0.0307168	1	1	1	stamen development	BP	399	61.4598	1.37334	0.325653	4.21718	2.47e-05	0.00379071	CvsT2
A. cervicornis	Florida	Branching	Acerv_evm.model.Segkk3453_pilon.14	GO:0000398	0.0349576	0.994444	3	31	mRNA splicing, via spliceosome	BP	399	61.4598	1.37334	0.325653	4.21718	2.47e-05	0.00379071	CvsT2
A. cervicornis	Florida	Branching	Acerv_evm.model.Segkk3453_pilon.14	GO:0048440	0.0307168	1	1	1	carpel development	BP	399	61.4598	1.37334	0.325653	4.21718	2.47e-05	0.00379071	CvsT2
A. cervicornis	Florida	Branching	Acerv_evm.model.Segkk3453_pilon.14	GO:0010358	0.0307168	1	1	1	leaf shaping	BP	399	61.4598	1.37334	0.325653	4.21718	2.47e-05	0.00379071	CvsT2
A. cervicornis	Florida	Branching	Acerv_evm.model.Segkk3453_pilon.14	GO:0000412	0.0307168	1	1	1	histone peptidyl-prolyl isomerization	BP	399	61.4598	1.37334	0.325653	4.21718	2.47e-05	0.00379071	CvsT2
A. cervicornis	Florida	Branching	Acerv_evm.model.Segkk3453_pilon.14	GO:0009909	0.0307168	1	1	1	regulation of flower development	BP	399	61.4598	1.37334	0.325653	4.21718	2.47e-05	0.00379071	CvsT2
A. cervicornis	Florida	Branching	Acerv_evm.model.Segkk3453_pilon.14	GO:0010338	0.0307168	1	1	1	leaf formation	BP	399	61.4598	1.37334	0.325653	4.21718	2.47e-05	0.00379071	CvsT2
A. cervicornis	Florida	Branching	Acerv_evm.model.Segkk3453_pilon.14	GO:0048453	0.0307168	1	1	1	sepal formation	BP	399	61.4598	1.37334	0.325653	4.21718	2.47e-05	0.00379071	CvsT2
A. cervicornis	Florida	Branching	Acerv_evm.model.Segkk1424_pilon.6	GO:0010629	0.0367268	0.991765	4	54	negative regulation of gene expression	BP	855	213.466	1.55061	0.359294	4.31572	1.59e-05	0.00990929	T1vsT2
A. cervicornis	Florida	Branching	Acerv_evm.model.Segkk1424_pilon.6	GO:0051879	0.0396283	0.996425	2	14	Hsp90 protein binding	MF	855	213.466	1.55061	0.359294	4.31572	1.59e-05	0.00990929	T1vsT2
A. cervicornis	Florida	Branching	Acerv_evm.model.Segkk1424_pilon.6	GO:0034381	0.0242485	1	1	1	plasma lipoprotein particle clearance	BP	855	213.466	1.55061	0.359294	4.31572	1.59e-05	0.00990929	T1vsT2
A. cervicornis	Florida	Branching	Acerv_evm.model.Segkk1424_pilon.6	GO:0034362	0.0242485	1	1	1	low-density lipoprotein particle	CC	855	213.466	1.55061	0.359294	4.31572	1.59e-05	0.00990929	T1vsT2
A. cervicornis	Florida	Branching	Acerv_evm.model.Segkk1424_pilon.6	GO:0010886	0.0469956	0.999437	1	2	positive regulation of cholesterol storage	BP	855	213.466	1.55061	0.359294	4.31572	1.59e-05	0.00990929	T1vsT2
A. cervicornis	Florida	Branching	Acerv_evm.model.Segkk1424_pilon.6	GO:0097242	0.0479408	0.999414	1	2	amyloid-beta clearance	BP	855	213.466	1.55061	0.359294	4.31572	1.59e-05	0.00990929	T1vsT2
A. cervicornis	Florida	Branching	Acerv_evm.model.Segkk1424_pilon.6	GO:0030169	0.0242485	1	1	1	low-density lipoprotein particle binding	MF	855	213.466	1.55061	0.359294	4.31572	1.59e-05	0.00990929	T1vsT2
A. cervicornis	Florida	Branching	Acerv_evm.model.Segkk1424_pilon.6	GO:0030544	0.00186451	0.999912	3	11	Hsp70 protein binding	MF	855	213.466	1.55061	0.359294	4.31572	1.59e-05	0.00990929	T1vsT2
A. cervicornis	Florida	Branching	Acerv_evm.model.Segkk1424_pilon.6	GO:0010744	0.0242485	1	1	1	positive regulation of macrophage derived foam cell differentiation	BP	855	213.466	1.55061	0.359294	4.31572	1.59e-05	0.00990929	T1vsT2
A. cervicornis	Florida	Branching	Acerv_evm.model.Segkk4302_pilon.1	GO:0031398	0.0366096	0.996866	2	13	positive regulation of protein ubiquitination	BP	239	115.765	1.63882	0.438993	3.73314	0.00018911	0.0327378	T1vsT2
A. cervicornis	Florida	Branching	Acerv_evm.model.Segkk4302_pilon.1	GO:0051382	0.0335592	1	1	1	kinetochore assembly	BP	239	115.765	1.63882	0.438993	3.73314	0.00018911	0.0327378	T1vsT2
A. cervicornis	Florida	Branching	Acerv_evm.model.Segkk4302_pilon.1	GO:0003690	0.00415862	0.999722	3	15	double-stranded DNA binding	MF	239	115.765	1.63882	0.438993	3.73314	0.00018911	0.0327378	T1vsT2
A. cervicornis	Florida	Branching	Acerv_evm.model.Segkk2838_pilon.7	GO:0003723	0.0264884	0.991358	7	122	RNA binding	MF	1110	30.013	1.66128	0.456047	3.64277	0.00026972	0.0224426	CvsT2
A. cervicornis	Florida	Branching	Acerv_evm.model.Segkk2237_pilon.15	GO:0004165	0.0263874	1	1	1	dodecenoyl-CoA delta-isomerase activity	MF	675	255.92	1.6898	0.392175	4.30878	1.64e-05	0.00990929	T1vsT2
A. cervicornis	Florida	Branching	Acerv_evm.model.Segkk3327_pilon.18	GO:0046477	0.0444507	0.999497	1	2	glycosylceramide catabolic process	BP	930	107.127	1.71841	0.465459	3.69185	0.00022263	0.0354153	T1vsT2
A. cervicornis	Florida	Branching	Acerv_evm.model.Segkk4124_pilon.3	GO:0071356	0.00572553	0.999563	3	17	cellular response to tumor necrosis factor	BP	3327	1690.29	1.96437	0.483642	4.06163	4.87e-05	0.0174526	T1vsT2
A. cervicornis	Florida	Branching	Acerv_evm.model.Segkk4124_pilon.3	GO:0050679	0.0403605	0.996322	2	14	positive regulation of epithelial cell proliferation	BP	3327	1690.29	1.96437	0.483642	4.06163	4.87e-05	0.0174526	T1vsT2
A. cervicornis	Florida	Branching	Acerv_evm.model.Segkk4124_pilon.3	GO:0030308	0.0234187	0.99684	3	27	negative regulation of cell growth	BP	3327	1690.29	1.96437	0.483642	4.06163	4.87e-05	0.0174526	T1vsT2
A. cervicornis	Florida	Branching	Acerv_evm.model.Segkk4124_pilon.3	GO:0044344	0.00362481	0.999939	2	4	cellular response to fibroblast growth factor stimulus	BP	3327	1690.29	1.96437	0.483642	4.06163	4.87e-05	0.0174526	T1vsT2
A. cervicornis	Florida	Branching	Acerv_evm.model.Segkk4124_pilon.3	GO:0071493	0.021154	1	1	1	cellular response to UV-B	BP	3327	1690.29	1.96437	0.483642	4.06163	4.87e-05	0.0174526	T1vsT2
A. cervicornis	Florida	Branching	Acerv_evm.model.Segkk4124_pilon.3	GO:0050501	0.021154	1	1	1	hyaluronan synthase activity	MF	3327	1690.29	1.96437	0.483642	4.06163	4.87e-05	0.0174526	T1vsT2
A. cervicornis	Florida	Branching	Acerv_evm.model.Segkk4124_pilon.3	GO:0036120	0.00532968	0.999873	2	5	cellular response to platelet-derived growth factor stimulus	BP	3327	1690.29	1.96437	0.483642	4.06163	4.87e-05	0.0174526	T1vsT2
A. cervicornis	Florida	Branching	Acerv_evm.model.Segkk4124_pilon.3	GO:0036117	0.021154	1	1	1	hyaluranon cable	CC	3327	1690.29	1.96437	0.483642	4.06163	4.87e-05	0.0174526	T1vsT2
A. cervicornis	Florida	Branching	Acerv_evm.model.Segkk4124_pilon.3	GO:1900106	0.021154	1	1	1	positive regulation of hyaluranon cable assembly	BP	3327	1690.29	1.96437	0.483642	4.06163	4.87e-05	0.0174526	T1vsT2
A. cervicornis	Florida	Branching	Acerv_evm.model.Segkk4124_pilon.3	GO:0006954	0.0453973	0.991961	3	34	inflammatory response	BP	3327	1690.29	1.96437	0.483642	4.06163	4.87e-05	0.0174526	T1vsT2
A. cervicornis	Florida	Branching	Acerv_evm.model.Segkk4124_pilon.3	GO:0030207	0.021154	1	1	1	chondroitin sulfate catabolic process	BP	3327	1690.29	1.96437	0.483642	4.06163	4.87e-05	0.0174526	T1vsT2
A. cervicornis	Florida	Branching	Acerv_evm.model.Segkk4124_pilon.3	GO:0030213	0.021154	1	1	1	hyaluronan biosynthetic process	BP	3327	1690.29	1.96437	0.483642	4.06163	4.87e-05	0.0174526	T1vsT2
A. cervicornis	Florida	Branching	Acerv_evm.model.Segkk4124_pilon.3	GO:0071347	0.0333645	0.997284	2	13	cellular response to interleukin-1	BP	3327	1690.29	1.96437	0.483642	4.06163	4.87e-05	0.0174526	T1vsT2
A. cervicornis	Florida	Branching	Acerv_evm.model.Segkk4124_pilon.3	GO:0045785	0.00737555	0.999775	2	6	positive regulation of cell adhesion	BP	3327	1690.29	1.96437	0.483642	4.06163	4.87e-05	0.0174526	T1vsT2
A. cervicornis	Florida	Branching	Acerv_evm.model.Segkk4124_pilon.3	GO:0030214	0.021154	1	1	1	hyaluronan catabolic process	BP	3327	1690.29	1.96437	0.483642	4.06163	4.87e-05	0.0174526	T1vsT2
A. cervicornis	Florida	Branching	Acerv_evm.model.Segkk4124_pilon.3	GO:0004415	0.0480801	0.99941	1	2	hyalurononglucosaminidase activity	MF	3327	1690.29	1.96437	0.483642	4.06163	4.87e-05	0.0174526	T1vsT2
A. cervicornis	Florida	Branching	Acerv_evm.model.Segkk3377_pilon.3	GO:0006398	0.0343224	1	1	1	mRNA 3'-end processing by stem-loop binding and cleavage	BP	197	440.33	2.01563	0.512076	3.93618	8.28e-05	0.00935602	CvsT2
A. cervicornis	Florida	Branching	Acerv_evm.model.Segkk3377_pilon.3	GO:0003723	0.0264884	0.991358	7	122	RNA binding	MF	197	440.33	2.01563	0.512076	3.93618	8.28e-05	0.00935602	CvsT2
A. cervicornis	Florida	Branching	Acerv_evm.model.Segkk4124_pilon.2	GO:0047464	0.0214093	1	1	1	heparosan-N-sulfate-glucuronate 5-epimerase activity	MF	2088	1423.32	2.06637	0.527747	3.91545	9.02e-05	0.0230921	T1vsT2
A. cervicornis	Florida	Branching	Acerv_evm.model.Segkk4124_pilon.2	GO:0050379	0.0214093	1	1	1	UDP-glucuronate 5'-epimerase activity	MF	2088	1423.32	2.06637	0.527747	3.91545	9.02e-05	0.0230921	T1vsT2
A. cervicornis	Florida	Branching	Acerv_evm.model.Segkk3377_pilon.3	GO:0006398	0.0343224	1	1	1	mRNA 3'-end processing by stem-loop binding and cleavage	BP	197	440.33	2.27361	0.571128	3.9809	6.87e-05	0.0121197	CvsT4
A. cervicornis	Florida	Branching	Acerv_evm.model.Segkk3377_pilon.3	GO:0003723	0.0264884	0.991358	7	122	RNA binding	MF	197	440.33	2.27361	0.571128	3.9809	6.87e-05	0.0121197	CvsT4
A. cervicornis	Florida	Branching	Acerv_evm.model.Segkk454_pilon.2	GO:0036261	0.0346685	1	1	1	7-methylguanosine cap hypermethylation	BP	178	364.693	2.29332	0.523933	4.37712	1.2e-05	0.00990929	T1vsT2
A. cervicornis	Florida	Branching	Acerv_evm.model.Segkk454_pilon.2	GO:0071164	0.0346685	1	1	1	RNA trimethylguanosine synthase activity	MF	178	364.693	2.29332	0.523933	4.37712	1.2e-05	0.00990929	T1vsT2
A. cervicornis	Florida	Branching	Acerv_evm.model.Segkk454_pilon.2	GO:0009452	0.0346685	1	1	1	7-methylguanosine RNA capping	BP	178	364.693	2.29332	0.523933	4.37712	1.2e-05	0.00990929	T1vsT2
A. cervicornis	Florida	Branching	Acerv_evm.model.Segkk4047_pilon.16	GO:0060336	0.0437611	0.999513	1	2	negative regulation of interferon-gamma-mediated signaling pathway	BP	1962	752.001	2.50405	0.568759	4.40265	1.07e-05	0.027846	T2vsT3
A. cervicornis	Florida	Branching	Acerv_evm.model.Segkk4047_pilon.16	GO:1902216	0.0437611	0.999513	1	2	positive regulation of interleukin-4-mediated signaling pathway	BP	1962	752.001	2.50405	0.568759	4.40265	1.07e-05	0.027846	T2vsT3
A. cervicornis	Florida	Branching	Acerv_evm.model.Segkk4047_pilon.16	GO:0010847	0.0424061	0.999543	1	2	regulation of chromatin assembly	BP	1962	752.001	2.50405	0.568759	4.40265	1.07e-05	0.027846	T2vsT3
A. cervicornis	Florida	Branching	Acerv_evm.model.Segkk4047_pilon.16	GO:0019985	0.0423648	0.999544	1	2	translesion synthesis	BP	1962	752.001	2.50405	0.568759	4.40265	1.07e-05	0.027846	T2vsT3
A. cervicornis	Florida	Branching	Acerv_evm.model.Segkk4047_pilon.16	GO:0070403	0.00470461	0.999895	2	5	NAD+ binding	MF	1962	752.001	2.50405	0.568759	4.40265	1.07e-05	0.027846	T2vsT3
A. cervicornis	Florida	Branching	Acerv_evm.model.Segkk4047_pilon.16	GO:0010629	0.0367268	0.991765	4	54	negative regulation of gene expression	BP	1962	752.001	2.50405	0.568759	4.40265	1.07e-05	0.027846	T2vsT3
A. cervicornis	Florida	Branching	Acerv_evm.model.Segkk4047_pilon.16	GO:0032088	0.0151817	0.998291	3	22	negative regulation of NF-kappaB transcription factor activity	BP	1962	752.001	2.50405	0.568759	4.40265	1.07e-05	0.027846	T2vsT3
A. cervicornis	Florida	Branching	Acerv_evm.model.Segkk4047_pilon.16	GO:0042531	0.0427442	0.999535	1	2	positive regulation of tyrosine phosphorylation of STAT protein	BP	1962	752.001	2.50405	0.568759	4.40265	1.07e-05	0.027846	T2vsT3
A. cervicornis	Florida	Branching	Acerv_evm.model.Segkk4047_pilon.16	GO:0005794	0.0364796	0.986181	8	161	Golgi apparatus	CC	1962	752.001	2.50405	0.568759	4.40265	1.07e-05	0.027846	T2vsT3
M. cavernosa	Florida	Massive	Mcavernosa13005	GO:0080144	0.00565459	1	1	1	amino acid homeostasis	BP	597	53.9311	1.25874	0.291604	4.31661	1.58e-05	0.0152426	CvsT4
M. cavernosa	Florida	Massive	Mcavernosa13005	GO:0080144	0.00565459	1	1	1	amino acid homeostasis	BP	597	53.9311	1.24001	0.291394	4.25544	2.09e-05	0.014007	CvsT3
M. cavernosa	Florida	Massive	Mcavernosa20093	GO:0072488	0.0196015	0.999857	1	4	ammonium transmembrane transport	BP	3467	234.588	-0.762978	0.192042	-3.97298	7.1e-05	0.0261073	CvsT2
M. cavernosa	Florida	Massive	Mcavernosa12043	GO:0097065	0.0319839	0.999563	1	7	anterior head development	BP	1395	656.157	-1.84578	0.359439	-5.13517	2.82e-07	0.00032049	CvsT2
M. cavernosa	Florida	Massive	Mcavernosa12043	GO:0097065	0.0319839	0.999563	1	7	anterior head development	BP	1395	656.157	-1.98069	0.359096	-5.51578	3.47e-08	6.33e-05	CvsT1
M. cavernosa	Florida	Massive	Mcavernosa12043	GO:0097065	0.0319839	0.999563	1	7	anterior head development	BP	1395	656.157	-1.62145	0.359546	-4.50973	6.49e-06	0.00834979	CvsT4
M. cavernosa	Florida	Massive	Mcavernosa12043	GO:0097065	0.0319839	0.999563	1	7	anterior head development	BP	1395	656.157	-1.65072	0.359523	-4.59141	4.4e-06	0.00401149	CvsT3
M. cavernosa	Florida	Massive	Mcavernosa15503	GO:0060928	0.00967975	0.999977	1	2	atrioventricular node cell development	BP	1002	41.6698	-2.09935	0.474278	-4.4264	9.58e-06	0.00814841	CvsT3
M. cavernosa	Florida	Massive	Mcavernosa15503	GO:0060928	0.00967975	0.999977	1	2	atrioventricular node cell development	BP	1002	41.6698	-1.84784	0.478265	-3.86364	0.00011171	0.036765	CvsT2
M. cavernosa	Florida	Massive	Mcavernosa13005	GO:0000422	0.0244457	0.999763	1	5	autophagy of mitochondrion	BP	597	53.9311	1.25874	0.291604	4.31661	1.58e-05	0.0152426	CvsT4
M. cavernosa	Florida	Massive	Mcavernosa13005	GO:0000422	0.0244457	0.999763	1	5	autophagy of mitochondrion	BP	597	53.9311	1.24001	0.291394	4.25544	2.09e-05	0.014007	CvsT3
M. cavernosa	Florida	Massive	Mcavernosa03628	GO:0001782	0.0260482	0.999719	1	6	B cell homeostasis	BP	1737	40.7449	-3.56393	0.791478	-4.50288	6.7e-06	0.00676931	CvsT1
M. cavernosa	Florida	Massive	Mcavernosa03628	GO:0001782	0.0260482	0.999719	1	6	B cell homeostasis	BP	1737	40.7449	-3.23194	0.794221	-4.06932	4.72e-05	0.0190214	CvsT2
M. cavernosa	Florida	Massive	Mcavernosa15503	GO:0061312	0.00950287	0.999978	1	2	BMP signaling pathway involved in heart development	BP	1002	41.6698	-2.09935	0.474278	-4.4264	9.58e-06	0.00814841	CvsT3
M. cavernosa	Florida	Massive	Mcavernosa15503	GO:0061312	0.00950287	0.999978	1	2	BMP signaling pathway involved in heart development	BP	1002	41.6698	-1.84784	0.478265	-3.86364	0.00011171	0.036765	CvsT2
M. cavernosa	Florida	Massive	Mcavernosa33068	GO:0070509	0.0435359	0.999147	1	10	calcium ion import	BP	1118	45.8613	-1.04686	0.262722	-3.98469	6.76e-05	0.0261073	CvsT2
M. cavernosa	Florida	Massive	Mcavernosa15503	GO:0003215	0.0297166	0.999634	1	6	cardiac right ventricle morphogenesis	BP	1002	41.6698	-2.09935	0.474278	-4.4264	9.58e-06	0.00814841	CvsT3
M. cavernosa	Florida	Massive	Mcavernosa15503	GO:0003215	0.0297166	0.999634	1	6	cardiac right ventricle morphogenesis	BP	1002	41.6698	-1.84784	0.478265	-3.86364	0.00011171	0.036765	CvsT2
M. cavernosa	Florida	Massive	Mcavernosa15503	GO:0001502	0.043305	0.999156	1	10	cartilage condensation	BP	1002	41.6698	-2.09935	0.474278	-4.4264	9.58e-06	0.00814841	CvsT3
M. cavernosa	Florida	Massive	Mcavernosa15503	GO:0001502	0.043305	0.999156	1	10	cartilage condensation	BP	1002	41.6698	-1.84784	0.478265	-3.86364	0.00011171	0.036765	CvsT2
M. cavernosa	Florida	Massive	Mcavernosa25973	GO:0071360	0.0251183	0.999749	1	5	cellular response to exogenous dsRNA	BP	1008	229.293	-2.7194	0.518128	-5.24851	1.53e-07	0.0002397	CvsT2
M. cavernosa	Florida	Massive	Mcavernosa25973	GO:0071360	0.0251183	0.999749	1	5	cellular response to exogenous dsRNA	BP	1008	229.293	2.72649	0.52289	5.21428	1.85e-07	0.00235391	T2vsT3
M. cavernosa	Florida	Massive	Mcavernosa13005	GO:0071455	0.0186657	0.99987	1	4	cellular response to hyperoxia	BP	597	53.9311	1.25874	0.291604	4.31661	1.58e-05	0.0152426	CvsT4
M. cavernosa	Florida	Massive	Mcavernosa13005	GO:0071455	0.0186657	0.99987	1	4	cellular response to hyperoxia	BP	597	53.9311	1.24001	0.291394	4.25544	2.09e-05	0.014007	CvsT3
M. cavernosa	Florida	Massive	Mcavernosa13005	GO:0071315	0.00965017	0.999977	1	2	cellular response to morphine	BP	597	53.9311	1.25874	0.291604	4.31661	1.58e-05	0.0152426	CvsT4
M. cavernosa	Florida	Massive	Mcavernosa13005	GO:0071315	0.00965017	0.999977	1	2	cellular response to morphine	BP	597	53.9311	1.24001	0.291394	4.25544	2.09e-05	0.014007	CvsT3
M. cavernosa	Florida	Massive	Mcavernosa02339	GO:1990090	0.00636896	0.999774	2	25	cellular response to nerve growth factor stimulus	BP	1231	129.02	1.07152	0.2622	4.08665	4.38e-05	0.0182443	CvsT2
M. cavernosa	Florida	Massive	Mcavernosa30410	GO:1990090	0.00636896	0.999774	2	25	cellular response to nerve growth factor stimulus	BP	2360	67.8741	-4.84004	1.17793	-4.10892	3.98e-05	0.0310702	CvsT4
M. cavernosa	Florida	Massive	Mcavernosa03157	GO:0036120	0.0432728	0.999168	1	9	cellular response to platelet-derived growth factor stimulus	BP	1357	267.072	-2.30668	0.549281	-4.19945	2.68e-05	0.0133845	CvsT2
M. cavernosa	Florida	Massive	Mcavernosa03157	GO:0071380	0.0325537	0.999548	1	7	cellular response to prostaglandin E stimulus	BP	1357	267.072	-2.30668	0.549281	-4.19945	2.68e-05	0.0133845	CvsT2
M. cavernosa	Florida	Massive	Mcavernosa13005	GO:0034614	0.0323525	0.999553	1	7	cellular response to reactive oxygen species	BP	597	53.9311	1.25874	0.291604	4.31661	1.58e-05	0.0152426	CvsT4
M. cavernosa	Florida	Massive	Mcavernosa13005	GO:0034614	0.0323525	0.999553	1	7	cellular response to reactive oxygen species	BP	597	53.9311	1.24001	0.291394	4.25544	2.09e-05	0.014007	CvsT3
M. cavernosa	Florida	Massive	Mcavernosa13005	GO:0090156	0.0114067	0.999968	1	2	cellular sphingolipid homeostasis	BP	597	53.9311	1.25874	0.291604	4.31661	1.58e-05	0.0152426	CvsT4
M. cavernosa	Florida	Massive	Mcavernosa13005	GO:0090156	0.0114067	0.999968	1	2	cellular sphingolipid homeostasis	BP	597	53.9311	1.24001	0.291394	4.25544	2.09e-05	0.014007	CvsT3
M. cavernosa	Florida	Massive	Mcavernosa13005	GO:0021955	0.0155105	0.999921	1	3	central nervous system neuron axonogenesis	BP	597	53.9311	1.25874	0.291604	4.31661	1.58e-05	0.0152426	CvsT4
M. cavernosa	Florida	Massive	Mcavernosa13005	GO:0021955	0.0155105	0.999921	1	3	central nervous system neuron axonogenesis	BP	597	53.9311	1.24001	0.291394	4.25544	2.09e-05	0.014007	CvsT3
M. cavernosa	Florida	Massive	Mcavernosa13005	GO:0021680	0.0267047	0.999705	1	6	cerebellar Purkinje cell layer development	BP	597	53.9311	1.25874	0.291604	4.31661	1.58e-05	0.0152426	CvsT4
M. cavernosa	Florida	Massive	Mcavernosa13005	GO:0021680	0.0267047	0.999705	1	6	cerebellar Purkinje cell layer development	BP	597	53.9311	1.24001	0.291394	4.25544	2.09e-05	0.014007	CvsT3
M. cavernosa	Florida	Massive	Mcavernosa13005	GO:0061684	0.0110253	0.99997	1	2	chaperone-mediated autophagy	BP	597	53.9311	1.25874	0.291604	4.31661	1.58e-05	0.0152426	CvsT4
M. cavernosa	Florida	Massive	Mcavernosa13005	GO:0061684	0.0110253	0.99997	1	2	chaperone-mediated autophagy	BP	597	53.9311	1.24001	0.291394	4.25544	2.09e-05	0.014007	CvsT3
M. cavernosa	Florida	Massive	Mcavernosa03157	GO:0007635	0.0232693	0.999785	1	5	chemosensory behavior	BP	1357	267.072	-2.30668	0.549281	-4.19945	2.68e-05	0.0133845	CvsT2
M. cavernosa	Florida	Massive	Mcavernosa03157	GO:0040024	0.0213529	0.999819	1	5	dauer larval development	BP	1357	267.072	-2.30668	0.549281	-4.19945	2.68e-05	0.0133845	CvsT2
M. cavernosa	Florida	Massive	Mcavernosa03157	GO:1990504	0.0127068	0.999947	1	3	dense core granule exocytosis	BP	1357	267.072	-2.30668	0.549281	-4.19945	2.68e-05	0.0133845	CvsT2
M. cavernosa	Florida	Massive	Mcavernosa26093	GO:0015966	0.00909038	0.99998	1	2	diadenosine tetraphosphate biosynthetic process	BP	3092	62.8032	-2.07888	0.433108	-4.79992	1.59e-06	0.00141963	CvsT2
M. cavernosa	Florida	Massive	Mcavernosa26093	GO:0015966	0.00909038	0.99998	1	2	diadenosine tetraphosphate biosynthetic process	BP	3092	62.8032	-2.00556	0.432774	-4.63419	3.58e-06	0.00351607	CvsT3
M. cavernosa	Florida	Massive	Mcavernosa26093	GO:0015966	0.00909038	0.99998	1	2	diadenosine tetraphosphate biosynthetic process	BP	3092	62.8032	-2.06582	0.431381	-4.78885	1.68e-06	0.00237744	CvsT1
M. cavernosa	Florida	Massive	Mcavernosa15503	GO:0035912	0.0098989	0.999976	1	2	dorsal aorta morphogenesis	BP	1002	41.6698	-2.09935	0.474278	-4.4264	9.58e-06	0.00814841	CvsT3
M. cavernosa	Florida	Massive	Mcavernosa15503	GO:0035912	0.0098989	0.999976	1	2	dorsal aorta morphogenesis	BP	1002	41.6698	-1.84784	0.478265	-3.86364	0.00011171	0.036765	CvsT2
M. cavernosa	Florida	Massive	Mcavernosa25973	GO:0033227	0.0228175	0.999793	1	5	dsRNA transport	BP	1008	229.293	-2.7194	0.518128	-5.24851	1.53e-07	0.0002397	CvsT2
M. cavernosa	Florida	Massive	Mcavernosa25973	GO:0033227	0.0228175	0.999793	1	5	dsRNA transport	BP	1008	229.293	2.72649	0.52289	5.21428	1.85e-07	0.00235391	T2vsT3
M. cavernosa	Florida	Massive	Mcavernosa15503	GO:0007398	0.019188	0.999863	1	4	ectoderm development	BP	1002	41.6698	-2.09935	0.474278	-4.4264	9.58e-06	0.00814841	CvsT3
M. cavernosa	Florida	Massive	Mcavernosa15503	GO:0007398	0.019188	0.999863	1	4	ectoderm development	BP	1002	41.6698	-1.84784	0.478265	-3.86364	0.00011171	0.036765	CvsT2
M. cavernosa	Florida	Massive	Mcavernosa30572	GO:0022900	0.0019197	0.999965	2	14	electron transport chain	BP	1005	80.8354	2.53692	0.426786	5.94424	2.78e-09	2.3e-05	CvsT4
M. cavernosa	Florida	Massive	Mcavernosa30572	GO:0022900	0.0019197	0.999965	2	14	electron transport chain	BP	1005	80.8354	2.62108	0.428317	6.1195	9.39e-10	1.71e-06	CvsT3
M. cavernosa	Florida	Massive	Mcavernosa30572	GO:0022900	0.0019197	0.999965	2	14	electron transport chain	BP	1005	80.8354	2.52337	0.428498	5.88887	3.89e-09	1.34e-05	CvsT2
M. cavernosa	Florida	Massive	Mcavernosa30572	GO:0022900	0.0019197	0.999965	2	14	electron transport chain	BP	1005	80.8354	2.45473	0.424002	5.78944	7.06e-09	1.5e-05	CvsT1
M. cavernosa	Florida	Massive	Mcavernosa30573	GO:0022900	0.0019197	0.999965	2	14	electron transport chain	BP	849	48.3775	2.42938	0.425735	5.70632	1.15e-08	2.41e-05	CvsT2
M. cavernosa	Florida	Massive	Mcavernosa30573	GO:0022900	0.0019197	0.999965	2	14	electron transport chain	BP	849	48.3775	2.64215	0.425552	6.20876	5.34e-10	1.36e-06	CvsT1
M. cavernosa	Florida	Massive	Mcavernosa30573	GO:0022900	0.0019197	0.999965	2	14	electron transport chain	BP	849	48.3775	1.87701	0.410692	4.57035	4.87e-06	0.00761155	CvsT4
M. cavernosa	Florida	Massive	Mcavernosa30573	GO:0022900	0.0019197	0.999965	2	14	electron transport chain	BP	849	48.3775	2.62161	0.428284	6.12118	9.29e-10	1.71e-06	CvsT3
M. cavernosa	Florida	Massive	Mcavernosa15503	GO:0003272	0.0106833	0.999972	1	2	endocardial cushion formation	BP	1002	41.6698	-2.09935	0.474278	-4.4264	9.58e-06	0.00814841	CvsT3
M. cavernosa	Florida	Massive	Mcavernosa15503	GO:0003272	0.0106833	0.999972	1	2	endocardial cushion formation	BP	1002	41.6698	-1.84784	0.478265	-3.86364	0.00011171	0.036765	CvsT2
M. cavernosa	Florida	Massive	Mcavernosa15503	GO:0060350	0.0182511	0.999876	1	4	endochondral bone morphogenesis	BP	1002	41.6698	-2.09935	0.474278	-4.4264	9.58e-06	0.00814841	CvsT3
M. cavernosa	Florida	Massive	Mcavernosa15503	GO:0060350	0.0182511	0.999876	1	4	endochondral bone morphogenesis	BP	1002	41.6698	-1.84784	0.478265	-3.86364	0.00011171	0.036765	CvsT2
M. cavernosa	Florida	Massive	Mcavernosa02339	GO:0099638	0.0102668	0.999974	1	2	endosome to plasma membrane protein transport	BP	1231	129.02	1.07152	0.2622	4.08665	4.38e-05	0.0182443	CvsT2
M. cavernosa	Florida	Massive	Mcavernosa24806	GO:0061028	0.0210798	0.999824	1	5	establishment of endothelial barrier	BP	4855	1104.85	-0.991657	0.260593	-3.80538	0.00014159	0.0411788	CvsT2
M. cavernosa	Florida	Massive	Mcavernosa02339	GO:0001770	0.00510659	1	1	1	establishment of natural killer cell polarity	BP	1231	129.02	1.07152	0.2622	4.08665	4.38e-05	0.0182443	CvsT2
M. cavernosa	Florida	Massive	Mcavernosa15503	GO:0006703	0.0200762	0.99985	1	4	estrogen biosynthetic process	BP	1002	41.6698	-2.09935	0.474278	-4.4264	9.58e-06	0.00814841	CvsT3
M. cavernosa	Florida	Massive	Mcavernosa15503	GO:0006703	0.0200762	0.99985	1	4	estrogen biosynthetic process	BP	1002	41.6698	-1.84784	0.478265	-3.86364	0.00011171	0.036765	CvsT2
M. cavernosa	Florida	Massive	Mcavernosa25973	GO:0022617	0.0365265	0.99943	1	7	extracellular matrix disassembly	BP	1008	229.293	-2.7194	0.518128	-5.24851	1.53e-07	0.0002397	CvsT2
M. cavernosa	Florida	Massive	Mcavernosa25973	GO:0022617	0.0365265	0.99943	1	7	extracellular matrix disassembly	BP	1008	229.293	2.72649	0.52289	5.21428	1.85e-07	0.00235391	T2vsT3
M. cavernosa	Florida	Massive	Mcavernosa09510	GO:0048592	0.00051272	0.999996	2	7	eye morphogenesis	BP	1733	62.5762	-1.08736	0.278917	-3.89851	9.68e-05	0.0474848	CvsT3
M. cavernosa	Florida	Massive	Mcavernosa21617	GO:0048592	0.00051272	0.999996	2	7	eye morphogenesis	BP	420	125.755	1.01804	0.266039	3.82668	0.00012988	0.0402567	CvsT2
M. cavernosa	Florida	Massive	Mcavernosa03157	GO:0038096	0.0141845	0.999934	1	3	Fc-gamma receptor signaling pathway involved in phagocytosis	BP	1357	267.072	-2.30668	0.549281	-4.19945	2.68e-05	0.0133845	CvsT2
M. cavernosa	Florida	Massive	Mcavernosa15503	GO:1905285	0.00528938	1	1	1	fibrous ring of heart morphogenesis	BP	1002	41.6698	-2.09935	0.474278	-4.4264	9.58e-06	0.00814841	CvsT3
M. cavernosa	Florida	Massive	Mcavernosa15503	GO:1905285	0.00528938	1	1	1	fibrous ring of heart morphogenesis	BP	1002	41.6698	-1.84784	0.478265	-3.86364	0.00011171	0.036765	CvsT2
M. cavernosa	Florida	Massive	Mcavernosa24249	GO:0006071	0.0318029	0.999568	1	7	glycerol metabolic process	BP	1319	69.5541	-3.98614	0.922783	-4.3197	1.56e-05	0.0152426	CvsT4
M. cavernosa	Florida	Massive	Mcavernosa24249	GO:0046167	0.00504164	1	1	1	glycerol-3-phosphate biosynthetic process	BP	1319	69.5541	-3.98614	0.922783	-4.3197	1.56e-05	0.0152426	CvsT4
M. cavernosa	Florida	Massive	Mcavernosa01732	GO:0006544	0.0188518	0.999868	1	4	glycine metabolic process	BP	4318	117.066	-1.79468	0.434206	-4.13323	3.58e-05	0.0154255	CvsT2
M. cavernosa	Florida	Massive	Mcavernosa26093	GO:0006426	0.00377484	1	1	1	glycyl-tRNA aminoacylation	BP	3092	62.8032	-2.07888	0.433108	-4.79992	1.59e-06	0.00141963	CvsT2
M. cavernosa	Florida	Massive	Mcavernosa26093	GO:0006426	0.00377484	1	1	1	glycyl-tRNA aminoacylation	BP	3092	62.8032	-2.00556	0.432774	-4.63419	3.58e-06	0.00351607	CvsT3
M. cavernosa	Florida	Massive	Mcavernosa26093	GO:0006426	0.00377484	1	1	1	glycyl-tRNA aminoacylation	BP	3092	62.8032	-2.06582	0.431381	-4.78885	1.68e-06	0.00237744	CvsT1
M. cavernosa	Florida	Massive	Mcavernosa15503	GO:0060914	0.0201121	0.99985	1	4	heart formation	BP	1002	41.6698	-2.09935	0.474278	-4.4264	9.58e-06	0.00814841	CvsT3
M. cavernosa	Florida	Massive	Mcavernosa15503	GO:0060914	0.0201121	0.99985	1	4	heart formation	BP	1002	41.6698	-1.84784	0.478265	-3.86364	0.00011171	0.036765	CvsT2
M. cavernosa	Florida	Massive	Mcavernosa15503	GO:0035137	0.023531	0.99978	1	5	hindlimb morphogenesis	BP	1002	41.6698	-2.09935	0.474278	-4.4264	9.58e-06	0.00814841	CvsT3
M. cavernosa	Florida	Massive	Mcavernosa15503	GO:0035137	0.023531	0.99978	1	5	hindlimb morphogenesis	BP	1002	41.6698	-1.84784	0.478265	-3.86364	0.00011171	0.036765	CvsT2
M. cavernosa	Florida	Massive	Mcavernosa33068	GO:0099703	0.0102516	0.999974	1	2	induction of synaptic vesicle exocytosis by positive regulation of presynaptic cytosolic calcium ion concentration	BP	1118	45.8613	-1.04686	0.262722	-3.98469	6.76e-05	0.0261073	CvsT2
M. cavernosa	Florida	Massive	Mcavernosa03157	GO:0048009	0.0218011	0.999811	1	5	insulin-like growth factor receptor signaling pathway	BP	1357	267.072	-2.30668	0.549281	-4.19945	2.68e-05	0.0133845	CvsT2
M. cavernosa	Florida	Massive	Mcavernosa20093	GO:0010102	0.00366978	1	1	1	lateral root morphogenesis	BP	3467	234.588	-0.762978	0.192042	-3.97298	7.1e-05	0.0261073	CvsT2
M. cavernosa	Florida	Massive	Mcavernosa03157	GO:0031663	0.0230254	0.999789	1	5	lipopolysaccharide-mediated signaling pathway	BP	1357	267.072	-2.30668	0.549281	-4.19945	2.68e-05	0.0133845	CvsT2
M. cavernosa	Florida	Massive	Mcavernosa03157	GO:0002281	0.0222489	0.999803	1	5	macrophage activation involved in immune response	BP	1357	267.072	-2.30668	0.549281	-4.19945	2.68e-05	0.0133845	CvsT2
M. cavernosa	Florida	Massive	Mcavernosa03628	GO:0002315	0.0135697	0.999939	1	3	marginal zone B cell differentiation	BP	1737	40.7449	-3.56393	0.791478	-4.50288	6.7e-06	0.00676931	CvsT1
M. cavernosa	Florida	Massive	Mcavernosa03628	GO:0002315	0.0135697	0.999939	1	3	marginal zone B cell differentiation	BP	1737	40.7449	-3.23194	0.794221	-4.06932	4.72e-05	0.0190214	CvsT2
M. cavernosa	Florida	Massive	Mcavernosa15503	GO:0048382	0.0238909	0.999773	1	5	mesendoderm development	BP	1002	41.6698	-2.09935	0.474278	-4.4264	9.58e-06	0.00814841	CvsT3
M. cavernosa	Florida	Massive	Mcavernosa15503	GO:0048382	0.0238909	0.999773	1	5	mesendoderm development	BP	1002	41.6698	-1.84784	0.478265	-3.86364	0.00011171	0.036765	CvsT2
M. cavernosa	Florida	Massive	Mcavernosa15503	GO:0003183	0.0152578	0.999923	1	3	mitral valve morphogenesis	BP	1002	41.6698	-2.09935	0.474278	-4.4264	9.58e-06	0.00814841	CvsT3
M. cavernosa	Florida	Massive	Mcavernosa15503	GO:0003183	0.0152578	0.999923	1	3	mitral valve morphogenesis	BP	1002	41.6698	-1.84784	0.478265	-3.86364	0.00011171	0.036765	CvsT2
M. cavernosa	Florida	Massive	Mcavernosa15503	GO:0001880	0.0104549	0.999973	1	2	Mullerian duct regression	BP	1002	41.6698	-2.09935	0.474278	-4.4264	9.58e-06	0.00814841	CvsT3
M. cavernosa	Florida	Massive	Mcavernosa15503	GO:0001880	0.0104549	0.999973	1	2	Mullerian duct regression	BP	1002	41.6698	-1.84784	0.478265	-3.86364	0.00011171	0.036765	CvsT2
M. cavernosa	Florida	Massive	Mcavernosa24806	GO:0016203	0.0169537	0.999893	1	4	muscle attachment	BP	4855	1104.85	-0.991657	0.260593	-3.80538	0.00014159	0.0411788	CvsT2
M. cavernosa	Florida	Massive	Mcavernosa15503	GO:1902731	0.00974673	0.999977	1	2	negative regulation of chondrocyte proliferation	BP	1002	41.6698	-2.09935	0.474278	-4.4264	9.58e-06	0.00814841	CvsT3
M. cavernosa	Florida	Massive	Mcavernosa15503	GO:1902731	0.00974673	0.999977	1	2	negative regulation of chondrocyte proliferation	BP	1002	41.6698	-1.84784	0.478265	-3.86364	0.00011171	0.036765	CvsT2
M. cavernosa	Florida	Massive	Mcavernosa13005	GO:2000619	0.00565459	1	1	1	negative regulation of histone H4-K16 acetylation	BP	597	53.9311	1.25874	0.291604	4.31661	1.58e-05	0.0152426	CvsT4
M. cavernosa	Florida	Massive	Mcavernosa13005	GO:2000619	0.00565459	1	1	1	negative regulation of histone H4-K16 acetylation	BP	597	53.9311	1.24001	0.291394	4.25544	2.09e-05	0.014007	CvsT3
M. cavernosa	Florida	Massive	Mcavernosa02339	GO:1903609	0.00915109	0.999979	1	2	negative regulation of inward rectifier potassium channel activity	BP	1231	129.02	1.07152	0.2622	4.08665	4.38e-05	0.0182443	CvsT2
M. cavernosa	Florida	Massive	Mcavernosa03157	GO:0051562	0.0127068	0.999947	1	3	negative regulation of mitochondrial calcium ion concentration	BP	1357	267.072	-2.30668	0.549281	-4.19945	2.68e-05	0.0133845	CvsT2
M. cavernosa	Florida	Massive	Mcavernosa13005	GO:0090298	0.00565459	1	1	1	negative regulation of mitochondrial DNA replication	BP	597	53.9311	1.25874	0.291604	4.31661	1.58e-05	0.0152426	CvsT4
M. cavernosa	Florida	Massive	Mcavernosa13005	GO:0090298	0.00565459	1	1	1	negative regulation of mitochondrial DNA replication	BP	597	53.9311	1.24001	0.291394	4.25544	2.09e-05	0.014007	CvsT3
M. cavernosa	Florida	Massive	Mcavernosa03157	GO:0010917	0.0260929	0.999718	1	6	negative regulation of mitochondrial membrane potential	BP	1357	267.072	-2.30668	0.549281	-4.19945	2.68e-05	0.0133845	CvsT2
M. cavernosa	Florida	Massive	Mcavernosa15503	GO:0051148	0.015344	0.999922	1	3	negative regulation of muscle cell differentiation	BP	1002	41.6698	-2.09935	0.474278	-4.4264	9.58e-06	0.00814841	CvsT3
M. cavernosa	Florida	Massive	Mcavernosa15503	GO:0051148	0.015344	0.999922	1	3	negative regulation of muscle cell differentiation	BP	1002	41.6698	-1.84784	0.478265	-3.86364	0.00011171	0.036765	CvsT2
M. cavernosa	Florida	Massive	Mcavernosa13005	GO:1903204	0.0344944	0.999492	1	7	negative regulation of oxidative stress-induced neuron death	BP	597	53.9311	1.25874	0.291604	4.31661	1.58e-05	0.0152426	CvsT4
M. cavernosa	Florida	Massive	Mcavernosa13005	GO:1903204	0.0344944	0.999492	1	7	negative regulation of oxidative stress-induced neuron death	BP	597	53.9311	1.24001	0.291394	4.25544	2.09e-05	0.014007	CvsT3
M. cavernosa	Florida	Massive	Mcavernosa03157	GO:0051280	0.0127068	0.999947	1	3	negative regulation of release of sequestered calcium ion into cytosol	BP	1357	267.072	-2.30668	0.549281	-4.19945	2.68e-05	0.0133845	CvsT2
M. cavernosa	Florida	Massive	Mcavernosa03157	GO:2001024	0.0127068	0.999947	1	3	negative regulation of response to drug	BP	1357	267.072	-2.30668	0.549281	-4.19945	2.68e-05	0.0133845	CvsT2
M. cavernosa	Florida	Massive	Mcavernosa15503	GO:0014912	0.0199359	0.999852	1	4	negative regulation of smooth muscle cell migration	BP	1002	41.6698	-2.09935	0.474278	-4.4264	9.58e-06	0.00814841	CvsT3
M. cavernosa	Florida	Massive	Mcavernosa15503	GO:0014912	0.0199359	0.999852	1	4	negative regulation of smooth muscle cell migration	BP	1002	41.6698	-1.84784	0.478265	-3.86364	0.00011171	0.036765	CvsT2
M. cavernosa	Florida	Massive	Mcavernosa03157	GO:2000650	0.0128568	0.999945	1	3	negative regulation of sodium ion transmembrane transporter activity	BP	1357	267.072	-2.30668	0.549281	-4.19945	2.68e-05	0.0133845	CvsT2
M. cavernosa	Florida	Massive	Mcavernosa13005	GO:0090155	0.00565459	1	1	1	negative regulation of sphingolipid biosynthetic process	BP	597	53.9311	1.25874	0.291604	4.31661	1.58e-05	0.0152426	CvsT4
M. cavernosa	Florida	Massive	Mcavernosa13005	GO:0090155	0.00565459	1	1	1	negative regulation of sphingolipid biosynthetic process	BP	597	53.9311	1.24001	0.291394	4.25544	2.09e-05	0.014007	CvsT3
M. cavernosa	Florida	Massive	Mcavernosa13005	GO:0039689	0.00565459	1	1	1	negative stranded viral RNA replication	BP	597	53.9311	1.25874	0.291604	4.31661	1.58e-05	0.0152426	CvsT4
M. cavernosa	Florida	Massive	Mcavernosa13005	GO:0039689	0.00565459	1	1	1	negative stranded viral RNA replication	BP	597	53.9311	1.24001	0.291394	4.25544	2.09e-05	0.014007	CvsT3
M. cavernosa	Florida	Massive	Mcavernosa24806	GO:0038180	0.0185291	0.999872	1	4	nerve growth factor signaling pathway	BP	4855	1104.85	-0.991657	0.260593	-3.80538	0.00014159	0.0411788	CvsT2
M. cavernosa	Florida	Massive	Mcavernosa13005	GO:0050877	0.0276945	0.9978	2	54	nervous system process	BP	597	53.9311	1.25874	0.291604	4.31661	1.58e-05	0.0152426	CvsT4
M. cavernosa	Florida	Massive	Mcavernosa13005	GO:0050877	0.0276945	0.9978	2	54	nervous system process	BP	597	53.9311	1.24001	0.291394	4.25544	2.09e-05	0.014007	CvsT3
M. cavernosa	Florida	Massive	Mcavernosa21617	GO:0050877	0.0276945	0.9978	2	54	nervous system process	BP	420	125.755	1.01804	0.266039	3.82668	0.00012988	0.0402567	CvsT2
M. cavernosa	Florida	Massive	Mcavernosa08717	GO:0014032	0.00114457	0.999985	2	10	neural crest cell development	BP	1808	67.9214	-1.41125	0.312235	-4.51985	6.19e-06	0.00676931	CvsT1
M. cavernosa	Florida	Massive	Mcavernosa08717	GO:0014032	0.00114457	0.999985	2	10	neural crest cell development	BP	1808	67.9214	-1.32386	0.314379	-4.21103	2.54e-05	0.0162131	CvsT3
M. cavernosa	Florida	Massive	Mcavernosa08717	GO:0014032	0.00114457	0.999985	2	10	neural crest cell development	BP	1808	67.9214	-1.43965	0.314294	-4.5806	4.64e-06	0.00362394	CvsT2
M. cavernosa	Florida	Massive	Mcavernosa15503	GO:0014032	0.00114457	0.999985	2	10	neural crest cell development	BP	1002	41.6698	-2.09935	0.474278	-4.4264	9.58e-06	0.00814841	CvsT3
M. cavernosa	Florida	Massive	Mcavernosa15503	GO:0014032	0.00114457	0.999985	2	10	neural crest cell development	BP	1002	41.6698	-1.84784	0.478265	-3.86364	0.00011171	0.036765	CvsT2
M. cavernosa	Florida	Massive	Mcavernosa15503	GO:0021998	0.00528938	1	1	1	neural plate mediolateral regionalization	BP	1002	41.6698	-2.09935	0.474278	-4.4264	9.58e-06	0.00814841	CvsT3
M. cavernosa	Florida	Massive	Mcavernosa15503	GO:0021998	0.00528938	1	1	1	neural plate mediolateral regionalization	BP	1002	41.6698	-1.84784	0.478265	-3.86364	0.00011171	0.036765	CvsT2
M. cavernosa	Florida	Massive	Mcavernosa30571	GO:0006807	0.0176264	0.998906	2	44	nitrogen compound metabolic process	BP	684	48.8312	4.51229	0.623908	7.2323	4.75e-13	2.02e-09	CvsT1
M. cavernosa	Florida	Massive	Mcavernosa30571	GO:0006807	0.0176264	0.998906	2	44	nitrogen compound metabolic process	BP	684	48.8312	3.29257	0.58608	5.61796	1.93e-08	3.45e-05	CvsT2
M. cavernosa	Florida	Massive	Mcavernosa30571	GO:0006807	0.0176264	0.998906	2	44	nitrogen compound metabolic process	BP	684	48.8312	3.02436	0.576772	5.2436	1.57e-07	0.00032824	CvsT4
M. cavernosa	Florida	Massive	Mcavernosa30571	GO:0006807	0.0176264	0.998906	2	44	nitrogen compound metabolic process	BP	684	48.8312	3.97507	0.605057	6.56974	5.04e-11	1.61e-07	CvsT3
M. cavernosa	Florida	Massive	Mcavernosa30575	GO:0006807	0.0176264	0.998906	2	44	nitrogen compound metabolic process	BP	519	43.9545	3.35116	0.57068	5.87223	4.3e-09	1.34e-05	CvsT2
M. cavernosa	Florida	Massive	Mcavernosa30575	GO:0006807	0.0176264	0.998906	2	44	nitrogen compound metabolic process	BP	519	43.9545	3.08014	0.55976	5.50261	3.74e-08	0.00011699	CvsT4
M. cavernosa	Florida	Massive	Mcavernosa30575	GO:0006807	0.0176264	0.998906	2	44	nitrogen compound metabolic process	BP	519	43.9545	4.20762	0.60128	6.99778	2.6e-12	3.09e-08	CvsT3
M. cavernosa	Florida	Massive	Mcavernosa30575	GO:0006807	0.0176264	0.998906	2	44	nitrogen compound metabolic process	BP	519	43.9545	4.50626	0.611004	7.37517	1.64e-13	1.46e-09	CvsT1
M. cavernosa	Florida	Massive	Mcavernosa15503	GO:0001550	0.00528938	1	1	1	ovarian cumulus expansion	BP	1002	41.6698	-2.09935	0.474278	-4.4264	9.58e-06	0.00814841	CvsT3
M. cavernosa	Florida	Massive	Mcavernosa15503	GO:0001550	0.00528938	1	1	1	ovarian cumulus expansion	BP	1002	41.6698	-1.84784	0.478265	-3.86364	0.00011171	0.036765	CvsT2
M. cavernosa	Florida	Massive	Mcavernosa02620	GO:0018991	0.0290988	0.999649	1	6	oviposition	BP	1458	23.0144	-2.78278	0.610643	-4.55713	5.19e-06	0.00381483	CvsT2
M. cavernosa	Florida	Massive	Mcavernosa15503	GO:0048352	0.00528938	1	1	1	paraxial mesoderm structural organization	BP	1002	41.6698	-2.09935	0.474278	-4.4264	9.58e-06	0.00814841	CvsT3
M. cavernosa	Florida	Massive	Mcavernosa15503	GO:0048352	0.00528938	1	1	1	paraxial mesoderm structural organization	BP	1002	41.6698	-1.84784	0.478265	-3.86364	0.00011171	0.036765	CvsT2
M. cavernosa	Florida	Massive	Mcavernosa15503	GO:0061626	0.0143625	0.999932	1	3	pharyngeal arch artery morphogenesis	BP	1002	41.6698	-2.09935	0.474278	-4.4264	9.58e-06	0.00814841	CvsT3
M. cavernosa	Florida	Massive	Mcavernosa15503	GO:0061626	0.0143625	0.999932	1	3	pharyngeal arch artery morphogenesis	BP	1002	41.6698	-1.84784	0.478265	-3.86364	0.00011171	0.036765	CvsT2
M. cavernosa	Florida	Massive	Mcavernosa15503	GO:0021983	0.0401566	0.999295	1	8	pituitary gland development	BP	1002	41.6698	-2.09935	0.474278	-4.4264	9.58e-06	0.00814841	CvsT3
M. cavernosa	Florida	Massive	Mcavernosa15503	GO:0021983	0.0401566	0.999295	1	8	pituitary gland development	BP	1002	41.6698	-1.84784	0.478265	-3.86364	0.00011171	0.036765	CvsT2
M. cavernosa	Florida	Massive	Mcavernosa25973	GO:0044854	0.00528433	1	1	1	plasma membrane raft assembly	BP	1008	229.293	-2.7194	0.518128	-5.24851	1.53e-07	0.0002397	CvsT2
M. cavernosa	Florida	Massive	Mcavernosa25973	GO:0044854	0.00528433	1	1	1	plasma membrane raft assembly	BP	1008	229.293	2.72649	0.52289	5.21428	1.85e-07	0.00235391	T2vsT3
M. cavernosa	Florida	Massive	Mcavernosa13005	GO:0075044	0.0107714	0.999971	1	2	positive regulation by symbiont of host autophagy	BP	597	53.9311	1.25874	0.291604	4.31661	1.58e-05	0.0152426	CvsT4
M. cavernosa	Florida	Massive	Mcavernosa13005	GO:0075044	0.0107714	0.999971	1	2	positive regulation by symbiont of host autophagy	BP	597	53.9311	1.24001	0.291394	4.25544	2.09e-05	0.014007	CvsT3
M. cavernosa	Florida	Massive	Mcavernosa02339	GO:1904719	0.00510659	1	1	1	positive regulation of AMPA glutamate receptor clustering	BP	1231	129.02	1.07152	0.2622	4.08665	4.38e-05	0.0182443	CvsT2
M. cavernosa	Florida	Massive	Mcavernosa15503	GO:1904414	0.00528938	1	1	1	positive regulation of cardiac ventricle development	BP	1002	41.6698	-2.09935	0.474278	-4.4264	9.58e-06	0.00814841	CvsT3
M. cavernosa	Florida	Massive	Mcavernosa15503	GO:1904414	0.00528938	1	1	1	positive regulation of cardiac ventricle development	BP	1002	41.6698	-1.84784	0.478265	-3.86364	0.00011171	0.036765	CvsT2
M. cavernosa	Florida	Massive	Mcavernosa25973	GO:0060355	0.0194421	0.999859	1	4	positive regulation of cell adhesion molecule production	BP	1008	229.293	-2.7194	0.518128	-5.24851	1.53e-07	0.0002397	CvsT2
M. cavernosa	Florida	Massive	Mcavernosa25973	GO:0060355	0.0194421	0.999859	1	4	positive regulation of cell adhesion molecule production	BP	1008	229.293	2.72649	0.52289	5.21428	1.85e-07	0.00235391	T2vsT3
M. cavernosa	Florida	Massive	Mcavernosa25973	GO:1901890	0.00995466	0.999976	1	2	positive regulation of cell junction assembly	BP	1008	229.293	-2.7194	0.518128	-5.24851	1.53e-07	0.0002397	CvsT2
M. cavernosa	Florida	Massive	Mcavernosa25973	GO:1901890	0.00995466	0.999976	1	2	positive regulation of cell junction assembly	BP	1008	229.293	2.72649	0.52289	5.21428	1.85e-07	0.00235391	T2vsT3
M. cavernosa	Florida	Massive	Mcavernosa25973	GO:2000049	0.020297	0.999847	1	4	positive regulation of cell-cell adhesion mediated by cadherin	BP	1008	229.293	-2.7194	0.518128	-5.24851	1.53e-07	0.0002397	CvsT2
M. cavernosa	Florida	Massive	Mcavernosa25973	GO:2000049	0.020297	0.999847	1	4	positive regulation of cell-cell adhesion mediated by cadherin	BP	1008	229.293	2.72649	0.52289	5.21428	1.85e-07	0.00235391	T2vsT3
M. cavernosa	Florida	Massive	Mcavernosa03157	GO:0010811	0.0350306	0.999476	1	7	positive regulation of cell-substrate adhesion	BP	1357	267.072	-2.30668	0.549281	-4.19945	2.68e-05	0.0133845	CvsT2
M. cavernosa	Florida	Massive	Mcavernosa03157	GO:2001031	0.00911092	0.99998	1	2	positive regulation of cellular glucuronidation	BP	1357	267.072	-2.30668	0.549281	-4.19945	2.68e-05	0.0133845	CvsT2
M. cavernosa	Florida	Massive	Mcavernosa15503	GO:0032332	0.0180367	0.999879	1	4	positive regulation of chondrocyte differentiation	BP	1002	41.6698	-2.09935	0.474278	-4.4264	9.58e-06	0.00814841	CvsT3
M. cavernosa	Florida	Massive	Mcavernosa15503	GO:0032332	0.0180367	0.999879	1	4	positive regulation of chondrocyte differentiation	BP	1002	41.6698	-1.84784	0.478265	-3.86364	0.00011171	0.036765	CvsT2
M. cavernosa	Florida	Massive	Mcavernosa03157	GO:0010634	0.00559661	0.999814	2	25	positive regulation of epithelial cell migration	BP	1357	267.072	-2.30668	0.549281	-4.19945	2.68e-05	0.0133845	CvsT2
M. cavernosa	Florida	Massive	Mcavernosa15302	GO:0010634	0.00559661	0.999814	2	25	positive regulation of epithelial cell migration	BP	666	426.232	-5.34481	1.28165	-4.17026	3.04e-05	0.0176408	CvsT3
M. cavernosa	Florida	Massive	Mcavernosa15503	GO:1902043	0.0109974	0.99997	1	2	positive regulation of extrinsic apoptotic signaling pathway via death domain receptors	BP	1002	41.6698	-2.09935	0.474278	-4.4264	9.58e-06	0.00814841	CvsT3
M. cavernosa	Florida	Massive	Mcavernosa15503	GO:1902043	0.0109974	0.99997	1	2	positive regulation of extrinsic apoptotic signaling pathway via death domain receptors	BP	1002	41.6698	-1.84784	0.478265	-3.86364	0.00011171	0.036765	CvsT2
M. cavernosa	Florida	Massive	Mcavernosa03628	GO:0043547	0.0136267	0.999265	2	38	positive regulation of GTPase activity	BP	1737	40.7449	-3.56393	0.791478	-4.50288	6.7e-06	0.00676931	CvsT1
M. cavernosa	Florida	Massive	Mcavernosa03628	GO:0043547	0.0136267	0.999265	2	38	positive regulation of GTPase activity	BP	1737	40.7449	-3.23194	0.794221	-4.06932	4.72e-05	0.0190214	CvsT2
M. cavernosa	Florida	Massive	Mcavernosa24806	GO:0043547	0.0136267	0.999265	2	38	positive regulation of GTPase activity	BP	4855	1104.85	-0.991657	0.260593	-3.80538	0.00014159	0.0411788	CvsT2
M. cavernosa	Florida	Massive	Mcavernosa25973	GO:0034116	0.0094164	0.999978	1	2	positive regulation of heterotypic cell-cell adhesion	BP	1008	229.293	-2.7194	0.518128	-5.24851	1.53e-07	0.0002397	CvsT2
M. cavernosa	Florida	Massive	Mcavernosa25973	GO:0034116	0.0094164	0.999978	1	2	positive regulation of heterotypic cell-cell adhesion	BP	1008	229.293	2.72649	0.52289	5.21428	1.85e-07	0.00235391	T2vsT3
M. cavernosa	Florida	Massive	Mcavernosa03157	GO:0050996	0.00911092	0.99998	1	2	positive regulation of lipid catabolic process	BP	1357	267.072	-2.30668	0.549281	-4.19945	2.68e-05	0.0133845	CvsT2
M. cavernosa	Florida	Massive	Mcavernosa03157	GO:0070257	7.15e-05	1	2	3	positive regulation of mucus secretion	BP	1357	267.072	-2.30668	0.549281	-4.19945	2.68e-05	0.0133845	CvsT2
M. cavernosa	Florida	Massive	Mcavernosa13005	GO:0070257	7.15e-05	1	2	3	positive regulation of mucus secretion	BP	597	53.9311	1.25874	0.291604	4.31661	1.58e-05	0.0152426	CvsT4
M. cavernosa	Florida	Massive	Mcavernosa13005	GO:0070257	7.15e-05	1	2	3	positive regulation of mucus secretion	BP	597	53.9311	1.24001	0.291394	4.25544	2.09e-05	0.014007	CvsT3
M. cavernosa	Florida	Massive	Mcavernosa25973	GO:1901741	0.0132012	0.999943	1	3	positive regulation of myoblast fusion	BP	1008	229.293	-2.7194	0.518128	-5.24851	1.53e-07	0.0002397	CvsT2
M. cavernosa	Florida	Massive	Mcavernosa25973	GO:1901741	0.0132012	0.999943	1	3	positive regulation of myoblast fusion	BP	1008	229.293	2.72649	0.52289	5.21428	1.85e-07	0.00235391	T2vsT3
M. cavernosa	Florida	Massive	Mcavernosa12043	GO:0010976	0.0322605	0.997214	2	58	positive regulation of neuron projection development	BP	1395	656.157	-1.84578	0.359439	-5.13517	2.82e-07	0.00032049	CvsT2
M. cavernosa	Florida	Massive	Mcavernosa12043	GO:0010976	0.0322605	0.997214	2	58	positive regulation of neuron projection development	BP	1395	656.157	-1.98069	0.359096	-5.51578	3.47e-08	6.33e-05	CvsT1
M. cavernosa	Florida	Massive	Mcavernosa12043	GO:0010976	0.0322605	0.997214	2	58	positive regulation of neuron projection development	BP	1395	656.157	-1.62145	0.359546	-4.50973	6.49e-06	0.00834979	CvsT4
M. cavernosa	Florida	Massive	Mcavernosa12043	GO:0010976	0.0322605	0.997214	2	58	positive regulation of neuron projection development	BP	1395	656.157	-1.65072	0.359523	-4.59141	4.4e-06	0.00401149	CvsT3
M. cavernosa	Florida	Massive	Mcavernosa24806	GO:0010976	0.0322605	0.997214	2	58	positive regulation of neuron projection development	BP	4855	1104.85	-0.991657	0.260593	-3.80538	0.00014159	0.0411788	CvsT2
M. cavernosa	Florida	Massive	Mcavernosa15503	GO:0010862	0.0435663	0.999146	1	10	positive regulation of pathway-restricted SMAD protein phosphorylation	BP	1002	41.6698	-2.09935	0.474278	-4.4264	9.58e-06	0.00814841	CvsT3
M. cavernosa	Florida	Massive	Mcavernosa15503	GO:0010862	0.0435663	0.999146	1	10	positive regulation of pathway-restricted SMAD protein phosphorylation	BP	1002	41.6698	-1.84784	0.478265	-3.86364	0.00011171	0.036765	CvsT2
M. cavernosa	Florida	Massive	Mcavernosa24806	GO:0045937	0.00766824	0.999985	1	2	positive regulation of phosphate metabolic process	BP	4855	1104.85	-0.991657	0.260593	-3.80538	0.00014159	0.0411788	CvsT2
M. cavernosa	Florida	Massive	Mcavernosa03157	GO:0050927	0.0164116	0.9999	1	4	positive regulation of positive chemotaxis	BP	1357	267.072	-2.30668	0.549281	-4.19945	2.68e-05	0.0133845	CvsT2
M. cavernosa	Florida	Massive	Mcavernosa15503	GO:1902895	0.041691	0.999228	1	9	positive regulation of pri-miRNA transcription by RNA polymerase II	BP	1002	41.6698	-2.09935	0.474278	-4.4264	9.58e-06	0.00814841	CvsT3
M. cavernosa	Florida	Massive	Mcavernosa15503	GO:1902895	0.041691	0.999228	1	9	positive regulation of pri-miRNA transcription by RNA polymerase II	BP	1002	41.6698	-1.84784	0.478265	-3.86364	0.00011171	0.036765	CvsT2
M. cavernosa	Florida	Massive	Mcavernosa15503	GO:0071902	0.0247587	0.999746	1	6	positive regulation of protein serine/threonine kinase activity	BP	1002	41.6698	-2.09935	0.474278	-4.4264	9.58e-06	0.00814841	CvsT3
M. cavernosa	Florida	Massive	Mcavernosa15503	GO:0071902	0.0247587	0.999746	1	6	positive regulation of protein serine/threonine kinase activity	BP	1002	41.6698	-1.84784	0.478265	-3.86364	0.00011171	0.036765	CvsT2
M. cavernosa	Florida	Massive	Mcavernosa18547	GO:0035025	0.0334335	0.999523	1	7	positive regulation of Rho protein signal transduction	BP	2125	136.67	-2.18274	0.424178	-5.14581	2.66e-07	0.00032049	CvsT2
M. cavernosa	Florida	Massive	Mcavernosa18547	GO:0035025	0.0334335	0.999523	1	7	positive regulation of Rho protein signal transduction	BP	2125	136.67	-2.47937	0.422286	-5.87131	4.32e-09	2.3e-05	CvsT4
M. cavernosa	Florida	Massive	Mcavernosa18547	GO:0035025	0.0334335	0.999523	1	7	positive regulation of Rho protein signal transduction	BP	2125	136.67	-2.29551	0.4226	-5.43188	5.58e-08	8.89e-05	CvsT1
M. cavernosa	Florida	Massive	Mcavernosa18547	GO:0035025	0.0334335	0.999523	1	7	positive regulation of Rho protein signal transduction	BP	2125	136.67	-2.68667	0.421568	-6.37303	1.85e-10	4.73e-07	CvsT3
M. cavernosa	Florida	Massive	Mcavernosa25973	GO:0048643	0.0198979	0.999853	1	4	positive regulation of skeletal muscle tissue development	BP	1008	229.293	-2.7194	0.518128	-5.24851	1.53e-07	0.0002397	CvsT2
M. cavernosa	Florida	Massive	Mcavernosa25973	GO:0048643	0.0198979	0.999853	1	4	positive regulation of skeletal muscle tissue development	BP	1008	229.293	2.72649	0.52289	5.21428	1.85e-07	0.00235391	T2vsT3
M. cavernosa	Florida	Massive	Mcavernosa15503	GO:0060391	0.0277457	0.999681	1	6	positive regulation of SMAD protein signal transduction	BP	1002	41.6698	-2.09935	0.474278	-4.4264	9.58e-06	0.00814841	CvsT3
M. cavernosa	Florida	Massive	Mcavernosa15503	GO:0060391	0.0277457	0.999681	1	6	positive regulation of SMAD protein signal transduction	BP	1002	41.6698	-1.84784	0.478265	-3.86364	0.00011171	0.036765	CvsT2
M. cavernosa	Florida	Massive	Mcavernosa25973	GO:0032226	0.00902976	0.99998	1	2	positive regulation of synaptic transmission, dopaminergic	BP	1008	229.293	-2.7194	0.518128	-5.24851	1.53e-07	0.0002397	CvsT2
M. cavernosa	Florida	Massive	Mcavernosa25973	GO:0032226	0.00902976	0.99998	1	2	positive regulation of synaptic transmission, dopaminergic	BP	1008	229.293	2.72649	0.52289	5.21428	1.85e-07	0.00235391	T2vsT3
M. cavernosa	Florida	Massive	Mcavernosa03157	GO:0032230	0.047756	0.998972	1	10	positive regulation of synaptic transmission, GABAergic	BP	1357	267.072	-2.30668	0.549281	-4.19945	2.68e-05	0.0133845	CvsT2
M. cavernosa	Florida	Massive	Mcavernosa25973	GO:0034141	0.00932812	0.999978	1	2	positive regulation of toll-like receptor 3 signaling pathway	BP	1008	229.293	-2.7194	0.518128	-5.24851	1.53e-07	0.0002397	CvsT2
M. cavernosa	Florida	Massive	Mcavernosa25973	GO:0034141	0.00932812	0.999978	1	2	positive regulation of toll-like receptor 3 signaling pathway	BP	1008	229.293	2.72649	0.52289	5.21428	1.85e-07	0.00235391	T2vsT3
M. cavernosa	Florida	Massive	Mcavernosa15503	GO:0032915	0.00528938	1	1	1	positive regulation of transforming growth factor beta2 production	BP	1002	41.6698	-2.09935	0.474278	-4.4264	9.58e-06	0.00814841	CvsT3
M. cavernosa	Florida	Massive	Mcavernosa15503	GO:0032915	0.00528938	1	1	1	positive regulation of transforming growth factor beta2 production	BP	1002	41.6698	-1.84784	0.478265	-3.86364	0.00011171	0.036765	CvsT2
M. cavernosa	Florida	Massive	Mcavernosa15503	GO:1904707	0.0462217	0.999049	1	9	positive regulation of vascular smooth muscle cell proliferation	BP	1002	41.6698	-2.09935	0.474278	-4.4264	9.58e-06	0.00814841	CvsT3
M. cavernosa	Florida	Massive	Mcavernosa15503	GO:1904707	0.0462217	0.999049	1	9	positive regulation of vascular smooth muscle cell proliferation	BP	1002	41.6698	-1.84784	0.478265	-3.86364	0.00011171	0.036765	CvsT2
M. cavernosa	Florida	Massive	Mcavernosa03157	GO:0090303	0.0384405	0.999355	1	8	positive regulation of wound healing	BP	1357	267.072	-2.30668	0.549281	-4.19945	2.68e-05	0.0133845	CvsT2
M. cavernosa	Florida	Massive	Mcavernosa22344	GO:0010499	0.0164376	0.9999	1	4	proteasomal ubiquitin-independent protein catabolic process	BP	2456	180.791	-4.00829	0.938384	-4.27148	1.94e-05	0.0173459	CvsT4
M. cavernosa	Florida	Massive	Mcavernosa25973	GO:0070528	0.0281527	0.999672	1	6	protein kinase C signaling	BP	1008	229.293	-2.7194	0.518128	-5.24851	1.53e-07	0.0002397	CvsT2
M. cavernosa	Florida	Massive	Mcavernosa25973	GO:0070528	0.0281527	0.999672	1	6	protein kinase C signaling	BP	1008	229.293	2.72649	0.52289	5.21428	1.85e-07	0.00235391	T2vsT3
M. cavernosa	Florida	Massive	Mcavernosa13005	GO:0006497	0.0213252	0.999831	1	4	protein lipidation	BP	597	53.9311	1.25874	0.291604	4.31661	1.58e-05	0.0152426	CvsT4
M. cavernosa	Florida	Massive	Mcavernosa13005	GO:0006497	0.0213252	0.999831	1	4	protein lipidation	BP	597	53.9311	1.24001	0.291394	4.25544	2.09e-05	0.014007	CvsT3
M. cavernosa	Florida	Massive	Mcavernosa30410	GO:0036010	0.023811	0.999775	1	5	protein localization to endosome	BP	2360	67.8741	-4.84004	1.17793	-4.10892	3.98e-05	0.0310702	CvsT4
M. cavernosa	Florida	Massive	Mcavernosa25973	GO:1903044	0.0199428	0.999852	1	4	protein localization to membrane raft	BP	1008	229.293	-2.7194	0.518128	-5.24851	1.53e-07	0.0002397	CvsT2
M. cavernosa	Florida	Massive	Mcavernosa25973	GO:1903044	0.0199428	0.999852	1	4	protein localization to membrane raft	BP	1008	229.293	2.72649	0.52289	5.21428	1.85e-07	0.00235391	T2vsT3
M. cavernosa	Florida	Massive	Mcavernosa25968	GO:0097428	0.0247969	0.999756	1	5	protein maturation by iron-sulfur cluster transfer	BP	330	232.26	-3.39499	0.698041	-4.86359	1.15e-06	0.00120133	CvsT2
M. cavernosa	Florida	Massive	Mcavernosa08717	GO:0006513	0.0474968	0.998973	1	11	protein monoubiquitination	BP	1808	67.9214	-1.41125	0.312235	-4.51985	6.19e-06	0.00676931	CvsT1
M. cavernosa	Florida	Massive	Mcavernosa08717	GO:0006513	0.0474968	0.998973	1	11	protein monoubiquitination	BP	1808	67.9214	-1.32386	0.314379	-4.21103	2.54e-05	0.0162131	CvsT3
M. cavernosa	Florida	Massive	Mcavernosa08717	GO:0006513	0.0474968	0.998973	1	11	protein monoubiquitination	BP	1808	67.9214	-1.43965	0.314294	-4.5806	4.64e-06	0.00362394	CvsT2
M. cavernosa	Florida	Massive	Mcavernosa15503	GO:0030166	0.0340802	0.999494	1	8	proteoglycan biosynthetic process	BP	1002	41.6698	-2.09935	0.474278	-4.4264	9.58e-06	0.00814841	CvsT3
M. cavernosa	Florida	Massive	Mcavernosa15503	GO:0030166	0.0340802	0.999494	1	8	proteoglycan biosynthetic process	BP	1002	41.6698	-1.84784	0.478265	-3.86364	0.00011171	0.036765	CvsT2
M. cavernosa	Florida	Massive	Mcavernosa13005	GO:0021860	0.0244195	0.999763	1	5	pyramidal neuron development	BP	597	53.9311	1.25874	0.291604	4.31661	1.58e-05	0.0152426	CvsT4
M. cavernosa	Florida	Massive	Mcavernosa13005	GO:0021860	0.0244195	0.999763	1	5	pyramidal neuron development	BP	597	53.9311	1.24001	0.291394	4.25544	2.09e-05	0.014007	CvsT3
M. cavernosa	Florida	Massive	Mcavernosa24806	GO:0032486	0.00740773	0.999986	1	2	Rap protein signal transduction	BP	4855	1104.85	-0.991657	0.260593	-3.80538	0.00014159	0.0411788	CvsT2
M. cavernosa	Florida	Massive	Mcavernosa13005	GO:0060284	0.0436909	0.999152	1	9	regulation of cell development	BP	597	53.9311	1.25874	0.291604	4.31661	1.58e-05	0.0152426	CvsT4
M. cavernosa	Florida	Massive	Mcavernosa13005	GO:0060284	0.0436909	0.999152	1	9	regulation of cell development	BP	597	53.9311	1.24001	0.291394	4.25544	2.09e-05	0.014007	CvsT3
M. cavernosa	Florida	Massive	Mcavernosa24806	GO:1901888	0.0112375	0.999958	1	3	regulation of cell junction assembly	BP	4855	1104.85	-0.991657	0.260593	-3.80538	0.00014159	0.0411788	CvsT2
M. cavernosa	Florida	Massive	Mcavernosa15503	GO:2000772	0.0103943	0.999973	1	2	regulation of cellular senescence	BP	1002	41.6698	-2.09935	0.474278	-4.4264	9.58e-06	0.00814841	CvsT3
M. cavernosa	Florida	Massive	Mcavernosa15503	GO:2000772	0.0103943	0.999973	1	2	regulation of cellular senescence	BP	1002	41.6698	-1.84784	0.478265	-3.86364	0.00011171	0.036765	CvsT2
M. cavernosa	Florida	Massive	Mcavernosa13005	GO:1903706	0.0221354	0.999818	1	4	regulation of hemopoiesis	BP	597	53.9311	1.25874	0.291604	4.31661	1.58e-05	0.0152426	CvsT4
M. cavernosa	Florida	Massive	Mcavernosa13005	GO:1903706	0.0221354	0.999818	1	4	regulation of hemopoiesis	BP	597	53.9311	1.24001	0.291394	4.25544	2.09e-05	0.014007	CvsT3
M. cavernosa	Florida	Massive	Mcavernosa15503	GO:0048378	0.0256143	0.999739	1	5	regulation of lateral mesodermal cell fate specification	BP	1002	41.6698	-2.09935	0.474278	-4.4264	9.58e-06	0.00814841	CvsT3
M. cavernosa	Florida	Massive	Mcavernosa15503	GO:0048378	0.0256143	0.999739	1	5	regulation of lateral mesodermal cell fate specification	BP	1002	41.6698	-1.84784	0.478265	-3.86364	0.00011171	0.036765	CvsT2
M. cavernosa	Florida	Massive	Mcavernosa25973	GO:0051580	0.00930042	0.999979	1	2	regulation of neurotransmitter uptake	BP	1008	229.293	-2.7194	0.518128	-5.24851	1.53e-07	0.0002397	CvsT2
M. cavernosa	Florida	Massive	Mcavernosa25973	GO:0051580	0.00930042	0.999979	1	2	regulation of neurotransmitter uptake	BP	1008	229.293	2.72649	0.52289	5.21428	1.85e-07	0.00235391	T2vsT3
M. cavernosa	Florida	Massive	Mcavernosa03157	GO:0050730	0.0229688	0.99979	1	5	regulation of peptidyl-tyrosine phosphorylation	BP	1357	267.072	-2.30668	0.549281	-4.19945	2.68e-05	0.0133845	CvsT2
M. cavernosa	Florida	Massive	Mcavernosa24806	GO:0071900	0.0139661	0.999936	1	3	regulation of protein serine/threonine kinase activity	BP	4855	1104.85	-0.991657	0.260593	-3.80538	0.00014159	0.0411788	CvsT2
M. cavernosa	Florida	Massive	Mcavernosa13005	GO:0031396	0.0380195	0.999369	1	8	regulation of protein ubiquitination	BP	597	53.9311	1.25874	0.291604	4.31661	1.58e-05	0.0152426	CvsT4
M. cavernosa	Florida	Massive	Mcavernosa13005	GO:0031396	0.0380195	0.999369	1	8	regulation of protein ubiquitination	BP	597	53.9311	1.24001	0.291394	4.25544	2.09e-05	0.014007	CvsT3
M. cavernosa	Florida	Massive	Mcavernosa25973	GO:0002090	0.0295069	0.999629	1	7	regulation of receptor internalization	BP	1008	229.293	-2.7194	0.518128	-5.24851	1.53e-07	0.0002397	CvsT2
M. cavernosa	Florida	Massive	Mcavernosa25973	GO:0002090	0.0295069	0.999629	1	7	regulation of receptor internalization	BP	1008	229.293	2.72649	0.52289	5.21428	1.85e-07	0.00235391	T2vsT3
M. cavernosa	Florida	Massive	Mcavernosa25973	GO:0035023	0.0103855	0.999973	1	2	regulation of Rho protein signal transduction	BP	1008	229.293	-2.7194	0.518128	-5.24851	1.53e-07	0.0002397	CvsT2
M. cavernosa	Florida	Massive	Mcavernosa25973	GO:0035023	0.0103855	0.999973	1	2	regulation of Rho protein signal transduction	BP	1008	229.293	2.72649	0.52289	5.21428	1.85e-07	0.00235391	T2vsT3
M. cavernosa	Florida	Massive	Mcavernosa13005	GO:1902617	0.0106141	0.999972	1	2	response to fluoride	BP	597	53.9311	1.25874	0.291604	4.31661	1.58e-05	0.0152426	CvsT4
M. cavernosa	Florida	Massive	Mcavernosa13005	GO:1902617	0.0106141	0.999972	1	2	response to fluoride	BP	597	53.9311	1.24001	0.291394	4.25544	2.09e-05	0.014007	CvsT3
M. cavernosa	Florida	Massive	Mcavernosa02339	GO:1904313	0.00877061	0.999981	1	2	response to methamphetamine hydrochloride	BP	1231	129.02	1.07152	0.2622	4.08665	4.38e-05	0.0182443	CvsT2
M. cavernosa	Florida	Massive	Mcavernosa03157	GO:1902074	0.0282313	0.99967	1	6	response to salt	BP	1357	267.072	-2.30668	0.549281	-4.19945	2.68e-05	0.0133845	CvsT2
M. cavernosa	Florida	Massive	Mcavernosa09510	GO:0009411	0.0495696	0.998892	1	10	response to UV	BP	1733	62.5762	-1.08736	0.278917	-3.89851	9.68e-05	0.0474848	CvsT3
M. cavernosa	Florida	Massive	Mcavernosa15503	GO:0060041	0.0126081	0.999349	2	36	retina development in camera-type eye	BP	1002	41.6698	-2.09935	0.474278	-4.4264	9.58e-06	0.00814841	CvsT3
M. cavernosa	Florida	Massive	Mcavernosa15503	GO:0060041	0.0126081	0.999349	2	36	retina development in camera-type eye	BP	1002	41.6698	-1.84784	0.478265	-3.86364	0.00011171	0.036765	CvsT2
M. cavernosa	Florida	Massive	Mcavernosa21617	GO:0060041	0.0126081	0.999349	2	36	retina development in camera-type eye	BP	420	125.755	1.01804	0.266039	3.82668	0.00012988	0.0402567	CvsT2
M. cavernosa	Florida	Massive	Mcavernosa11724	GO:0032218	0.0192117	0.999863	1	4	riboflavin transport	BP	407	437.766	-0.688348	0.172145	-3.99866	6.37e-05	0.0466918	CvsT4
M. cavernosa	Florida	Massive	Mcavernosa03157	GO:0007606	0.0162899	0.999901	1	4	sensory perception of chemical stimulus	BP	1357	267.072	-2.30668	0.549281	-4.19945	2.68e-05	0.0133845	CvsT2
M. cavernosa	Florida	Massive	Mcavernosa03157	GO:0050975	0.029285	0.999634	1	7	sensory perception of touch	BP	1357	267.072	-2.30668	0.549281	-4.19945	2.68e-05	0.0133845	CvsT2
M. cavernosa	Florida	Massive	Mcavernosa03157	GO:0050893	0.0345786	0.999479	1	8	sensory processing	BP	1357	267.072	-2.30668	0.549281	-4.19945	2.68e-05	0.0133845	CvsT2
M. cavernosa	Florida	Massive	Mcavernosa24806	GO:0007525	0.0110512	0.99996	1	3	somatic muscle development	BP	4855	1104.85	-0.991657	0.260593	-3.80538	0.00014159	0.0411788	CvsT2
M. cavernosa	Florida	Massive	Mcavernosa24806	GO:0030587	0.0307527	0.999597	1	7	sorocarp development	BP	4855	1104.85	-0.991657	0.260593	-3.80538	0.00014159	0.0411788	CvsT2
M. cavernosa	Florida	Massive	Mcavernosa22344	GO:0035093	0.0243264	0.999755	1	6	spermatogenesis, exchange of chromosomal proteins	BP	2456	180.791	-4.00829	0.938384	-4.27148	1.94e-05	0.0173459	CvsT4
M. cavernosa	Florida	Massive	Mcavernosa01252	GO:0046203	0.0042256	1	1	1	spermidine catabolic process	BP	2403	60.0532	-2.07815	0.517408	-4.01646	5.91e-05	0.0396629	CvsT1
M. cavernosa	Florida	Massive	Mcavernosa01252	GO:0046203	0.0042256	1	1	1	spermidine catabolic process	BP	2403	60.0532	-2.692	0.515444	-5.22267	1.76e-07	0.00024506	CvsT2
M. cavernosa	Florida	Massive	Mcavernosa01252	GO:0046208	0.0042256	1	1	1	spermine catabolic process	BP	2403	60.0532	-2.07815	0.517408	-4.01646	5.91e-05	0.0396629	CvsT1
M. cavernosa	Florida	Massive	Mcavernosa01252	GO:0046208	0.0042256	1	1	1	spermine catabolic process	BP	2403	60.0532	-2.692	0.515444	-5.22267	1.76e-07	0.00024506	CvsT2
M. cavernosa	Florida	Massive	Mcavernosa15302	GO:0015918	0.0328417	0.999539	1	7	sterol transport	BP	666	426.232	-5.34481	1.28165	-4.17026	3.04e-05	0.0176408	CvsT3
M. cavernosa	Florida	Massive	Mcavernosa13005	GO:0039521	0.00565459	1	1	1	suppression by virus of host autophagy	BP	597	53.9311	1.25874	0.291604	4.31661	1.58e-05	0.0152426	CvsT4
M. cavernosa	Florida	Massive	Mcavernosa13005	GO:0039521	0.00565459	1	1	1	suppression by virus of host autophagy	BP	597	53.9311	1.24001	0.291394	4.25544	2.09e-05	0.014007	CvsT3
M. cavernosa	Florida	Massive	Mcavernosa02968	GO:0035999	0.0241857	0.999768	1	5	tetrahydrofolate interconversion	BP	1792	92.2076	-2.38583	0.624116	-3.82274	0.00013198	0.0402567	CvsT2
M. cavernosa	Florida	Massive	Mcavernosa01252	GO:1903602	0.0042256	1	1	1	thermospermine catabolic process	BP	2403	60.0532	-2.07815	0.517408	-4.01646	5.91e-05	0.0396629	CvsT1
M. cavernosa	Florida	Massive	Mcavernosa01252	GO:1903602	0.0042256	1	1	1	thermospermine catabolic process	BP	2403	60.0532	-2.692	0.515444	-5.22267	1.76e-07	0.00024506	CvsT2
M. cavernosa	Florida	Massive	Mcavernosa03157	GO:0035669	0.00911092	0.99998	1	2	TRAM-dependent toll-like receptor 4 signaling pathway	BP	1357	267.072	-2.30668	0.549281	-4.19945	2.68e-05	0.0133845	CvsT2
M. cavernosa	Florida	Massive	Mcavernosa15503	GO:0007178	0.0336292	0.999517	1	7	transmembrane receptor protein serine/threonine kinase signaling pathway	BP	1002	41.6698	-2.09935	0.474278	-4.4264	9.58e-06	0.00814841	CvsT3
M. cavernosa	Florida	Massive	Mcavernosa15503	GO:0007178	0.0336292	0.999517	1	7	transmembrane receptor protein serine/threonine kinase signaling pathway	BP	1002	41.6698	-1.84784	0.478265	-3.86364	0.00011171	0.036765	CvsT2
M. cavernosa	Florida	Massive	Mcavernosa15503	GO:0003186	0.00528938	1	1	1	tricuspid valve morphogenesis	BP	1002	41.6698	-2.09935	0.474278	-4.4264	9.58e-06	0.00814841	CvsT3
M. cavernosa	Florida	Massive	Mcavernosa15503	GO:0003186	0.00528938	1	1	1	tricuspid valve morphogenesis	BP	1002	41.6698	-1.84784	0.478265	-3.86364	0.00011171	0.036765	CvsT2
M. cavernosa	Florida	Massive	Mcavernosa24249	GO:0006641	0.0387732	0.999333	1	9	triglyceride metabolic process	BP	1319	69.5541	-3.98614	0.922783	-4.3197	1.56e-05	0.0152426	CvsT4
M. cavernosa	Florida	Massive	Mcavernosa15503	GO:0003223	0.0243797	0.999764	1	5	ventricular compact myocardium morphogenesis	BP	1002	41.6698	-2.09935	0.474278	-4.4264	9.58e-06	0.00814841	CvsT3
M. cavernosa	Florida	Massive	Mcavernosa15503	GO:0003223	0.0243797	0.999764	1	5	ventricular compact myocardium morphogenesis	BP	1002	41.6698	-1.84784	0.478265	-3.86364	0.00011171	0.036765	CvsT2
M. cavernosa	Florida	Massive	Mcavernosa15503	GO:0060412	0.0427717	0.999187	1	9	ventricular septum morphogenesis	BP	1002	41.6698	-2.09935	0.474278	-4.4264	9.58e-06	0.00814841	CvsT3
M. cavernosa	Florida	Massive	Mcavernosa15503	GO:0060412	0.0427717	0.999187	1	9	ventricular septum morphogenesis	BP	1002	41.6698	-1.84784	0.478265	-3.86364	0.00011171	0.036765	CvsT2
M. cavernosa	Florida	Massive	Mcavernosa15503	GO:0003222	0.0225806	0.999798	1	5	ventricular trabecula myocardium morphogenesis	BP	1002	41.6698	-2.09935	0.474278	-4.4264	9.58e-06	0.00814841	CvsT3
M. cavernosa	Florida	Massive	Mcavernosa15503	GO:0003222	0.0225806	0.999798	1	5	ventricular trabecula myocardium morphogenesis	BP	1002	41.6698	-1.84784	0.478265	-3.86364	0.00011171	0.036765	CvsT2
M. cavernosa	Florida	Massive	Mcavernosa30570	GO:0016032	0.0282305	0.99967	1	6	viral process	BP	1260	54.0972	3.41965	0.554762	6.16418	7.08e-10	4.43e-06	CvsT2
M. cavernosa	Florida	Massive	Mcavernosa30570	GO:0016032	0.0282305	0.99967	1	6	viral process	BP	1260	54.0972	3.78671	0.559207	6.77157	1.27e-11	4.06e-08	CvsT1
M. cavernosa	Florida	Massive	Mcavernosa30570	GO:0016032	0.0282305	0.99967	1	6	viral process	BP	1260	54.0972	3.77076	0.562532	6.70318	2.04e-11	8.67e-08	CvsT3
M. cavernosa	Florida	Massive	Mcavernosa30570	GO:0016032	0.0282305	0.99967	1	6	viral process	BP	1260	54.0972	2.91924	0.539884	5.40715	6.4e-08	0.00016016	CvsT4
M. cavernosa	Florida	Massive	Mcavernosa21617	GO:0005912	0.010303	0.999523	2	33	adherens junction	CC	420	125.755	1.01804	0.266039	3.82668	0.00012988	0.0402567	CvsT2
M. cavernosa	Florida	Massive	Mcavernosa25973	GO:0005912	0.010303	0.999523	2	33	adherens junction	CC	1008	229.293	-2.7194	0.518128	-5.24851	1.53e-07	0.0002397	CvsT2
M. cavernosa	Florida	Massive	Mcavernosa25973	GO:0005912	0.010303	0.999523	2	33	adherens junction	CC	1008	229.293	2.72649	0.52289	5.21428	1.85e-07	0.00235391	T2vsT3
M. cavernosa	Florida	Massive	Mcavernosa01252	GO:0048046	0.00921761	0.999979	1	2	apoplast	CC	2403	60.0532	-2.07815	0.517408	-4.01646	5.91e-05	0.0396629	CvsT1
M. cavernosa	Florida	Massive	Mcavernosa01252	GO:0048046	0.00921761	0.999979	1	2	apoplast	CC	2403	60.0532	-2.692	0.515444	-5.22267	1.76e-07	0.00024506	CvsT2
M. cavernosa	Florida	Massive	Mcavernosa25973	GO:0044291	0.0225253	0.999799	1	5	cell-cell contact zone	CC	1008	229.293	-2.7194	0.518128	-5.24851	1.53e-07	0.0002397	CvsT2
M. cavernosa	Florida	Massive	Mcavernosa25973	GO:0044291	0.0225253	0.999799	1	5	cell-cell contact zone	CC	1008	229.293	2.72649	0.52289	5.21428	1.85e-07	0.00235391	T2vsT3
M. cavernosa	Florida	Massive	Mcavernosa25968	GO:0097361	0.0175064	0.999899	1	3	CIA complex	CC	330	232.26	-3.39499	0.698041	-4.86359	1.15e-06	0.00120133	CvsT2
M. cavernosa	Florida	Massive	Mcavernosa25973	GO:0098691	0.0323182	0.999554	1	7	dopaminergic synapse	CC	1008	229.293	-2.7194	0.518128	-5.24851	1.53e-07	0.0002397	CvsT2
M. cavernosa	Florida	Massive	Mcavernosa25973	GO:0098691	0.0323182	0.999554	1	7	dopaminergic synapse	CC	1008	229.293	2.72649	0.52289	5.21428	1.85e-07	0.00235391	T2vsT3
M. cavernosa	Florida	Massive	Mcavernosa02339	GO:0005769	0.0146258	0.998292	3	108	early endosome	CC	1231	129.02	1.07152	0.2622	4.08665	4.38e-05	0.0182443	CvsT2
M. cavernosa	Florida	Massive	Mcavernosa24806	GO:0005769	0.0146258	0.998292	3	108	early endosome	CC	4855	1104.85	-0.991657	0.260593	-3.80538	0.00014159	0.0411788	CvsT2
M. cavernosa	Florida	Massive	Mcavernosa25973	GO:0005769	0.0146258	0.998292	3	108	early endosome	CC	1008	229.293	-2.7194	0.518128	-5.24851	1.53e-07	0.0002397	CvsT2
M. cavernosa	Florida	Massive	Mcavernosa25973	GO:0005769	0.0146258	0.998292	3	108	early endosome	CC	1008	229.293	2.72649	0.52289	5.21428	1.85e-07	0.00235391	T2vsT3
M. cavernosa	Florida	Massive	Mcavernosa15503	GO:0009897	0.0294539	0.997581	2	55	external side of plasma membrane	CC	1002	41.6698	-2.09935	0.474278	-4.4264	9.58e-06	0.00814841	CvsT3
M. cavernosa	Florida	Massive	Mcavernosa15503	GO:0009897	0.0294539	0.997581	2	55	external side of plasma membrane	CC	1002	41.6698	-1.84784	0.478265	-3.86364	0.00011171	0.036765	CvsT2
M. cavernosa	Florida	Massive	Mcavernosa25973	GO:0009897	0.0294539	0.997581	2	55	external side of plasma membrane	CC	1008	229.293	-2.7194	0.518128	-5.24851	1.53e-07	0.0002397	CvsT2
M. cavernosa	Florida	Massive	Mcavernosa25973	GO:0009897	0.0294539	0.997581	2	55	external side of plasma membrane	CC	1008	229.293	2.72649	0.52289	5.21428	1.85e-07	0.00235391	T2vsT3
M. cavernosa	Florida	Massive	Mcavernosa25973	GO:0016600	0.0277394	0.999681	1	6	flotillin complex	CC	1008	229.293	-2.7194	0.518128	-5.24851	1.53e-07	0.0002397	CvsT2
M. cavernosa	Florida	Massive	Mcavernosa25973	GO:0016600	0.0277394	0.999681	1	6	flotillin complex	CC	1008	229.293	2.72649	0.52289	5.21428	1.85e-07	0.00235391	T2vsT3
M. cavernosa	Florida	Massive	Mcavernosa15302	GO:0009277	0.00919796	0.999979	1	2	fungal-type cell wall	CC	666	426.232	-5.34481	1.28165	-4.17026	3.04e-05	0.0176408	CvsT3
M. cavernosa	Florida	Massive	Mcavernosa15503	GO:1990712	0.00528938	1	1	1	HFE-transferrin receptor complex	CC	1002	41.6698	-2.09935	0.474278	-4.4264	9.58e-06	0.00814841	CvsT3
M. cavernosa	Florida	Massive	Mcavernosa15503	GO:1990712	0.00528938	1	1	1	HFE-transferrin receptor complex	CC	1002	41.6698	-1.84784	0.478265	-3.86364	0.00011171	0.036765	CvsT2
M. cavernosa	Florida	Massive	Mcavernosa02339	GO:0001772	0.0350085	0.999465	1	8	immunological synapse	CC	1231	129.02	1.07152	0.2622	4.08665	4.38e-05	0.0182443	CvsT2
M. cavernosa	Florida	Massive	Mcavernosa18547	GO:0030027	0.0385527	0.996324	2	65	lamellipodium	CC	2125	136.67	-2.18274	0.424178	-5.14581	2.66e-07	0.00032049	CvsT2
M. cavernosa	Florida	Massive	Mcavernosa18547	GO:0030027	0.0385527	0.996324	2	65	lamellipodium	CC	2125	136.67	-2.47937	0.422286	-5.87131	4.32e-09	2.3e-05	CvsT4
M. cavernosa	Florida	Massive	Mcavernosa18547	GO:0030027	0.0385527	0.996324	2	65	lamellipodium	CC	2125	136.67	-2.29551	0.4226	-5.43188	5.58e-08	8.89e-05	CvsT1
M. cavernosa	Florida	Massive	Mcavernosa18547	GO:0030027	0.0385527	0.996324	2	65	lamellipodium	CC	2125	136.67	-2.68667	0.421568	-6.37303	1.85e-10	4.73e-07	CvsT3
M. cavernosa	Florida	Massive	Mcavernosa25973	GO:0030027	0.0385527	0.996324	2	65	lamellipodium	CC	1008	229.293	-2.7194	0.518128	-5.24851	1.53e-07	0.0002397	CvsT2
M. cavernosa	Florida	Massive	Mcavernosa25973	GO:0030027	0.0385527	0.996324	2	65	lamellipodium	CC	1008	229.293	2.72649	0.52289	5.21428	1.85e-07	0.00235391	T2vsT3
M. cavernosa	Florida	Massive	Mcavernosa25968	GO:0071817	0.0118066	0.999966	1	2	MMXD complex	CC	330	232.26	-3.39499	0.698041	-4.86359	1.15e-06	0.00120133	CvsT2
M. cavernosa	Florida	Massive	Mcavernosa29012	GO:0000786	0.0426349	0.999192	1	9	nucleosome	CC	716	244.617	-1.17066	0.282912	-4.13789	3.51e-05	0.0194395	CvsT3
M. cavernosa	Florida	Massive	Mcavernosa02620	GO:0043226	0.0255123	0.998063	2	52	organelle	CC	1458	23.0144	-2.78278	0.610643	-4.55713	5.19e-06	0.00381483	CvsT2
M. cavernosa	Florida	Massive	Mcavernosa21617	GO:0043226	0.0255123	0.998063	2	52	organelle	CC	420	125.755	1.01804	0.266039	3.82668	0.00012988	0.0402567	CvsT2
M. cavernosa	Florida	Massive	Mcavernosa01252	GO:0009505	0.0143854	0.999932	1	3	plant-type cell wall	CC	2403	60.0532	-2.07815	0.517408	-4.01646	5.91e-05	0.0396629	CvsT1
M. cavernosa	Florida	Massive	Mcavernosa01252	GO:0009505	0.0143854	0.999932	1	3	plant-type cell wall	CC	2403	60.0532	-2.692	0.515444	-5.22267	1.76e-07	0.00024506	CvsT2
M. cavernosa	Florida	Massive	Mcavernosa03157	GO:0099523	0.0490871	0.998903	1	11	presynaptic cytosol	CC	1357	267.072	-2.30668	0.549281	-4.19945	2.68e-05	0.0133845	CvsT2
M. cavernosa	Florida	Massive	Mcavernosa30571	GO:0000502	0.0302016	0.999622	1	6	proteasome complex	CC	684	48.8312	4.51229	0.623908	7.2323	4.75e-13	2.02e-09	CvsT1
M. cavernosa	Florida	Massive	Mcavernosa30571	GO:0000502	0.0302016	0.999622	1	6	proteasome complex	CC	684	48.8312	3.29257	0.58608	5.61796	1.93e-08	3.45e-05	CvsT2
M. cavernosa	Florida	Massive	Mcavernosa30571	GO:0000502	0.0302016	0.999622	1	6	proteasome complex	CC	684	48.8312	3.02436	0.576772	5.2436	1.57e-07	0.00032824	CvsT4
M. cavernosa	Florida	Massive	Mcavernosa30571	GO:0000502	0.0302016	0.999622	1	6	proteasome complex	CC	684	48.8312	3.97507	0.605057	6.56974	5.04e-11	1.61e-07	CvsT3
M. cavernosa	Florida	Massive	Mcavernosa22344	GO:1990111	0.0216315	0.999814	1	5	spermatoproteasome complex	CC	2456	180.791	-4.00829	0.938384	-4.27148	1.94e-05	0.0173459	CvsT4
M. cavernosa	Florida	Massive	Mcavernosa25973	GO:0001931	0.0170558	0.999892	1	4	uropod	CC	1008	229.293	-2.7194	0.518128	-5.24851	1.53e-07	0.0002397	CvsT2
M. cavernosa	Florida	Massive	Mcavernosa25973	GO:0001931	0.0170558	0.999892	1	4	uropod	CC	1008	229.293	2.72649	0.52289	5.21428	1.85e-07	0.00235391	T2vsT3
M. cavernosa	Florida	Massive	Mcavernosa02339	GO:0071203	0.0292359	0.999646	1	6	WASH complex	CC	1231	129.02	1.07152	0.2622	4.08665	4.38e-05	0.0182443	CvsT2
M. cavernosa	Florida	Massive	Mcavernosa18547	GO:0005545	0.0447991	0.999097	1	10	1-phosphatidylinositol binding	MF	2125	136.67	-2.18274	0.424178	-5.14581	2.66e-07	0.00032049	CvsT2
M. cavernosa	Florida	Massive	Mcavernosa18547	GO:0005545	0.0447991	0.999097	1	10	1-phosphatidylinositol binding	MF	2125	136.67	-2.47937	0.422286	-5.87131	4.32e-09	2.3e-05	CvsT4
M. cavernosa	Florida	Massive	Mcavernosa18547	GO:0005545	0.0447991	0.999097	1	10	1-phosphatidylinositol binding	MF	2125	136.67	-2.29551	0.4226	-5.43188	5.58e-08	8.89e-05	CvsT1
M. cavernosa	Florida	Massive	Mcavernosa18547	GO:0005545	0.0447991	0.999097	1	10	1-phosphatidylinositol binding	MF	2125	136.67	-2.68667	0.421568	-6.37303	1.85e-10	4.73e-07	CvsT3
M. cavernosa	Florida	Massive	Mcavernosa03157	GO:0003785	0.0472567	0.998994	1	10	actin monomer binding	MF	1357	267.072	-2.30668	0.549281	-4.19945	2.68e-05	0.0133845	CvsT2
M. cavernosa	Florida	Massive	Mcavernosa20093	GO:0008519	0.028022	0.999675	1	6	ammonium transmembrane transporter activity	MF	3467	234.588	-0.762978	0.192042	-3.97298	7.1e-05	0.0261073	CvsT2
M. cavernosa	Florida	Massive	Mcavernosa13005	GO:0019778	0.00565459	1	1	1	Atg12 activating enzyme activity	MF	597	53.9311	1.25874	0.291604	4.31661	1.58e-05	0.0152426	CvsT4
M. cavernosa	Florida	Massive	Mcavernosa13005	GO:0019778	0.00565459	1	1	1	Atg12 activating enzyme activity	MF	597	53.9311	1.24001	0.291394	4.25544	2.09e-05	0.014007	CvsT3
M. cavernosa	Florida	Massive	Mcavernosa13005	GO:0019779	0.00565459	1	1	1	Atg8 activating enzyme activity	MF	597	53.9311	1.25874	0.291604	4.31661	1.58e-05	0.0152426	CvsT4
M. cavernosa	Florida	Massive	Mcavernosa13005	GO:0019779	0.00565459	1	1	1	Atg8 activating enzyme activity	MF	597	53.9311	1.24001	0.291394	4.25544	2.09e-05	0.014007	CvsT3
M. cavernosa	Florida	Massive	Mcavernosa26093	GO:0004081	0.00812199	0.999984	1	2	bis(5'-nucleosyl)-tetraphosphatase (asymmetrical) activity	MF	3092	62.8032	-2.07888	0.433108	-4.79992	1.59e-06	0.00141963	CvsT2
M. cavernosa	Florida	Massive	Mcavernosa26093	GO:0004081	0.00812199	0.999984	1	2	bis(5'-nucleosyl)-tetraphosphatase (asymmetrical) activity	MF	3092	62.8032	-2.00556	0.432774	-4.63419	3.58e-06	0.00351607	CvsT3
M. cavernosa	Florida	Massive	Mcavernosa26093	GO:0004081	0.00812199	0.999984	1	2	bis(5'-nucleosyl)-tetraphosphatase (asymmetrical) activity	MF	3092	62.8032	-2.06582	0.431381	-4.78885	1.68e-06	0.00237744	CvsT1
M. cavernosa	Florida	Massive	Mcavernosa15503	GO:0036122	0.00974673	0.999977	1	2	BMP binding	MF	1002	41.6698	-2.09935	0.474278	-4.4264	9.58e-06	0.00814841	CvsT3
M. cavernosa	Florida	Massive	Mcavernosa15503	GO:0036122	0.00974673	0.999977	1	2	BMP binding	MF	1002	41.6698	-1.84784	0.478265	-3.86364	0.00011171	0.036765	CvsT2
M. cavernosa	Florida	Massive	Mcavernosa15503	GO:0098821	0.00528938	1	1	1	BMP receptor activity	MF	1002	41.6698	-2.09935	0.474278	-4.4264	9.58e-06	0.00814841	CvsT3
M. cavernosa	Florida	Massive	Mcavernosa15503	GO:0098821	0.00528938	1	1	1	BMP receptor activity	MF	1002	41.6698	-1.84784	0.478265	-3.86364	0.00011171	0.036765	CvsT2
M. cavernosa	Florida	Massive	Mcavernosa03157	GO:0004698	0.0215442	0.999816	1	5	calcium-dependent protein kinase C activity	MF	1357	267.072	-2.30668	0.549281	-4.19945	2.68e-05	0.0133845	CvsT2
M. cavernosa	Florida	Massive	Mcavernosa03157	GO:0004699	0.00911092	0.99998	1	2	calcium-independent protein kinase C activity	MF	1357	267.072	-2.30668	0.549281	-4.19945	2.68e-05	0.0133845	CvsT2
M. cavernosa	Florida	Massive	Mcavernosa02968	GO:0047865	0.0148059	0.999928	1	3	dimethylglycine dehydrogenase activity	MF	1792	92.2076	-2.38583	0.624116	-3.82274	0.00013198	0.0402567	CvsT2
M. cavernosa	Florida	Massive	Mcavernosa18489	GO:0016805	0.0237299	0.999776	1	5	dipeptidase activity	MF	1295	18.3986	-2.21705	0.520136	-4.26244	2.02e-05	0.014007	CvsT3
M. cavernosa	Florida	Massive	Mcavernosa02968	GO:0009055	0.0108955	0.99948	2	34	electron transfer activity	MF	1792	92.2076	-2.38583	0.624116	-3.82274	0.00013198	0.0402567	CvsT2
M. cavernosa	Florida	Massive	Mcavernosa09510	GO:0009055	0.0108955	0.99948	2	34	electron transfer activity	MF	1733	62.5762	-1.08736	0.278917	-3.89851	9.68e-05	0.0474848	CvsT3
M. cavernosa	Florida	Massive	Mcavernosa03157	GO:0035276	0.00911092	0.99998	1	2	ethanol binding	MF	1357	267.072	-2.30668	0.549281	-4.19945	2.68e-05	0.0133845	CvsT2
M. cavernosa	Florida	Massive	Mcavernosa01252	GO:0050660	0.0309707	0.997382	2	59	flavin adenine dinucleotide binding	MF	2403	60.0532	-2.07815	0.517408	-4.01646	5.91e-05	0.0396629	CvsT1
M. cavernosa	Florida	Massive	Mcavernosa01252	GO:0050660	0.0309707	0.997382	2	59	flavin adenine dinucleotide binding	MF	2403	60.0532	-2.692	0.515444	-5.22267	1.76e-07	0.00024506	CvsT2
M. cavernosa	Florida	Massive	Mcavernosa02968	GO:0050660	0.0309707	0.997382	2	59	flavin adenine dinucleotide binding	MF	1792	92.2076	-2.38583	0.624116	-3.82274	0.00013198	0.0402567	CvsT2
M. cavernosa	Florida	Massive	Mcavernosa02968	GO:0005542	0.0200483	0.99985	1	4	folic acid binding	MF	1792	92.2076	-2.38583	0.624116	-3.82274	0.00013198	0.0402567	CvsT2
M. cavernosa	Florida	Massive	Mcavernosa24249	GO:0004370	0.00504164	1	1	1	glycerol kinase activity	MF	1319	69.5541	-3.98614	0.922783	-4.3197	1.56e-05	0.0152426	CvsT4
M. cavernosa	Florida	Massive	Mcavernosa26093	GO:0004820	0.00377484	1	1	1	glycine-tRNA ligase activity	MF	3092	62.8032	-2.07888	0.433108	-4.79992	1.59e-06	0.00141963	CvsT2
M. cavernosa	Florida	Massive	Mcavernosa26093	GO:0004820	0.00377484	1	1	1	glycine-tRNA ligase activity	MF	3092	62.8032	-2.00556	0.432774	-4.63419	3.58e-06	0.00351607	CvsT3
M. cavernosa	Florida	Massive	Mcavernosa26093	GO:0004820	0.00377484	1	1	1	glycine-tRNA ligase activity	MF	3092	62.8032	-2.06582	0.431381	-4.78885	1.68e-06	0.00237744	CvsT1
M. cavernosa	Florida	Massive	Mcavernosa24709	GO:0019001	0.0370454	0.999401	1	8	guanyl nucleotide binding	MF	1200	328.905	-2.1904	0.489427	-4.47544	7.63e-06	0.00676931	CvsT1
M. cavernosa	Florida	Massive	Mcavernosa24709	GO:0019001	0.0370454	0.999401	1	8	guanyl nucleotide binding	MF	1200	328.905	-2.55561	0.489115	-5.22496	1.74e-07	0.00024689	CvsT3
M. cavernosa	Florida	Massive	Mcavernosa24709	GO:0019001	0.0370454	0.999401	1	8	guanyl nucleotide binding	MF	1200	328.905	-2.06852	0.489967	-4.22176	2.42e-05	0.0126312	CvsT2
M. cavernosa	Florida	Massive	Mcavernosa03628	GO:0005085	0.00554327	0.999549	3	76	guanyl-nucleotide exchange factor activity	MF	1737	40.7449	-3.56393	0.791478	-4.50288	6.7e-06	0.00676931	CvsT1
M. cavernosa	Florida	Massive	Mcavernosa03628	GO:0005085	0.00554327	0.999549	3	76	guanyl-nucleotide exchange factor activity	MF	1737	40.7449	-3.23194	0.794221	-4.06932	4.72e-05	0.0190214	CvsT2
M. cavernosa	Florida	Massive	Mcavernosa18547	GO:0005085	0.00554327	0.999549	3	76	guanyl-nucleotide exchange factor activity	MF	2125	136.67	-2.18274	0.424178	-5.14581	2.66e-07	0.00032049	CvsT2
M. cavernosa	Florida	Massive	Mcavernosa18547	GO:0005085	0.00554327	0.999549	3	76	guanyl-nucleotide exchange factor activity	MF	2125	136.67	-2.47937	0.422286	-5.87131	4.32e-09	2.3e-05	CvsT4
M. cavernosa	Florida	Massive	Mcavernosa18547	GO:0005085	0.00554327	0.999549	3	76	guanyl-nucleotide exchange factor activity	MF	2125	136.67	-2.29551	0.4226	-5.43188	5.58e-08	8.89e-05	CvsT1
M. cavernosa	Florida	Massive	Mcavernosa18547	GO:0005085	0.00554327	0.999549	3	76	guanyl-nucleotide exchange factor activity	MF	2125	136.67	-2.68667	0.421568	-6.37303	1.85e-10	4.73e-07	CvsT3
M. cavernosa	Florida	Massive	Mcavernosa24806	GO:0005085	0.00554327	0.999549	3	76	guanyl-nucleotide exchange factor activity	MF	4855	1104.85	-0.991657	0.260593	-3.80538	0.00014159	0.0411788	CvsT2
M. cavernosa	Florida	Massive	Mcavernosa01732	GO:0043167	0.0175072	0.997811	3	117	ion binding	MF	4318	117.066	-1.79468	0.434206	-4.13323	3.58e-05	0.0154255	CvsT2
M. cavernosa	Florida	Massive	Mcavernosa15302	GO:0043167	0.0175072	0.997811	3	117	ion binding	MF	666	426.232	-5.34481	1.28165	-4.17026	3.04e-05	0.0176408	CvsT3
M. cavernosa	Florida	Massive	Mcavernosa30410	GO:0043167	0.0175072	0.997811	3	117	ion binding	MF	2360	67.8741	-4.84004	1.17793	-4.10892	3.98e-05	0.0310702	CvsT4
M. cavernosa	Florida	Massive	Mcavernosa02339	GO:0035255	0.0339337	0.999498	1	8	ionotropic glutamate receptor binding	MF	1231	129.02	1.07152	0.2622	4.08665	4.38e-05	0.0182443	CvsT2
M. cavernosa	Florida	Massive	Mcavernosa01252	GO:0052904	0.0042256	1	1	1	N1-acetylspermidine:oxygen oxidoreductase (3-acetamidopropanal-forming) activity	MF	2403	60.0532	-2.07815	0.517408	-4.01646	5.91e-05	0.0396629	CvsT1
M. cavernosa	Florida	Massive	Mcavernosa01252	GO:0052904	0.0042256	1	1	1	N1-acetylspermidine:oxygen oxidoreductase (3-acetamidopropanal-forming) activity	MF	2403	60.0532	-2.692	0.515444	-5.22267	1.76e-07	0.00024506	CvsT2
M. cavernosa	Florida	Massive	Mcavernosa01252	GO:0052903	0.0042256	1	1	1	N1-acetylspermine:oxygen oxidoreductase (3-acetamidopropanal-forming) activity	MF	2403	60.0532	-2.07815	0.517408	-4.01646	5.91e-05	0.0396629	CvsT1
M. cavernosa	Florida	Massive	Mcavernosa01252	GO:0052903	0.0042256	1	1	1	N1-acetylspermine:oxygen oxidoreductase (3-acetamidopropanal-forming) activity	MF	2403	60.0532	-2.692	0.515444	-5.22267	1.76e-07	0.00024506	CvsT2
M. cavernosa	Florida	Massive	Mcavernosa30572	GO:0008137	0.00263302	0.999942	2	17	NADH dehydrogenase (ubiquinone) activity	MF	1005	80.8354	2.53692	0.426786	5.94424	2.78e-09	2.3e-05	CvsT4
M. cavernosa	Florida	Massive	Mcavernosa30572	GO:0008137	0.00263302	0.999942	2	17	NADH dehydrogenase (ubiquinone) activity	MF	1005	80.8354	2.62108	0.428317	6.1195	9.39e-10	1.71e-06	CvsT3
M. cavernosa	Florida	Massive	Mcavernosa30572	GO:0008137	0.00263302	0.999942	2	17	NADH dehydrogenase (ubiquinone) activity	MF	1005	80.8354	2.52337	0.428498	5.88887	3.89e-09	1.34e-05	CvsT2
M. cavernosa	Florida	Massive	Mcavernosa30572	GO:0008137	0.00263302	0.999942	2	17	NADH dehydrogenase (ubiquinone) activity	MF	1005	80.8354	2.45473	0.424002	5.78944	7.06e-09	1.5e-05	CvsT1
M. cavernosa	Florida	Massive	Mcavernosa30573	GO:0008137	0.00263302	0.999942	2	17	NADH dehydrogenase (ubiquinone) activity	MF	849	48.3775	2.42938	0.425735	5.70632	1.15e-08	2.41e-05	CvsT2
M. cavernosa	Florida	Massive	Mcavernosa30573	GO:0008137	0.00263302	0.999942	2	17	NADH dehydrogenase (ubiquinone) activity	MF	849	48.3775	2.64215	0.425552	6.20876	5.34e-10	1.36e-06	CvsT1
M. cavernosa	Florida	Massive	Mcavernosa30573	GO:0008137	0.00263302	0.999942	2	17	NADH dehydrogenase (ubiquinone) activity	MF	849	48.3775	1.87701	0.410692	4.57035	4.87e-06	0.00761155	CvsT4
M. cavernosa	Florida	Massive	Mcavernosa30573	GO:0008137	0.00263302	0.999942	2	17	NADH dehydrogenase (ubiquinone) activity	MF	849	48.3775	2.62161	0.428284	6.12118	9.29e-10	1.71e-06	CvsT3
M. cavernosa	Florida	Massive	Mcavernosa01252	GO:0052894	0.0042256	1	1	1	norspermine:oxygen oxidoreductase activity	MF	2403	60.0532	-2.07815	0.517408	-4.01646	5.91e-05	0.0396629	CvsT1
M. cavernosa	Florida	Massive	Mcavernosa01252	GO:0052894	0.0042256	1	1	1	norspermine:oxygen oxidoreductase activity	MF	2403	60.0532	-2.692	0.515444	-5.22267	1.76e-07	0.00024506	CvsT2
M. cavernosa	Florida	Massive	Mcavernosa22344	GO:0016504	0.0340658	0.999494	1	8	peptidase activator activity	MF	2456	180.791	-4.00829	0.938384	-4.27148	1.94e-05	0.0173459	CvsT4
M. cavernosa	Florida	Massive	Mcavernosa15503	GO:0019211	0.022082	0.999818	1	4	phosphatase activator activity	MF	1002	41.6698	-2.09935	0.474278	-4.4264	9.58e-06	0.00814841	CvsT3
M. cavernosa	Florida	Massive	Mcavernosa15503	GO:0019211	0.022082	0.999818	1	4	phosphatase activator activity	MF	1002	41.6698	-1.84784	0.478265	-3.86364	0.00011171	0.036765	CvsT2
M. cavernosa	Florida	Massive	Mcavernosa01252	GO:0046592	0.00921761	0.999979	1	2	polyamine oxidase activity	MF	2403	60.0532	-2.07815	0.517408	-4.01646	5.91e-05	0.0396629	CvsT1
M. cavernosa	Florida	Massive	Mcavernosa01252	GO:0046592	0.00921761	0.999979	1	2	polyamine oxidase activity	MF	2403	60.0532	-2.692	0.515444	-5.22267	1.76e-07	0.00024506	CvsT2
M. cavernosa	Florida	Massive	Mcavernosa11724	GO:0032217	0.0192117	0.999863	1	4	riboflavin transmembrane transporter activity	MF	407	437.766	-0.688348	0.172145	-3.99866	6.37e-05	0.0466918	CvsT4
M. cavernosa	Florida	Massive	Mcavernosa03157	GO:0030546	0.0138988	0.999936	1	3	signaling receptor activator activity	MF	1357	267.072	-2.30668	0.549281	-4.19945	2.68e-05	0.0133845	CvsT2
M. cavernosa	Florida	Massive	Mcavernosa01732	GO:0036094	0.0350787	0.999463	1	8	small molecule binding	MF	4318	117.066	-1.79468	0.434206	-4.13323	3.58e-05	0.0154255	CvsT2
M. cavernosa	Florida	Massive	Mcavernosa14558	GO:0015299	0.0175221	0.999886	1	4	solute:proton antiporter activity	MF	2414	149.195	-1.05065	0.218055	-4.81828	1.45e-06	0.00153921	CvsT3
M. cavernosa	Florida	Massive	Mcavernosa14558	GO:0015299	0.0175221	0.999886	1	4	solute:proton antiporter activity	MF	2414	149.195	-0.948453	0.218746	-4.33587	1.45e-05	0.0152426	CvsT4
M. cavernosa	Florida	Massive	Mcavernosa14558	GO:0015299	0.0175221	0.999886	1	4	solute:proton antiporter activity	MF	2414	149.195	-1.029	0.219042	-4.69775	2.63e-06	0.00219311	CvsT2
M. cavernosa	Florida	Massive	Mcavernosa01252	GO:0052901	0.0042256	1	1	1	spermine:oxygen oxidoreductase (spermidine-forming) activity	MF	2403	60.0532	-2.07815	0.517408	-4.01646	5.91e-05	0.0396629	CvsT1
M. cavernosa	Florida	Massive	Mcavernosa01252	GO:0052901	0.0042256	1	1	1	spermine:oxygen oxidoreductase (spermidine-forming) activity	MF	2403	60.0532	-2.692	0.515444	-5.22267	1.76e-07	0.00024506	CvsT2
M. cavernosa	Florida	Massive	Mcavernosa15503	GO:0005025	0.0143942	0.999932	1	3	transforming growth factor beta receptor activity, type I	MF	1002	41.6698	-2.09935	0.474278	-4.4264	9.58e-06	0.00814841	CvsT3
M. cavernosa	Florida	Massive	Mcavernosa15503	GO:0005025	0.0143942	0.999932	1	3	transforming growth factor beta receptor activity, type I	MF	1002	41.6698	-1.84784	0.478265	-3.86364	0.00011171	0.036765	CvsT2
M. cavernosa	Florida	Massive	Mcavernosa15503	GO:0004675	0.00974673	0.999977	1	2	transmembrane receptor protein serine/threonine kinase activity	MF	1002	41.6698	-2.09935	0.474278	-4.4264	9.58e-06	0.00814841	CvsT3
M. cavernosa	Florida	Massive	Mcavernosa15503	GO:0004675	0.00974673	0.999977	1	2	transmembrane receptor protein serine/threonine kinase activity	MF	1002	41.6698	-1.84784	0.478265	-3.86364	0.00011171	0.036765	CvsT2
M. cavernosa	Florida	Massive	Mcavernosa13005	GO:0008641	0.0145987	0.99993	1	3	ubiquitin-like modifier activating enzyme activity	MF	597	53.9311	1.25874	0.291604	4.31661	1.58e-05	0.0152426	CvsT4
M. cavernosa	Florida	Massive	Mcavernosa13005	GO:0008641	0.0145987	0.99993	1	3	ubiquitin-like modifier activating enzyme activity	MF	597	53.9311	1.24001	0.291394	4.25544	2.09e-05	0.014007	CvsT3
M. cavernosa	Florida	Massive	Mcavernosa33068	GO:0099635	0.0203118	0.999847	1	4	voltage-gated calcium channel activity involved in positive regulation of presynaptic cytosolic calcium levels	MF	1118	45.8613	-1.04686	0.262722	-3.98469	6.76e-05	0.0261073	CvsT2
M. cavernosa	Florida	Massive	Mcavernosa02621	GO:0005244	0.0356983	0.999444	1	8	voltage-gated ion channel activity	MF	2097	43.7846	-4.29136	0.949815	-4.5181	6.24e-06	0.00433524	CvsT2
M. cavernosa	Florida	Massive	Mcavernosa15503	GO:0140537	0.0242261	0.999767	1	5	NA	NA	1002	41.6698	-2.09935	0.474278	-4.4264	9.58e-06	0.00814841	CvsT3
M. cavernosa	Florida	Massive	Mcavernosa15503	GO:0140537	0.0242261	0.999767	1	5	NA	NA	1002	41.6698	-1.84784	0.478265	-3.86364	0.00011171	0.036765	CvsT2
M. cavernosa	Florida	Massive	Mcavernosa30570	GO:0140640	0.047386	0.998988	1	10	NA	NA	1260	54.0972	3.41965	0.554762	6.16418	7.08e-10	4.43e-06	CvsT2
M. cavernosa	Florida	Massive	Mcavernosa30570	GO:0140640	0.047386	0.998988	1	10	NA	NA	1260	54.0972	3.78671	0.559207	6.77157	1.27e-11	4.06e-08	CvsT1
M. cavernosa	Florida	Massive	Mcavernosa30570	GO:0140640	0.047386	0.998988	1	10	NA	NA	1260	54.0972	3.77076	0.562532	6.70318	2.04e-11	8.67e-08	CvsT3
M. cavernosa	Florida	Massive	Mcavernosa30570	GO:0140640	0.047386	0.998988	1	10	NA	NA	1260	54.0972	2.91924	0.539884	5.40715	6.4e-08	0.00016016	CvsT4
O. faveolata	Florida	Massive	LOC110044078	GO:0032813	0.00037516	1	1	1	tumor necrosis factor receptor superfamily binding	MF	5685	606.708	-3.16351	0.686249	-4.60985	4.03e-06	0.0264124	CvsT1
O. faveolata	Florida	Massive	LOC110044078	GO:0032813	0.00037516	1	1	1	tumor necrosis factor receptor superfamily binding	MF	5685	606.708	-3.27684	0.686662	-4.77212	1.82e-06	0.00664566	CvsT3
O. faveolata	Florida	Massive	LOC110044078	GO:0005164	0.0107007	0.999952	1	26	tumor necrosis factor receptor binding	MF	5685	606.708	-3.16351	0.686249	-4.60985	4.03e-06	0.0264124	CvsT1
O. faveolata	Florida	Massive	LOC110044078	GO:0005164	0.0107007	0.999952	1	26	tumor necrosis factor receptor binding	MF	5685	606.708	-3.27684	0.686662	-4.77212	1.82e-06	0.00664566	CvsT3
O. faveolata	Florida	Massive	LOC110044078	GO:0043065	0.0293162	0.999625	1	73	positive regulation of apoptotic process	BP	5685	606.708	-3.16351	0.686249	-4.60985	4.03e-06	0.0264124	CvsT1
O. faveolata	Florida	Massive	LOC110044078	GO:0043065	0.0293162	0.999625	1	73	positive regulation of apoptotic process	BP	5685	606.708	-3.27684	0.686662	-4.77212	1.82e-06	0.00664566	CvsT3
O. faveolata	Florida	Massive	LOC110044078	GO:0009967	0.0235158	0.99976	1	59	positive regulation of signal transduction	BP	5685	606.708	-3.16351	0.686249	-4.60985	4.03e-06	0.0264124	CvsT1
O. faveolata	Florida	Massive	LOC110044078	GO:0009967	0.0235158	0.99976	1	59	positive regulation of signal transduction	BP	5685	606.708	-3.27684	0.686662	-4.77212	1.82e-06	0.00664566	CvsT3
O. faveolata	Florida	Massive	LOC110044078	GO:0071944	0.00050081	0.999996	2	83	cell periphery	CC	5685	606.708	-3.16351	0.686249	-4.60985	4.03e-06	0.0264124	CvsT1
O. faveolata	Florida	Massive	LOC110044078	GO:0071944	0.00050081	0.999996	2	83	cell periphery	CC	5685	606.708	-3.27684	0.686662	-4.77212	1.82e-06	0.00664566	CvsT3
O. faveolata	Florida	Massive	LOC110044078	GO:0006955	0.0207877	0.999813	1	50	immune response	BP	5685	606.708	-3.16351	0.686249	-4.60985	4.03e-06	0.0264124	CvsT1
O. faveolata	Florida	Massive	LOC110044078	GO:0006955	0.0207877	0.999813	1	50	immune response	BP	5685	606.708	-3.27684	0.686662	-4.77212	1.82e-06	0.00664566	CvsT3
O. faveolata	Florida	Massive	LOC110045321	GO:0001701	0.0264845	0.999695	1	66	in utero embryonic development	BP	2855	217.198	-1.64567	0.341261	-4.82233	1.42e-06	0.00664566	CvsT3
O. faveolata	Florida	Massive	LOC110045321	GO:0009791	0.0118396	0.99994	1	30	post-embryonic development	BP	2855	217.198	-1.64567	0.341261	-4.82233	1.42e-06	0.00664566	CvsT3
O. faveolata	Florida	Massive	LOC110045321	GO:0033037	0.00226062	0.999998	1	6	polysaccharide localization	BP	2855	217.198	-1.64567	0.341261	-4.82233	1.42e-06	0.00664566	CvsT3
O. faveolata	Florida	Massive	LOC110045321	GO:0090050	0.00540391	0.999988	1	13	positive regulation of cell migration involved in sprouting angiogenesis	BP	2855	217.198	-1.64567	0.341261	-4.82233	1.42e-06	0.00664566	CvsT3
O. faveolata	Florida	Massive	LOC110045321	GO:0048589	0.0118768	0.99994	1	30	developmental growth	BP	2855	217.198	-1.64567	0.341261	-4.82233	1.42e-06	0.00664566	CvsT3
O. faveolata	Florida	Massive	LOC110045321	GO:0043066	0.0450327	0.999105	1	115	negative regulation of apoptotic process	BP	2855	217.198	-1.64567	0.341261	-4.82233	1.42e-06	0.00664566	CvsT3
O. faveolata	Florida	Massive	LOC110045321	GO:0030512	0.011992	0.999939	1	30	negative regulation of transforming growth factor beta receptor signaling pathway	BP	2855	217.198	-1.64567	0.341261	-4.82233	1.42e-06	0.00664566	CvsT3
O. faveolata	Florida	Massive	LOC110045321	GO:0007585	0.0034874	0.999995	1	9	respiratory gaseous exchange by respiratory system	BP	2855	217.198	-1.64567	0.341261	-4.82233	1.42e-06	0.00664566	CvsT3
O. faveolata	Florida	Massive	LOC110045321	GO:0030206	0.00439936	0.999992	1	11	chondroitin sulfate biosynthetic process	BP	2855	217.198	-1.64567	0.341261	-4.82233	1.42e-06	0.00664566	CvsT3
O. faveolata	Florida	Massive	LOC110045321	GO:0019901	0.0471931	0.999016	1	119	protein kinase binding	MF	2855	217.198	-1.64567	0.341261	-4.82233	1.42e-06	0.00664566	CvsT3
O. faveolata	Florida	Massive	LOC110045321	GO:0047756	0.00152834	0.999999	1	4	chondroitin 4-sulfotransferase activity	MF	2855	217.198	-1.64567	0.341261	-4.82233	1.42e-06	0.00664566	CvsT3
O. faveolata	Florida	Massive	LOC110045321	GO:0045893	0.039557	0.999312	1	96	positive regulation of transcription, DNA-templated	BP	2855	217.198	-1.64567	0.341261	-4.82233	1.42e-06	0.00664566	CvsT3
O. faveolata	Florida	Massive	LOC110045321	GO:0009941	0.00309582	0.999996	1	7	chloroplast envelope	CC	2855	217.198	-1.64567	0.341261	-4.82233	1.42e-06	0.00664566	CvsT3
O. faveolata	Florida	Massive	LOC110045321	GO:1900745	0.00677895	0.999981	1	16	positive regulation of p38MAPK cascade	BP	2855	217.198	-1.64567	0.341261	-4.82233	1.42e-06	0.00664566	CvsT3
O. faveolata	Florida	Massive	LOC110045321	GO:2000773	0.00613043	0.999985	1	14	negative regulation of cellular senescence	BP	2855	217.198	-1.64567	0.341261	-4.82233	1.42e-06	0.00664566	CvsT3
O. faveolata	Florida	Massive	LOC110045321	GO:0004709	0.00535353	0.999988	1	12	MAP kinase kinase kinase activity	MF	2855	217.198	-1.64567	0.341261	-4.82233	1.42e-06	0.00664566	CvsT3
O. faveolata	Florida	Massive	LOC110045321	GO:0042733	0.0098207	0.999959	1	25	embryonic digit morphogenesis	BP	2855	217.198	-1.64567	0.341261	-4.82233	1.42e-06	0.00664566	CvsT3
O. faveolata	Florida	Massive	LOC110045321	GO:0002063	0.00431982	0.999993	1	11	chondrocyte development	BP	2855	217.198	-1.64567	0.341261	-4.82233	1.42e-06	0.00664566	CvsT3
O. faveolata	Florida	Massive	LOC110045321	GO:0048703	0.00674254	0.999981	1	17	embryonic viscerocranium morphogenesis	BP	2855	217.198	-1.64567	0.341261	-4.82233	1.42e-06	0.00664566	CvsT3
O. faveolata	Florida	Massive	LOC110045321	GO:0071864	0.00303515	0.999997	1	7	positive regulation of cell proliferation in bone marrow	BP	2855	217.198	-1.64567	0.341261	-4.82233	1.42e-06	0.00664566	CvsT3
O. faveolata	Florida	Massive	LOC110045321	GO:0036342	0.0110911	0.999948	1	28	post-anal tail morphogenesis	BP	2855	217.198	-1.64567	0.341261	-4.82233	1.42e-06	0.00664566	CvsT3
O. faveolata	Florida	Massive	LOC110045321	GO:0050659	0.00226062	0.999998	1	6	N-acetylgalactosamine 4-sulfate 6-O-sulfotransferase activity	MF	2855	217.198	-1.64567	0.341261	-4.82233	1.42e-06	0.00664566	CvsT3
O. faveolata	Florida	Massive	LOC110045321	GO:0003008	0.0207986	0.999813	1	51	system process	BP	2855	217.198	-1.64567	0.341261	-4.82233	1.42e-06	0.00664566	CvsT3
O. faveolata	Florida	Massive	LOC110045321	GO:0046777	0.0252652	0.999722	1	63	protein autophosphorylation	BP	2855	217.198	-1.64567	0.341261	-4.82233	1.42e-06	0.00664566	CvsT3
O. faveolata	Florida	Massive	LOC110045321	GO:0050655	0.00076144	1	1	2	dermatan sulfate proteoglycan metabolic process	BP	2855	217.198	-1.64567	0.341261	-4.82233	1.42e-06	0.00664566	CvsT3
O. faveolata	Florida	Massive	LOC110045321	GO:0008146	0.0304617	0.999595	1	76	sulfotransferase activity	MF	2855	217.198	-1.64567	0.341261	-4.82233	1.42e-06	0.00664566	CvsT3
O. faveolata	Florida	Massive	LOC110045321	GO:0005622	0.0449782	0.999107	1	115	intracellular	CC	2855	217.198	-1.64567	0.341261	-4.82233	1.42e-06	0.00664566	CvsT3
O. faveolata	Florida	Massive	LOC110045321	GO:0071260	0.0116151	0.999943	1	28	cellular response to mechanical stimulus	BP	2855	217.198	-1.64567	0.341261	-4.82233	1.42e-06	0.00664566	CvsT3
O. faveolata	Florida	Massive	LOC110045321	GO:0050896	0.0422206	0.999215	1	105	response to stimulus	BP	2855	217.198	-1.64567	0.341261	-4.82233	1.42e-06	0.00664566	CvsT3
O. faveolata	Florida	Massive	LOC110045321	GO:0043123	0.0120934	0.999938	1	30	positive regulation of I-kappaB kinase/NF-kappaB signaling	BP	2855	217.198	-1.64567	0.341261	-4.82233	1.42e-06	0.00664566	CvsT3
O. faveolata	Florida	Massive	LOC110045321	GO:0042127	0.0153397	0.999899	1	40	regulation of cell population proliferation	BP	2855	217.198	-1.64567	0.341261	-4.82233	1.42e-06	0.00664566	CvsT3
O. faveolata	Florida	Massive	LOC110045321	GO:0004983	0.0196865	0.999833	1	49	neuropeptide Y receptor activity	MF	2855	217.198	-1.64567	0.341261	-4.82233	1.42e-06	0.00664566	CvsT3
O. faveolata	Florida	Massive	LOC110047898	GO:0071944	0.00050081	0.999996	2	83	cell periphery	CC	376	42.5147	-9.13859	1.49733	-6.10326	1.04e-09	2.04e-05	CvsT2
O. faveolata	Florida	Massive	LOC110047898	GO:0071944	0.00050081	0.999996	2	83	cell periphery	CC	376	42.5147	-9.18813	1.49474	-6.14698	7.9e-10	1.55e-05	CvsT1
O. faveolata	Florida	Massive	LOC110047898	GO:0071944	0.00050081	0.999996	2	83	cell periphery	CC	376	42.5147	-9.44959	1.4966	-6.31404	2.72e-10	5.35e-06	CvsT3
O. faveolata	Florida	Massive	LOC110047898	GO:0071944	0.00050081	0.999996	2	83	cell periphery	CC	376	42.5147	-9.45428	1.49371	-6.32938	2.46e-10	4.84e-06	CvsT4
O. faveolata	Florida	Massive	LOC110059125	GO:0008168	0.0388997	0.999335	1	99	methyltransferase activity	MF	4906	296.262	-3.06731	0.677842	-4.52511	6.04e-06	0.0169568	CvsT3
M. capitata	Hawai'i	Intermediate	Montipora_capitata_PredGene_g546	GO:0010897	0.0185355	0.999885	1	3	negative regulation of triglyceride catabolic process	BP	3721	89.7293	-1.09917	0.303037	-3.62718	0.00028653	0.0431638	CvsHigh
M. capitata	Hawai'i	Intermediate	Montipora_capitata_PredGene_g546	GO:0005769	0.0268157	0.993127	5	201	early endosome	CC	3721	89.7293	-1.09917	0.303037	-3.62718	0.00028653	0.0431638	CvsHigh
M. capitata	Hawai'i	Intermediate	Montipora_capitata_PredGene_g546	GO:0097356	0.0173512	0.999925	1	2	perinucleolar compartment	CC	3721	89.7293	-1.09917	0.303037	-3.62718	0.00028653	0.0431638	CvsHigh
M. capitata	Hawai'i	Intermediate	Montipora_capitata_PredGene_g546	GO:0042923	0.0130767	0.999957	1	2	neuropeptide binding	MF	3721	89.7293	-1.09917	0.303037	-3.62718	0.00028653	0.0431638	CvsHigh
M. capitata	Hawai'i	Intermediate	Montipora_capitata_PredGene_g546	GO:0045732	0.0493178	0.994616	2	41	positive regulation of protein catabolic process	BP	3721	89.7293	-1.09917	0.303037	-3.62718	0.00028653	0.0431638	CvsHigh
M. capitata	Hawai'i	Intermediate	Montipora_capitata_PredGene_g546	GO:1900168	0.0060127	1	1	1	positive regulation of glial cell-derived neurotrophic factor secretion	BP	3721	89.7293	-1.09917	0.303037	-3.62718	0.00028653	0.0431638	CvsHigh
M. capitata	Hawai'i	Intermediate	Montipora_capitata_PredGene_g546	GO:0002024	0.0060127	1	1	1	diet induced thermogenesis	BP	3721	89.7293	-1.09917	0.303037	-3.62718	0.00028653	0.0431638	CvsHigh
M. capitata	Hawai'i	Intermediate	Montipora_capitata_PredGene_g546	GO:2001137	0.0193033	0.999876	1	3	positive regulation of endocytic recycling	BP	3721	89.7293	-1.09917	0.303037	-3.62718	0.00028653	0.0431638	CvsHigh
M. capitata	Hawai'i	Intermediate	Montipora_capitata_PredGene_g546	GO:1902955	0.0060127	1	1	1	positive regulation of early endosome to recycling endosome transport	BP	3721	89.7293	-1.09917	0.303037	-3.62718	0.00028653	0.0431638	CvsHigh
M. capitata	Hawai'i	Intermediate	Montipora_capitata_PredGene_g546	GO:1902953	0.0464688	0.999125	1	5	positive regulation of ER to Golgi vesicle-mediated transport	BP	3721	89.7293	-1.09917	0.303037	-3.62718	0.00028653	0.0431638	CvsHigh
M. capitata	Hawai'i	Intermediate	Montipora_capitata_PredGene_g546	GO:1902960	0.0251593	0.999788	1	3	negative regulation of aspartic-type endopeptidase activity involved in amyloid precursor protein catabolic process	BP	3721	89.7293	-1.09917	0.303037	-3.62718	0.00028653	0.0431638	CvsHigh
M. capitata	Hawai'i	Intermediate	Montipora_capitata_PredGene_g55802	GO:0020037	0.0031913	0.999516	5	132	heme binding	MF	924	557.221	0.864332	0.213995	4.03903	5.37e-05	0.0136631	CvsHigh
M. capitata	Hawai'i	Intermediate	Montipora_capitata_PredGene_g55802	GO:0033762	0.00454812	0.99987	2	13	response to glucagon	BP	924	557.221	0.864332	0.213995	4.03903	5.37e-05	0.0136631	CvsHigh
M. capitata	Hawai'i	Intermediate	Montipora_capitata_PredGene_g55802	GO:0009055	0.015095	0.998216	3	52	electron transfer activity	MF	924	557.221	0.864332	0.213995	4.03903	5.37e-05	0.0136631	CvsHigh
M. capitata	Hawai'i	Intermediate	Montipora_capitata_PredGene_g56282	GO:0099056	0.00894155	0.999122	3	66	integral component of presynaptic membrane	CC	1761	50.9054	-1.11355	0.257273	-4.32827	1.5e-05	0.00545377	CvsHigh
M. capitata	Hawai'i	Intermediate	Montipora_capitata_PredGene_g56282	GO:0099056	0.00894155	0.999122	3	66	integral component of presynaptic membrane	CC	1761	50.9054	-1.15399	0.244099	-4.72755	2.27e-06	0.00094534	CvsMid
M. capitata	Hawai'i	Intermediate	Montipora_capitata_PredGene_g56282	GO:0019894	0.0450796	0.995297	2	46	kinesin binding	MF	1761	50.9054	-1.11355	0.257273	-4.32827	1.5e-05	0.00545377	CvsHigh
M. capitata	Hawai'i	Intermediate	Montipora_capitata_PredGene_g56282	GO:0019894	0.0450796	0.995297	2	46	kinesin binding	MF	1761	50.9054	-1.15399	0.244099	-4.72755	2.27e-06	0.00094534	CvsMid
M. capitata	Hawai'i	Intermediate	Montipora_capitata_PredGene_g61660	GO:0022853	0.0268729	0.999728	1	4	active ion transmembrane transporter activity	MF	4457	53.5958	-2.07741	0.392729	-5.28966	1.23e-07	8.36e-05	CvsMid
M. capitata	Hawai'i	Intermediate	Montipora_capitata_PredGene_g61660	GO:0022853	0.0268729	0.999728	1	4	active ion transmembrane transporter activity	MF	4457	53.5958	-1.7354	0.422165	-4.11072	3.94e-05	0.0112121	CvsHigh
M. capitata	Hawai'i	Intermediate	Montipora_capitata_PredGene_g61660	GO:1901682	0.0258567	0.999748	1	4	sulfur compound transmembrane transporter activity	MF	4457	53.5958	-2.07741	0.392729	-5.28966	1.23e-07	8.36e-05	CvsMid
M. capitata	Hawai'i	Intermediate	Montipora_capitata_PredGene_g61660	GO:1901682	0.0258567	0.999748	1	4	sulfur compound transmembrane transporter activity	MF	4457	53.5958	-1.7354	0.422165	-4.11072	3.94e-05	0.0112121	CvsHigh
M. capitata	Hawai'i	Intermediate	Montipora_capitata_PredGene_g61660	GO:0015216	0.0258567	0.999748	1	4	purine nucleotide transmembrane transporter activity	MF	4457	53.5958	-2.07741	0.392729	-5.28966	1.23e-07	8.36e-05	CvsMid
M. capitata	Hawai'i	Intermediate	Montipora_capitata_PredGene_g61660	GO:0015216	0.0258567	0.999748	1	4	purine nucleotide transmembrane transporter activity	MF	4457	53.5958	-1.7354	0.422165	-4.11072	3.94e-05	0.0112121	CvsHigh
M. capitata	Hawai'i	Intermediate	Montipora_capitata_PredGene_g61660	GO:1904680	0.0179508	0.999892	1	3	peptide transmembrane transporter activity	MF	4457	53.5958	-2.07741	0.392729	-5.28966	1.23e-07	8.36e-05	CvsMid
M. capitata	Hawai'i	Intermediate	Montipora_capitata_PredGene_g61660	GO:1904680	0.0179508	0.999892	1	3	peptide transmembrane transporter activity	MF	4457	53.5958	-1.7354	0.422165	-4.11072	3.94e-05	0.0112121	CvsHigh
M. capitata	Hawai'i	Intermediate	Montipora_capitata_PredGene_g61660	GO:0015865	0.0258567	0.999748	1	4	purine nucleotide transport	BP	4457	53.5958	-2.07741	0.392729	-5.28966	1.23e-07	8.36e-05	CvsMid
M. capitata	Hawai'i	Intermediate	Montipora_capitata_PredGene_g61660	GO:0015865	0.0258567	0.999748	1	4	purine nucleotide transport	BP	4457	53.5958	-1.7354	0.422165	-4.11072	3.94e-05	0.0112121	CvsHigh
M. capitata	Hawai'i	Intermediate	Montipora_capitata_PredGene_g61660	GO:0140352	0.044335	0.999172	1	6	export from cell	BP	4457	53.5958	-2.07741	0.392729	-5.28966	1.23e-07	8.36e-05	CvsMid
M. capitata	Hawai'i	Intermediate	Montipora_capitata_PredGene_g61660	GO:0140352	0.044335	0.999172	1	6	export from cell	BP	4457	53.5958	-1.7354	0.422165	-4.11072	3.94e-05	0.0112121	CvsHigh
M. capitata	Hawai'i	Intermediate	Montipora_capitata_PredGene_g61994	GO:0045732	0.0493178	0.994616	2	41	positive regulation of protein catabolic process	BP	245	203.199	0.926078	0.186973	4.95301	7.31e-07	0.00036657	CvsMid
M. capitata	Hawai'i	Intermediate	Montipora_capitata_PredGene_g61994	GO:0045732	0.0493178	0.994616	2	41	positive regulation of protein catabolic process	BP	245	203.199	0.798911	0.198445	4.02586	5.68e-05	0.0142384	CvsHigh
M. capitata	Hawai'i	Intermediate	Montipora_capitata_PredGene_g61994	GO:0008137	0.00323737	0.999794	3	21	NADH dehydrogenase (ubiquinone) activity	MF	245	203.199	0.926078	0.186973	4.95301	7.31e-07	0.00036657	CvsMid
M. capitata	Hawai'i	Intermediate	Montipora_capitata_PredGene_g61994	GO:0008137	0.00323737	0.999794	3	21	NADH dehydrogenase (ubiquinone) activity	MF	245	203.199	0.798911	0.198445	4.02586	5.68e-05	0.0142384	CvsHigh
M. capitata	Hawai'i	Intermediate	Montipora_capitata_PredGene_g61994	GO:0071300	0.0125195	0.998614	3	59	cellular response to retinoic acid	BP	245	203.199	0.926078	0.186973	4.95301	7.31e-07	0.00036657	CvsMid
M. capitata	Hawai'i	Intermediate	Montipora_capitata_PredGene_g61994	GO:0071300	0.0125195	0.998614	3	59	cellular response to retinoic acid	BP	245	203.199	0.798911	0.198445	4.02586	5.68e-05	0.0142384	CvsHigh
M. capitata	Hawai'i	Intermediate	Montipora_capitata_PredGene_g61994	GO:0032981	0.0481865	0.994892	2	28	mitochondrial respiratory chain complex I assembly	BP	245	203.199	0.926078	0.186973	4.95301	7.31e-07	0.00036657	CvsMid
M. capitata	Hawai'i	Intermediate	Montipora_capitata_PredGene_g61994	GO:0032981	0.0481865	0.994892	2	28	mitochondrial respiratory chain complex I assembly	BP	245	203.199	0.798911	0.198445	4.02586	5.68e-05	0.0142384	CvsHigh
M. capitata	Hawai'i	Intermediate	Montipora_capitata_PredGene_g62662	GO:0061817	0.0314205	0.999668	1	3	endoplasmic reticulum-plasma membrane tethering	BP	2334	607.926	-0.569577	0.146542	-3.88679	0.00010158	0.0203825	CvsMid
M. capitata	Hawai'i	Intermediate	Montipora_capitata_PredGene_g62662	GO:0005789	0.0141204	0.995489	8	358	endoplasmic reticulum membrane	CC	2334	607.926	-0.569577	0.146542	-3.88679	0.00010158	0.0203825	CvsMid
M. capitata	Hawai'i	Intermediate	Montipora_capitata_PredGene_g62662	GO:0044232	0.0311502	0.999609	1	5	organelle membrane contact site	CC	2334	607.926	-0.569577	0.146542	-3.88679	0.00010158	0.0203825	CvsMid
M. capitata	Hawai'i	Intermediate	Montipora_capitata_PredGene_g63093	GO:0007157	0.00509315	0.999843	2	15	heterophilic cell-cell adhesion via plasma membrane cell adhesion molecules	BP	1560	17.8347	-1.96359	0.53083	-3.6991	0.00021636	0.0365377	CvsHigh
M. capitata	Hawai'i	Intermediate	Montipora_capitata_PredGene_g63093	GO:0007157	0.00509315	0.999843	2	15	heterophilic cell-cell adhesion via plasma membrane cell adhesion molecules	BP	1560	17.8347	-1.99304	0.50244	-3.96672	7.29e-05	0.0155355	CvsMid
M. capitata	Hawai'i	Intermediate	Montipora_capitata_PredGene_g63093	GO:0099056	0.00894155	0.999122	3	66	integral component of presynaptic membrane	CC	1560	17.8347	-1.96359	0.53083	-3.6991	0.00021636	0.0365377	CvsHigh
M. capitata	Hawai'i	Intermediate	Montipora_capitata_PredGene_g63093	GO:0099056	0.00894155	0.999122	3	66	integral component of presynaptic membrane	CC	1560	17.8347	-1.99304	0.50244	-3.96672	7.29e-05	0.0155355	CvsMid
M. capitata	Hawai'i	Intermediate	Montipora_capitata_PredGene_g63093	GO:0050839	0.0263048	0.997971	2	34	cell adhesion molecule binding	MF	1560	17.8347	-1.96359	0.53083	-3.6991	0.00021636	0.0365377	CvsHigh
M. capitata	Hawai'i	Intermediate	Montipora_capitata_PredGene_g63093	GO:0050839	0.0263048	0.997971	2	34	cell adhesion molecule binding	MF	1560	17.8347	-1.99304	0.50244	-3.96672	7.29e-05	0.0155355	CvsMid
M. capitata	Hawai'i	Intermediate	Montipora_capitata_PredGene_g63093	GO:0090129	0.045414	0.999106	1	7	positive regulation of synapse maturation	BP	1560	17.8347	-1.96359	0.53083	-3.6991	0.00021636	0.0365377	CvsHigh
M. capitata	Hawai'i	Intermediate	Montipora_capitata_PredGene_g63093	GO:0090129	0.045414	0.999106	1	7	positive regulation of synapse maturation	BP	1560	17.8347	-1.99304	0.50244	-3.96672	7.29e-05	0.0155355	CvsMid
M. capitata	Hawai'i	Intermediate	Montipora_capitata_PredGene_g63093	GO:0035584	0.0450046	0.999146	1	6	calcium-mediated signaling using intracellular calcium source	BP	1560	17.8347	-1.96359	0.53083	-3.6991	0.00021636	0.0365377	CvsHigh
M. capitata	Hawai'i	Intermediate	Montipora_capitata_PredGene_g63093	GO:0035584	0.0450046	0.999146	1	6	calcium-mediated signaling using intracellular calcium source	BP	1560	17.8347	-1.99304	0.50244	-3.96672	7.29e-05	0.0155355	CvsMid
M. capitata	Hawai'i	Intermediate	Montipora_capitata_PredGene_g63093	GO:0016524	0.018061	0.999891	1	3	latrotoxin receptor activity	MF	1560	17.8347	-1.96359	0.53083	-3.6991	0.00021636	0.0365377	CvsHigh
M. capitata	Hawai'i	Intermediate	Montipora_capitata_PredGene_g63093	GO:0016524	0.018061	0.999891	1	3	latrotoxin receptor activity	MF	1560	17.8347	-1.99304	0.50244	-3.96672	7.29e-05	0.0155355	CvsMid
M. capitata	Hawai'i	Intermediate	Montipora_capitata_PredGene_g63102	GO:1900153	0.0091207	0.999614	2	18	positive regulation of nuclear-transcribed mRNA catabolic process, deadenylation-dependent decay	BP	1923	1694.8	-1.62812	0.301485	-5.40034	6.65e-08	4.73e-05	CvsMid
M. capitata	Hawai'i	Intermediate	Montipora_capitata_PredGene_g63102	GO:1900153	0.0091207	0.999614	2	18	positive regulation of nuclear-transcribed mRNA catabolic process, deadenylation-dependent decay	BP	1923	1694.8	-1.87519	0.325341	-5.76376	8.23e-09	8.03e-06	CvsHigh
M. capitata	Hawai'i	Intermediate	Montipora_capitata_PredGene_g63102	GO:0008143	0.0156284	0.999108	2	22	poly(A) binding	MF	1923	1694.8	-1.62812	0.301485	-5.40034	6.65e-08	4.73e-05	CvsMid
M. capitata	Hawai'i	Intermediate	Montipora_capitata_PredGene_g63102	GO:0008143	0.0156284	0.999108	2	22	poly(A) binding	MF	1923	1694.8	-1.87519	0.325341	-5.76376	8.23e-09	8.03e-06	CvsHigh
M. capitata	Hawai'i	Intermediate	Montipora_capitata_PredGene_g63102	GO:0031252	0.00591318	0.999505	3	49	cell leading edge	CC	1923	1694.8	-1.62812	0.301485	-5.40034	6.65e-08	4.73e-05	CvsMid
M. capitata	Hawai'i	Intermediate	Montipora_capitata_PredGene_g63102	GO:0031252	0.00591318	0.999505	3	49	cell leading edge	CC	1923	1694.8	-1.87519	0.325341	-5.76376	8.23e-09	8.03e-06	CvsHigh
M. capitata	Hawai'i	Intermediate	Montipora_capitata_PredGene_g63102	GO:2000623	0.00158076	0.999975	2	10	negative regulation of nuclear-transcribed mRNA catabolic process, nonsense-mediated decay	BP	1923	1694.8	-1.62812	0.301485	-5.40034	6.65e-08	4.73e-05	CvsMid
M. capitata	Hawai'i	Intermediate	Montipora_capitata_PredGene_g63102	GO:2000623	0.00158076	0.999975	2	10	negative regulation of nuclear-transcribed mRNA catabolic process, nonsense-mediated decay	BP	1923	1694.8	-1.87519	0.325341	-5.76376	8.23e-09	8.03e-06	CvsHigh
M. capitata	Hawai'i	Intermediate	Montipora_capitata_PredGene_g63102	GO:1990124	0.00459789	0.999867	2	14	messenger ribonucleoprotein complex	CC	1923	1694.8	-1.62812	0.301485	-5.40034	6.65e-08	4.73e-05	CvsMid
M. capitata	Hawai'i	Intermediate	Montipora_capitata_PredGene_g63102	GO:1990124	0.00459789	0.999867	2	14	messenger ribonucleoprotein complex	CC	1923	1694.8	-1.87519	0.325341	-5.76376	8.23e-09	8.03e-06	CvsHigh
M. capitata	Hawai'i	Intermediate	Montipora_capitata_PredGene_g63102	GO:0003730	0.0411518	0.995942	2	38	mRNA 3'-UTR binding	MF	1923	1694.8	-1.62812	0.301485	-5.40034	6.65e-08	4.73e-05	CvsMid
M. capitata	Hawai'i	Intermediate	Montipora_capitata_PredGene_g63102	GO:0003730	0.0411518	0.995942	2	38	mRNA 3'-UTR binding	MF	1923	1694.8	-1.87519	0.325341	-5.76376	8.23e-09	8.03e-06	CvsHigh
M. capitata	Hawai'i	Intermediate	Montipora_capitata_PredGene_g63102	GO:0010494	0.031328	0.997346	2	34	cytoplasmic stress granule	CC	1923	1694.8	-1.62812	0.301485	-5.40034	6.65e-08	4.73e-05	CvsMid
M. capitata	Hawai'i	Intermediate	Montipora_capitata_PredGene_g63102	GO:0010494	0.031328	0.997346	2	34	cytoplasmic stress granule	CC	1923	1694.8	-1.87519	0.325341	-5.76376	8.23e-09	8.03e-06	CvsHigh
M. capitata	Hawai'i	Intermediate	Montipora_capitata_PredGene_g63102	GO:0008266	0.0136244	0.999279	2	21	poly(U) RNA binding	MF	1923	1694.8	-1.62812	0.301485	-5.40034	6.65e-08	4.73e-05	CvsMid
M. capitata	Hawai'i	Intermediate	Montipora_capitata_PredGene_g63102	GO:0008266	0.0136244	0.999279	2	21	poly(U) RNA binding	MF	1923	1694.8	-1.87519	0.325341	-5.76376	8.23e-09	8.03e-06	CvsHigh
M. capitata	Hawai'i	Intermediate	Montipora_capitata_PredGene_g63102	GO:0045070	0.0196934	0.998713	2	27	positive regulation of viral genome replication	BP	1923	1694.8	-1.62812	0.301485	-5.40034	6.65e-08	4.73e-05	CvsMid
M. capitata	Hawai'i	Intermediate	Montipora_capitata_PredGene_g63102	GO:0045070	0.0196934	0.998713	2	27	positive regulation of viral genome replication	BP	1923	1694.8	-1.87519	0.325341	-5.76376	8.23e-09	8.03e-06	CvsHigh
M. capitata	Hawai'i	Intermediate	Montipora_capitata_PredGene_g63102	GO:0031047	0.0327732	0.997149	2	36	gene silencing by RNA	BP	1923	1694.8	-1.62812	0.301485	-5.40034	6.65e-08	4.73e-05	CvsMid
M. capitata	Hawai'i	Intermediate	Montipora_capitata_PredGene_g63102	GO:0031047	0.0327732	0.997149	2	36	gene silencing by RNA	BP	1923	1694.8	-1.87519	0.325341	-5.76376	8.23e-09	8.03e-06	CvsHigh
M. capitata	Hawai'i	Intermediate	Montipora_capitata_PredGene_g63102	GO:0060213	0.00798387	0.999686	2	17	positive regulation of nuclear-transcribed mRNA poly(A) tail shortening	BP	1923	1694.8	-1.62812	0.301485	-5.40034	6.65e-08	4.73e-05	CvsMid
M. capitata	Hawai'i	Intermediate	Montipora_capitata_PredGene_g63102	GO:0060213	0.00798387	0.999686	2	17	positive regulation of nuclear-transcribed mRNA poly(A) tail shortening	BP	1923	1694.8	-1.87519	0.325341	-5.76376	8.23e-09	8.03e-06	CvsHigh
M. capitata	Hawai'i	Intermediate	Montipora_capitata_PredGene_g63102	GO:0008494	0.00175541	0.999973	2	7	translation activator activity	MF	1923	1694.8	-1.62812	0.301485	-5.40034	6.65e-08	4.73e-05	CvsMid
M. capitata	Hawai'i	Intermediate	Montipora_capitata_PredGene_g63102	GO:0008494	0.00175541	0.999973	2	7	translation activator activity	MF	1923	1694.8	-1.87519	0.325341	-5.76376	8.23e-09	8.03e-06	CvsHigh
M. capitata	Hawai'i	Intermediate	Montipora_capitata_PredGene_g6322	GO:0055114	0.0274488	0.989392	9	525	oxidation-reduction process	BP	1149	491.89	0.647606	0.152178	4.25558	2.09e-05	0.00711276	CvsHigh
M. capitata	Hawai'i	Intermediate	Montipora_capitata_PredGene_g6322	GO:0055114	0.0274488	0.989392	9	525	oxidation-reduction process	BP	1149	491.89	0.579371	0.141727	4.08794	4.35e-05	0.0111687	CvsMid
M. capitata	Hawai'i	Intermediate	Montipora_capitata_PredGene_g6322	GO:0004449	0.0220551	0.999837	1	3	isocitrate dehydrogenase (NAD+) activity	MF	1149	491.89	0.647606	0.152178	4.25558	2.09e-05	0.00711276	CvsHigh
M. capitata	Hawai'i	Intermediate	Montipora_capitata_PredGene_g6322	GO:0004449	0.0220551	0.999837	1	3	isocitrate dehydrogenase (NAD+) activity	MF	1149	491.89	0.579371	0.141727	4.08794	4.35e-05	0.0111687	CvsMid
M. capitata	Hawai'i	Intermediate	Montipora_capitata_PredGene_g6322	GO:0006102	0.0408985	0.999296	1	6	isocitrate metabolic process	BP	1149	491.89	0.647606	0.152178	4.25558	2.09e-05	0.00711276	CvsHigh
M. capitata	Hawai'i	Intermediate	Montipora_capitata_PredGene_g6322	GO:0006102	0.0408985	0.999296	1	6	isocitrate metabolic process	BP	1149	491.89	0.579371	0.141727	4.08794	4.35e-05	0.0111687	CvsMid
M. capitata	Hawai'i	Intermediate	Montipora_capitata_PredGene_g6322	GO:0006099	0.0128059	0.999341	2	22	tricarboxylic acid cycle	BP	1149	491.89	0.647606	0.152178	4.25558	2.09e-05	0.00711276	CvsHigh
M. capitata	Hawai'i	Intermediate	Montipora_capitata_PredGene_g6322	GO:0006099	0.0128059	0.999341	2	22	tricarboxylic acid cycle	BP	1149	491.89	0.579371	0.141727	4.08794	4.35e-05	0.0111687	CvsMid
M. capitata	Hawai'i	Intermediate	Montipora_capitata_PredGene_g6322	GO:0005962	0.0220551	0.999837	1	3	mitochondrial isocitrate dehydrogenase complex (NAD+)	CC	1149	491.89	0.647606	0.152178	4.25558	2.09e-05	0.00711276	CvsHigh
M. capitata	Hawai'i	Intermediate	Montipora_capitata_PredGene_g6322	GO:0005962	0.0220551	0.999837	1	3	mitochondrial isocitrate dehydrogenase complex (NAD+)	CC	1149	491.89	0.579371	0.141727	4.08794	4.35e-05	0.0111687	CvsMid
M. capitata	Hawai'i	Intermediate	Montipora_capitata_PredGene_g64596	GO:0022625	0.0335676	0.994647	3	48	cytosolic large ribosomal subunit	CC	486	3559.32	0.794642	0.197473	4.02406	5.72e-05	0.0133653	CvsMid
M. capitata	Hawai'i	Intermediate	Montipora_capitata_PredGene_g64596	GO:0002181	0.0297213	0.995482	3	47	cytoplasmic translation	BP	486	3559.32	0.794642	0.197473	4.02406	5.72e-05	0.0133653	CvsMid
M. capitata	Hawai'i	Intermediate	Montipora_capitata_PredGene_g64596	GO:0042788	0.00608555	0.9995	3	29	polysomal ribosome	CC	486	3559.32	0.794642	0.197473	4.02406	5.72e-05	0.0133653	CvsMid
M. capitata	Hawai'i	Intermediate	Montipora_capitata_PredGene_g64596	GO:0060041	0.013033	0.998532	3	63	retina development in camera-type eye	BP	486	3559.32	0.794642	0.197473	4.02406	5.72e-05	0.0133653	CvsMid
M. capitata	Hawai'i	Intermediate	Montipora_capitata_PredGene_g67062	GO:0035799	0.0136995	0.999262	2	26	ureter maturation	BP	2532	34.7482	-2.52362	0.571474	-4.41598	1.01e-05	0.00350012	CvsMid
M. capitata	Hawai'i	Intermediate	Montipora_capitata_PredGene_g67062	GO:0035799	0.0136995	0.999262	2	26	ureter maturation	BP	2532	34.7482	-2.31168	0.612485	-3.77426	0.00016048	0.0300786	CvsHigh
M. capitata	Hawai'i	Intermediate	Montipora_capitata_PredGene_g67062	GO:0060384	0.0263795	0.997957	2	36	innervation	BP	2532	34.7482	-2.52362	0.571474	-4.41598	1.01e-05	0.00350012	CvsMid
M. capitata	Hawai'i	Intermediate	Montipora_capitata_PredGene_g67062	GO:0060384	0.0263795	0.997957	2	36	innervation	BP	2532	34.7482	-2.31168	0.612485	-3.77426	0.00016048	0.0300786	CvsHigh
M. capitata	Hawai'i	Intermediate	Montipora_capitata_PredGene_g67062	GO:0008201	0.0155177	0.998133	3	66	heparin binding	MF	2532	34.7482	-2.52362	0.571474	-4.41598	1.01e-05	0.00350012	CvsMid
M. capitata	Hawai'i	Intermediate	Montipora_capitata_PredGene_g67062	GO:0008201	0.0155177	0.998133	3	66	heparin binding	MF	2532	34.7482	-2.31168	0.612485	-3.77426	0.00016048	0.0300786	CvsHigh
M. capitata	Hawai'i	Intermediate	Montipora_capitata_PredGene_g67062	GO:0007497	0.0109123	0.999482	2	23	posterior midgut development	BP	2532	34.7482	-2.52362	0.571474	-4.41598	1.01e-05	0.00350012	CvsMid
M. capitata	Hawai'i	Intermediate	Montipora_capitata_PredGene_g67062	GO:0007497	0.0109123	0.999482	2	23	posterior midgut development	BP	2532	34.7482	-2.31168	0.612485	-3.77426	0.00016048	0.0300786	CvsHigh
M. capitata	Hawai'i	Intermediate	Montipora_capitata_PredGene_g67062	GO:0033141	0.0124685	0.999362	2	25	positive regulation of peptidyl-serine phosphorylation of STAT protein	BP	2532	34.7482	-2.52362	0.571474	-4.41598	1.01e-05	0.00350012	CvsMid
M. capitata	Hawai'i	Intermediate	Montipora_capitata_PredGene_g67062	GO:0033141	0.0124685	0.999362	2	25	positive regulation of peptidyl-serine phosphorylation of STAT protein	BP	2532	34.7482	-2.31168	0.612485	-3.77426	0.00016048	0.0300786	CvsHigh
M. capitata	Hawai'i	Intermediate	Montipora_capitata_PredGene_g67062	GO:0030424	0.0282111	0.992667	5	218	axon	CC	2532	34.7482	-2.52362	0.571474	-4.41598	1.01e-05	0.00350012	CvsMid
M. capitata	Hawai'i	Intermediate	Montipora_capitata_PredGene_g67062	GO:0030424	0.0282111	0.992667	5	218	axon	CC	2532	34.7482	-2.31168	0.612485	-3.77426	0.00016048	0.0300786	CvsHigh
M. capitata	Hawai'i	Intermediate	Montipora_capitata_PredGene_g67062	GO:0045793	0.0391143	0.996231	2	43	positive regulation of cell size	BP	2532	34.7482	-2.52362	0.571474	-4.41598	1.01e-05	0.00350012	CvsMid
M. capitata	Hawai'i	Intermediate	Montipora_capitata_PredGene_g67062	GO:0045793	0.0391143	0.996231	2	43	positive regulation of cell size	BP	2532	34.7482	-2.31168	0.612485	-3.77426	0.00016048	0.0300786	CvsHigh
M. capitata	Hawai'i	Intermediate	Montipora_capitata_PredGene_g67062	GO:0072300	0.0124685	0.999362	2	25	positive regulation of metanephric glomerulus development	BP	2532	34.7482	-2.52362	0.571474	-4.41598	1.01e-05	0.00350012	CvsMid
M. capitata	Hawai'i	Intermediate	Montipora_capitata_PredGene_g67062	GO:0072300	0.0124685	0.999362	2	25	positive regulation of metanephric glomerulus development	BP	2532	34.7482	-2.31168	0.612485	-3.77426	0.00016048	0.0300786	CvsHigh
M. capitata	Hawai'i	Intermediate	Montipora_capitata_PredGene_g67062	GO:0001838	0.017612	0.998911	2	29	embryonic epithelial tube formation	BP	2532	34.7482	-2.52362	0.571474	-4.41598	1.01e-05	0.00350012	CvsMid
M. capitata	Hawai'i	Intermediate	Montipora_capitata_PredGene_g67062	GO:0001838	0.017612	0.998911	2	29	embryonic epithelial tube formation	BP	2532	34.7482	-2.31168	0.612485	-3.77426	0.00016048	0.0300786	CvsHigh
M. capitata	Hawai'i	Intermediate	Montipora_capitata_PredGene_g67062	GO:0071300	0.0125195	0.998614	3	59	cellular response to retinoic acid	BP	2532	34.7482	-2.52362	0.571474	-4.41598	1.01e-05	0.00350012	CvsMid
M. capitata	Hawai'i	Intermediate	Montipora_capitata_PredGene_g67062	GO:0071300	0.0125195	0.998614	3	59	cellular response to retinoic acid	BP	2532	34.7482	-2.31168	0.612485	-3.77426	0.00016048	0.0300786	CvsHigh
M. capitata	Hawai'i	Intermediate	Montipora_capitata_PredGene_g67062	GO:0048484	0.00225554	0.999868	3	35	enteric nervous system development	BP	2532	34.7482	-2.52362	0.571474	-4.41598	1.01e-05	0.00350012	CvsMid
M. capitata	Hawai'i	Intermediate	Montipora_capitata_PredGene_g67062	GO:0048484	0.00225554	0.999868	3	35	enteric nervous system development	BP	2532	34.7482	-2.31168	0.612485	-3.77426	0.00016048	0.0300786	CvsHigh
M. capitata	Hawai'i	Intermediate	Montipora_capitata_PredGene_g67062	GO:0014042	0.0133335	0.999292	2	26	positive regulation of neuron maturation	BP	2532	34.7482	-2.52362	0.571474	-4.41598	1.01e-05	0.00350012	CvsMid
M. capitata	Hawai'i	Intermediate	Montipora_capitata_PredGene_g67062	GO:0014042	0.0133335	0.999292	2	26	positive regulation of neuron maturation	BP	2532	34.7482	-2.31168	0.612485	-3.77426	0.00016048	0.0300786	CvsHigh
M. capitata	Hawai'i	Intermediate	Montipora_capitata_PredGene_g67062	GO:0010976	0.046001	0.991525	3	111	positive regulation of neuron projection development	BP	2532	34.7482	-2.52362	0.571474	-4.41598	1.01e-05	0.00350012	CvsMid
M. capitata	Hawai'i	Intermediate	Montipora_capitata_PredGene_g67062	GO:0010976	0.046001	0.991525	3	111	positive regulation of neuron projection development	BP	2532	34.7482	-2.31168	0.612485	-3.77426	0.00016048	0.0300786	CvsHigh
M. capitata	Hawai'i	Intermediate	Montipora_capitata_PredGene_g67062	GO:0006919	0.0221687	0.996947	3	69	activation of cysteine-type endopeptidase activity involved in apoptotic process	BP	2532	34.7482	-2.52362	0.571474	-4.41598	1.01e-05	0.00350012	CvsMid
M. capitata	Hawai'i	Intermediate	Montipora_capitata_PredGene_g67062	GO:0006919	0.0221687	0.996947	3	69	activation of cysteine-type endopeptidase activity involved in apoptotic process	BP	2532	34.7482	-2.31168	0.612485	-3.77426	0.00016048	0.0300786	CvsHigh
M. capitata	Hawai'i	Intermediate	Montipora_capitata_PredGene_g67062	GO:0033630	0.0220635	0.998455	2	32	positive regulation of cell adhesion mediated by integrin	BP	2532	34.7482	-2.52362	0.571474	-4.41598	1.01e-05	0.00350012	CvsMid
M. capitata	Hawai'i	Intermediate	Montipora_capitata_PredGene_g67062	GO:0033630	0.0220635	0.998455	2	32	positive regulation of cell adhesion mediated by integrin	BP	2532	34.7482	-2.31168	0.612485	-3.77426	0.00016048	0.0300786	CvsHigh
M. capitata	Hawai'i	Intermediate	Montipora_capitata_PredGene_g67062	GO:0033619	0.0254427	0.99807	2	35	membrane protein proteolysis	BP	2532	34.7482	-2.52362	0.571474	-4.41598	1.01e-05	0.00350012	CvsMid
M. capitata	Hawai'i	Intermediate	Montipora_capitata_PredGene_g67062	GO:0033619	0.0254427	0.99807	2	35	membrane protein proteolysis	BP	2532	34.7482	-2.31168	0.612485	-3.77426	0.00016048	0.0300786	CvsHigh
M. capitata	Hawai'i	Intermediate	Montipora_capitata_PredGene_g67062	GO:0061146	0.016047	0.999059	2	27	Peyer's patch morphogenesis	BP	2532	34.7482	-2.52362	0.571474	-4.41598	1.01e-05	0.00350012	CvsMid
M. capitata	Hawai'i	Intermediate	Montipora_capitata_PredGene_g67062	GO:0061146	0.016047	0.999059	2	27	Peyer's patch morphogenesis	BP	2532	34.7482	-2.31168	0.612485	-3.77426	0.00016048	0.0300786	CvsHigh
M. capitata	Hawai'i	Intermediate	Montipora_capitata_PredGene_g67062	GO:0005769	0.0268157	0.993127	5	201	early endosome	CC	2532	34.7482	-2.52362	0.571474	-4.41598	1.01e-05	0.00350012	CvsMid
M. capitata	Hawai'i	Intermediate	Montipora_capitata_PredGene_g67062	GO:0005769	0.0268157	0.993127	5	201	early endosome	CC	2532	34.7482	-2.31168	0.612485	-3.77426	0.00016048	0.0300786	CvsHigh
M. capitata	Hawai'i	Intermediate	Montipora_capitata_PredGene_g67062	GO:0035860	0.016061	0.999055	2	28	glial cell-derived neurotrophic factor receptor signaling pathway	BP	2532	34.7482	-2.52362	0.571474	-4.41598	1.01e-05	0.00350012	CvsMid
M. capitata	Hawai'i	Intermediate	Montipora_capitata_PredGene_g67062	GO:0035860	0.016061	0.999055	2	28	glial cell-derived neurotrophic factor receptor signaling pathway	BP	2532	34.7482	-2.31168	0.612485	-3.77426	0.00016048	0.0300786	CvsHigh
M. capitata	Hawai'i	Intermediate	Montipora_capitata_PredGene_g67062	GO:0045121	0.00924824	0.998189	5	162	membrane raft	CC	2532	34.7482	-2.52362	0.571474	-4.41598	1.01e-05	0.00350012	CvsMid
M. capitata	Hawai'i	Intermediate	Montipora_capitata_PredGene_g67062	GO:0045121	0.00924824	0.998189	5	162	membrane raft	CC	2532	34.7482	-2.31168	0.612485	-3.77426	0.00016048	0.0300786	CvsHigh
M. capitata	Hawai'i	Intermediate	Montipora_capitata_PredGene_g67062	GO:0060041	0.013033	0.998532	3	63	retina development in camera-type eye	BP	2532	34.7482	-2.52362	0.571474	-4.41598	1.01e-05	0.00350012	CvsMid
M. capitata	Hawai'i	Intermediate	Montipora_capitata_PredGene_g67062	GO:0060041	0.013033	0.998532	3	63	retina development in camera-type eye	BP	2532	34.7482	-2.31168	0.612485	-3.77426	0.00016048	0.0300786	CvsHigh
M. capitata	Hawai'i	Intermediate	Montipora_capitata_PredGene_g67062	GO:2001241	0.0211709	0.998549	2	32	positive regulation of extrinsic apoptotic signaling pathway in absence of ligand	BP	2532	34.7482	-2.52362	0.571474	-4.41598	1.01e-05	0.00350012	CvsMid
M. capitata	Hawai'i	Intermediate	Montipora_capitata_PredGene_g67062	GO:2001241	0.0211709	0.998549	2	32	positive regulation of extrinsic apoptotic signaling pathway in absence of ligand	BP	2532	34.7482	-2.31168	0.612485	-3.77426	0.00016048	0.0300786	CvsHigh
M. capitata	Hawai'i	Intermediate	Montipora_capitata_PredGene_g67062	GO:0098797	0.0218793	0.998472	2	33	plasma membrane protein complex	CC	2532	34.7482	-2.52362	0.571474	-4.41598	1.01e-05	0.00350012	CvsMid
M. capitata	Hawai'i	Intermediate	Montipora_capitata_PredGene_g67062	GO:0098797	0.0218793	0.998472	2	33	plasma membrane protein complex	CC	2532	34.7482	-2.31168	0.612485	-3.77426	0.00016048	0.0300786	CvsHigh
M. capitata	Hawai'i	Intermediate	Montipora_capitata_PredGene_g67062	GO:0001657	0.0375386	0.996462	2	43	ureteric bud development	BP	2532	34.7482	-2.52362	0.571474	-4.41598	1.01e-05	0.00350012	CvsMid
M. capitata	Hawai'i	Intermediate	Montipora_capitata_PredGene_g67062	GO:0001657	0.0375386	0.996462	2	43	ureteric bud development	BP	2532	34.7482	-2.31168	0.612485	-3.77426	0.00016048	0.0300786	CvsHigh
M. capitata	Hawai'i	Intermediate	Montipora_capitata_PredGene_g67062	GO:0007158	0.0259421	0.998011	2	35	neuron cell-cell adhesion	BP	2532	34.7482	-2.52362	0.571474	-4.41598	1.01e-05	0.00350012	CvsMid
M. capitata	Hawai'i	Intermediate	Montipora_capitata_PredGene_g67062	GO:0007158	0.0259421	0.998011	2	35	neuron cell-cell adhesion	BP	2532	34.7482	-2.31168	0.612485	-3.77426	0.00016048	0.0300786	CvsHigh
M. capitata	Hawai'i	Intermediate	Montipora_capitata_PredGene_g67062	GO:0048265	0.0167112	0.998996	2	28	response to pain	BP	2532	34.7482	-2.52362	0.571474	-4.41598	1.01e-05	0.00350012	CvsMid
M. capitata	Hawai'i	Intermediate	Montipora_capitata_PredGene_g67062	GO:0048265	0.0167112	0.998996	2	28	response to pain	BP	2532	34.7482	-2.31168	0.612485	-3.77426	0.00016048	0.0300786	CvsHigh
M. capitata	Hawai'i	Intermediate	Montipora_capitata_PredGene_g67655	GO:0000747	0.0210187	1	1	1	conjugation with cellular fusion	BP	153	65.7623	-1.30011	0.345077	-3.7676	0.00016482	0.0305569	CvsHigh
M. capitata	Hawai'i	Intermediate	Montipora_capitata_PredGene_g69559	GO:0050459	0.0119782	1	1	1	ethanolamine-phosphate phospho-lyase activity	MF	699	325.778	0.723506	0.174485	4.14652	3.38e-05	0.00975866	CvsHigh
M. capitata	Hawai'i	Intermediate	Montipora_capitata_PredGene_g70475	GO:0033762	0.00454812	0.99987	2	13	response to glucagon	BP	1623	186.337	1.02884	0.183179	5.61656	1.95e-08	1.66e-05	CvsHigh
M. capitata	Hawai'i	Intermediate	Montipora_capitata_PredGene_g70475	GO:0009882	0.0190453	0.999879	1	3	blue light photoreceptor activity	MF	1623	186.337	1.02884	0.183179	5.61656	1.95e-08	1.66e-05	CvsHigh
M. capitata	Hawai'i	Intermediate	Montipora_capitata_PredGene_g70475	GO:0097381	0.030808	0.999618	1	5	photoreceptor disc membrane	CC	1623	186.337	1.02884	0.183179	5.61656	1.95e-08	1.66e-05	CvsHigh
M. capitata	Hawai'i	Intermediate	Montipora_capitata_PredGene_g70475	GO:0071949	0.0367527	0.996585	2	40	FAD binding	MF	1623	186.337	1.02884	0.183179	5.61656	1.95e-08	1.66e-05	CvsHigh
M. capitata	Hawai'i	Intermediate	Montipora_capitata_PredGene_g70475	GO:0009785	0.0190453	0.999879	1	3	blue light signaling pathway	BP	1623	186.337	1.02884	0.183179	5.61656	1.95e-08	1.66e-05	CvsHigh
M. capitata	Hawai'i	Intermediate	Montipora_capitata_PredGene_g70475	GO:2000850	0.0351365	0.999502	1	5	negative regulation of glucocorticoid secretion	BP	1623	186.337	1.02884	0.183179	5.61656	1.95e-08	1.66e-05	CvsHigh
M. capitata	Hawai'i	Intermediate	Montipora_capitata_PredGene_g70475	GO:0014823	0.00519811	0.999587	3	44	response to activity	BP	1623	186.337	1.02884	0.183179	5.61656	1.95e-08	1.66e-05	CvsHigh
M. capitata	Hawai'i	Intermediate	Montipora_capitata_PredGene_g70475	GO:0016922	0.0201948	0.998657	2	29	nuclear receptor binding	MF	1623	186.337	1.02884	0.183179	5.61656	1.95e-08	1.66e-05	CvsHigh
M. capitata	Hawai'i	Intermediate	Montipora_capitata_PredGene_g9676	GO:0005200	0.00070894	0.999949	4	51	structural constituent of cytoskeleton	MF	555	37.2029	-1.80459	0.421389	-4.28248	1.85e-05	0.00573142	CvsMid
M. capitata	Hawai'i	Intermediate	Montipora_capitata_PredGene_g9676	GO:0032053	0.0434011	0.999207	1	6	ciliary basal body organization	BP	555	37.2029	-1.80459	0.421389	-4.28248	1.85e-05	0.00573142	CvsMid
M. capitata	Hawai'i	Intermediate	Montipora_capitata_PredGene_g9676	GO:0120219	0.0409885	0.999321	1	5	subapical part of cell	CC	555	37.2029	-1.80459	0.421389	-4.28248	1.85e-05	0.00573142	CvsMid
M. capitata	Hawai'i	Intermediate	Montipora_capitata_PredGene_g9676	GO:0019894	0.0450796	0.995297	2	46	kinesin binding	MF	555	37.2029	-1.80459	0.421389	-4.28248	1.85e-05	0.00573142	CvsMid
P. acuta	Hawai'i	Branching	Pocillopora_acuta_HIv1_PredGene_17795_t	GO:0008614	0.0280627	0.999801	1	2	pyridoxine metabolic process	BP	705	181.157	1.197	0.298996	4.00342	6.24e-05	0.0118427	CvsHigh
P. acuta	Hawai'i	Branching	Pocillopora_acuta_HIv1_PredGene_17795_t	GO:0008615	0.0392977	0.999478	1	3	pyridoxine biosynthetic process	BP	705	181.157	1.197	0.298996	4.00342	6.24e-05	0.0118427	CvsHigh
P. acuta	Hawai'i	Branching	Pocillopora_acuta_HIv1_PredGene_17795_t	GO:0030170	0.0160992	0.997141	4	87	pyridoxal phosphate binding	MF	705	181.157	1.197	0.298996	4.00342	6.24e-05	0.0118427	CvsHigh
P. acuta	Hawai'i	Branching	Pocillopora_acuta_HIv1_PredGene_17795_t	GO:0016638	0.0188144	0.999911	1	2	oxidoreductase activity, acting on the CH-NH2 group of donors	MF	705	181.157	1.197	0.298996	4.00342	6.24e-05	0.0118427	CvsHigh
P. acuta	Hawai'i	Branching	Pocillopora_acuta_HIv1_PredGene_17795_t	GO:0055114	0.0129139	0.994024	16	776	oxidation-reduction process	BP	705	181.157	1.197	0.298996	4.00342	6.24e-05	0.0118427	CvsHigh
P. acuta	Hawai'i	Branching	Pocillopora_acuta_HIv1_PredGene_17795_t	GO:0004733	0.0141854	1	1	1	pyridoxamine-phosphate oxidase activity	MF	705	181.157	1.197	0.298996	4.00342	6.24e-05	0.0118427	CvsHigh
P. acuta	Hawai'i	Branching	Pocillopora_acuta_HIv1_PredGene_17795_t	GO:0002168	0.0131606	0.999335	2	15	instar larval development	BP	705	181.157	1.197	0.298996	4.00342	6.24e-05	0.0118427	CvsHigh
P. acuta	Hawai'i	Branching	Pocillopora_acuta_HIv1_PredGene_17795_t	GO:0016491	0.00014363	0.999943	26	1058	oxidoreductase activity	MF	705	181.157	1.197	0.298996	4.00342	6.24e-05	0.0118427	CvsHigh
P. acuta	Hawai'i	Branching	Pocillopora_acuta_HIv1_PredGene_18567_t	GO:0016571	0.0248711	0.996417	3	62	histone methylation	BP	1473	37.8638	-1.52663	0.372535	-4.09794	4.17e-05	0.00980474	CvsHigh
P. acuta	Hawai'i	Branching	Pocillopora_acuta_HIv1_PredGene_18567_t	GO:1905516	0.018437	0.998851	2	21	positive regulation of fertilization	BP	1473	37.8638	-1.52663	0.372535	-4.09794	4.17e-05	0.00980474	CvsHigh
P. acuta	Hawai'i	Branching	Pocillopora_acuta_HIv1_PredGene_18567_t	GO:0042054	0.0196722	0.99741	3	59	histone methyltransferase activity	MF	1473	37.8638	-1.52663	0.372535	-4.09794	4.17e-05	0.00980474	CvsHigh
P. acuta	Hawai'i	Branching	Pocillopora_acuta_HIv1_PredGene_18567_t	GO:0007292	0.0424138	0.995742	2	36	female gamete generation	BP	1473	37.8638	-1.52663	0.372535	-4.09794	4.17e-05	0.00980474	CvsHigh
P. acuta	Hawai'i	Branching	Pocillopora_acuta_HIv1_PredGene_18567_t	GO:0060903	0.0120317	0.999409	2	18	positive regulation of meiosis I	BP	1473	37.8638	-1.52663	0.372535	-4.09794	4.17e-05	0.00980474	CvsHigh
P. acuta	Hawai'i	Branching	Pocillopora_acuta_HIv1_PredGene_18567_t	GO:0018024	0.0148133	0.998248	3	57	histone-lysine N-methyltransferase activity	MF	1473	37.8638	-1.52663	0.372535	-4.09794	4.17e-05	0.00980474	CvsHigh
P. acuta	Hawai'i	Branching	Pocillopora_acuta_HIv1_PredGene_18567_t	GO:0051567	0.0155246	0.999108	2	24	histone H3-K9 methylation	BP	1473	37.8638	-1.52663	0.372535	-4.09794	4.17e-05	0.00980474	CvsHigh
P. acuta	Hawai'i	Branching	Pocillopora_acuta_HIv1_PredGene_18567_t	GO:0010844	0.0066532	0.999768	2	13	recombination hotspot binding	MF	1473	37.8638	-1.52663	0.372535	-4.09794	4.17e-05	0.00980474	CvsHigh
P. acuta	Hawai'i	Branching	Pocillopora_acuta_HIv1_PredGene_18567_t	GO:0006311	0.00794945	0.999691	2	15	meiotic gene conversion	BP	1473	37.8638	-1.52663	0.372535	-4.09794	4.17e-05	0.00980474	CvsHigh
P. acuta	Hawai'i	Branching	Pocillopora_acuta_HIv1_PredGene_18567_t	GO:0042800	0.00747941	0.999321	3	40	histone methyltransferase activity (H3-K4 specific)	MF	1473	37.8638	-1.52663	0.372535	-4.09794	4.17e-05	0.00980474	CvsHigh
P. acuta	Hawai'i	Branching	Pocillopora_acuta_HIv1_PredGene_18567_t	GO:1905437	0.00781312	0.999702	2	14	positive regulation of histone H3-K4 trimethylation	BP	1473	37.8638	-1.52663	0.372535	-4.09794	4.17e-05	0.00980474	CvsHigh
P. acuta	Hawai'i	Branching	Pocillopora_acuta_HIv1_PredGene_18567_t	GO:0044648	0.017471	0.998938	2	22	histone H3-K4 dimethylation	BP	1473	37.8638	-1.52663	0.372535	-4.09794	4.17e-05	0.00980474	CvsHigh
P. acuta	Hawai'i	Branching	Pocillopora_acuta_HIv1_PredGene_18567_t	GO:0097198	0.00187009	0.9999	3	25	histone H3-K36 trimethylation	BP	1473	37.8638	-1.52663	0.372535	-4.09794	4.17e-05	0.00980474	CvsHigh
P. acuta	Hawai'i	Branching	Pocillopora_acuta_HIv1_PredGene_18567_t	GO:0046975	0.00558239	0.999547	3	36	histone methyltransferase activity (H3-K36 specific)	MF	1473	37.8638	-1.52663	0.372535	-4.09794	4.17e-05	0.00980474	CvsHigh
P. acuta	Hawai'i	Branching	Pocillopora_acuta_HIv1_PredGene_18567_t	GO:0048232	0.0227952	0.998372	2	31	male gamete generation	BP	1473	37.8638	-1.52663	0.372535	-4.09794	4.17e-05	0.00980474	CvsHigh
P. acuta	Hawai'i	Branching	Pocillopora_acuta_HIv1_PredGene_18567_t	GO:0097676	0.00215863	0.999878	3	26	histone H3-K36 dimethylation	BP	1473	37.8638	-1.52663	0.372535	-4.09794	4.17e-05	0.00980474	CvsHigh
P. acuta	Hawai'i	Branching	Pocillopora_acuta_HIv1_PredGene_18567_t	GO:1990918	0.0127339	0.999349	2	20	double-strand break repair involved in meiotic recombination	BP	1473	37.8638	-1.52663	0.372535	-4.09794	4.17e-05	0.00980474	CvsHigh
P. acuta	Hawai'i	Branching	Pocillopora_acuta_HIv1_PredGene_18567_t	GO:0010845	0.00834556	0.99967	2	14	positive regulation of reciprocal meiotic recombination	BP	1473	37.8638	-1.52663	0.372535	-4.09794	4.17e-05	0.00980474	CvsHigh
P. acuta	Hawai'i	Branching	Pocillopora_acuta_HIv1_PredGene_18567_t	GO:0051568	0.00504657	0.999362	4	72	histone H3-K4 methylation	BP	1473	37.8638	-1.52663	0.372535	-4.09794	4.17e-05	0.00980474	CvsHigh
P. acuta	Hawai'i	Branching	Pocillopora_acuta_HIv1_PredGene_18567_t	GO:2001255	0.0106747	0.99951	2	17	positive regulation of histone H3-K36 trimethylation	BP	1473	37.8638	-1.52663	0.372535	-4.09794	4.17e-05	0.00980474	CvsHigh
P. acuta	Hawai'i	Branching	Pocillopora_acuta_HIv1_PredGene_18567_t	GO:0034968	0.00890612	0.999134	3	45	histone lysine methylation	BP	1473	37.8638	-1.52663	0.372535	-4.09794	4.17e-05	0.00980474	CvsHigh
P. acuta	Hawai'i	Branching	Pocillopora_acuta_HIv1_PredGene_18567_t	GO:0097692	0.0141178	0.999236	2	21	histone H3-K4 monomethylation	BP	1473	37.8638	-1.52663	0.372535	-4.09794	4.17e-05	0.00980474	CvsHigh
P. acuta	Hawai'i	Branching	Pocillopora_acuta_HIv1_PredGene_22960_t	GO:0043588	0.0106515	0.998325	4	85	skin development	BP	1515	60.2934	1.45713	0.359259	4.05593	4.99e-05	0.0102405	CvsHigh
P. acuta	Hawai'i	Branching	Pocillopora_acuta_HIv1_PredGene_22960_t	GO:0030500	0.00016542	0.999992	4	29	regulation of bone mineralization	BP	1515	60.2934	1.45713	0.359259	4.05593	4.99e-05	0.0102405	CvsHigh
P. acuta	Hawai'i	Branching	Pocillopora_acuta_HIv1_PredGene_22960_t	GO:0014909	2.52e-06	1	4	10	smooth muscle cell migration	BP	1515	60.2934	1.45713	0.359259	4.05593	4.99e-05	0.0102405	CvsHigh
P. acuta	Hawai'i	Branching	Pocillopora_acuta_HIv1_PredGene_22960_t	GO:0045669	0.00096559	0.999828	7	142	positive regulation of osteoblast differentiation	BP	1515	60.2934	1.45713	0.359259	4.05593	4.99e-05	0.0102405	CvsHigh
P. acuta	Hawai'i	Branching	Pocillopora_acuta_HIv1_PredGene_22960_t	GO:0010763	3.83e-05	0.999997	6	71	positive regulation of fibroblast migration	BP	1515	60.2934	1.45713	0.359259	4.05593	4.99e-05	0.0102405	CvsHigh
P. acuta	Hawai'i	Branching	Pocillopora_acuta_HIv1_PredGene_22960_t	GO:0003416	0.00059689	0.999959	4	46	endochondral bone growth	BP	1515	60.2934	1.45713	0.359259	4.05593	4.99e-05	0.0102405	CvsHigh
P. acuta	Hawai'i	Branching	Pocillopora_acuta_HIv1_PredGene_22960_t	GO:0034103	1.45e-05	1	4	16	regulation of tissue remodeling	BP	1515	60.2934	1.45713	0.359259	4.05593	4.99e-05	0.0102405	CvsHigh
P. acuta	Hawai'i	Branching	Pocillopora_acuta_HIv1_PredGene_22960_t	GO:0018108	0.00680742	0.997893	9	383	peptidyl-tyrosine phosphorylation	BP	1515	60.2934	1.45713	0.359259	4.05593	4.99e-05	0.0102405	CvsHigh
P. acuta	Hawai'i	Branching	Pocillopora_acuta_HIv1_PredGene_22960_t	GO:0031100	0.00164279	0.999787	5	87	animal organ regeneration	BP	1515	60.2934	1.45713	0.359259	4.05593	4.99e-05	0.0102405	CvsHigh
P. acuta	Hawai'i	Branching	Pocillopora_acuta_HIv1_PredGene_22960_t	GO:0005576	0.0205006	0.986993	39	2750	extracellular region	CC	1515	60.2934	1.45713	0.359259	4.05593	4.99e-05	0.0102405	CvsHigh
P. acuta	Hawai'i	Branching	Pocillopora_acuta_HIv1_PredGene_22960_t	GO:0035988	0.00098081	0.999922	4	49	chondrocyte proliferation	BP	1515	60.2934	1.45713	0.359259	4.05593	4.99e-05	0.0102405	CvsHigh
P. acuta	Hawai'i	Branching	Pocillopora_acuta_HIv1_PredGene_22960_t	GO:0030199	0.0149323	0.996094	6	219	collagen fibril organization	BP	1515	60.2934	1.45713	0.359259	4.05593	4.99e-05	0.0102405	CvsHigh
P. acuta	Hawai'i	Branching	Pocillopora_acuta_HIv1_PredGene_22960_t	GO:0004713	0.00680873	0.997893	9	384	protein tyrosine kinase activity	MF	1515	60.2934	1.45713	0.359259	4.05593	4.99e-05	0.0102405	CvsHigh
P. acuta	Hawai'i	Branching	Pocillopora_acuta_HIv1_PredGene_22960_t	GO:0001503	0.0021581	0.999496	8	224	ossification	BP	1515	60.2934	1.45713	0.359259	4.05593	4.99e-05	0.0102405	CvsHigh
P. acuta	Hawai'i	Branching	Pocillopora_acuta_HIv1_PredGene_22960_t	GO:0007565	0.00167844	0.999724	6	113	female pregnancy	BP	1515	60.2934	1.45713	0.359259	4.05593	4.99e-05	0.0102405	CvsHigh
P. acuta	Hawai'i	Branching	Pocillopora_acuta_HIv1_PredGene_22960_t	GO:0044319	3.35e-05	0.999998	5	37	wound healing, spreading of cells	BP	1515	60.2934	1.45713	0.359259	4.05593	4.99e-05	0.0102405	CvsHigh
P. acuta	Hawai'i	Branching	Pocillopora_acuta_HIv1_PredGene_22960_t	GO:0001952	2.81e-05	0.999999	4	19	regulation of cell-matrix adhesion	BP	1515	60.2934	1.45713	0.359259	4.05593	4.99e-05	0.0102405	CvsHigh
P. acuta	Hawai'i	Branching	Pocillopora_acuta_HIv1_PredGene_22960_t	GO:1990138	0.00090782	0.99993	4	50	neuron projection extension	BP	1515	60.2934	1.45713	0.359259	4.05593	4.99e-05	0.0102405	CvsHigh
P. acuta	Hawai'i	Branching	Pocillopora_acuta_HIv1_PredGene_22960_t	GO:0005615	0.0127927	0.992868	27	1706	extracellular space	CC	1515	60.2934	1.45713	0.359259	4.05593	4.99e-05	0.0102405	CvsHigh
P. acuta	Hawai'i	Branching	Pocillopora_acuta_HIv1_PredGene_22960_t	GO:0038062	2.26e-05	0.999999	4	19	protein tyrosine kinase collagen receptor activity	MF	1515	60.2934	1.45713	0.359259	4.05593	4.99e-05	0.0102405	CvsHigh
P. acuta	Hawai'i	Branching	Pocillopora_acuta_HIv1_PredGene_22960_t	GO:0060444	0.00012615	0.999994	4	30	branching involved in mammary gland duct morphogenesis	BP	1515	60.2934	1.45713	0.359259	4.05593	4.99e-05	0.0102405	CvsHigh
P. acuta	Hawai'i	Branching	Pocillopora_acuta_HIv1_PredGene_22960_t	GO:0090091	0.00016287	0.999992	4	29	positive regulation of extracellular matrix disassembly	BP	1515	60.2934	1.45713	0.359259	4.05593	4.99e-05	0.0102405	CvsHigh
P. acuta	Hawai'i	Branching	Pocillopora_acuta_HIv1_PredGene_22960_t	GO:0007595	0.00573473	0.999247	4	76	lactation	BP	1515	60.2934	1.45713	0.359259	4.05593	4.99e-05	0.0102405	CvsHigh
P. acuta	Hawai'i	Branching	Pocillopora_acuta_HIv1_PredGene_22960_t	GO:0010715	0.00015079	0.999993	4	27	regulation of extracellular matrix disassembly	BP	1515	60.2934	1.45713	0.359259	4.05593	4.99e-05	0.0102405	CvsHigh
P. acuta	Hawai'i	Branching	Pocillopora_acuta_HIv1_PredGene_22960_t	GO:0004714	0.00203775	0.999585	7	192	transmembrane receptor protein tyrosine kinase activity	MF	1515	60.2934	1.45713	0.359259	4.05593	4.99e-05	0.0102405	CvsHigh
P. acuta	Hawai'i	Branching	Pocillopora_acuta_HIv1_PredGene_22960_t	GO:0016323	0.018854	0.992682	10	536	basolateral plasma membrane	CC	1515	60.2934	1.45713	0.359259	4.05593	4.99e-05	0.0102405	CvsHigh
P. acuta	Hawai'i	Branching	Pocillopora_acuta_HIv1_PredGene_22960_t	GO:0051091	0.0127813	0.996776	6	181	positive regulation of DNA-binding transcription factor activity	BP	1515	60.2934	1.45713	0.359259	4.05593	4.99e-05	0.0102405	CvsHigh
P. acuta	Hawai'i	Branching	Pocillopora_acuta_HIv1_PredGene_22960_t	GO:0001558	0.00623353	0.99889	5	115	regulation of cell growth	BP	1515	60.2934	1.45713	0.359259	4.05593	4.99e-05	0.0102405	CvsHigh
P. acuta	Hawai'i	Branching	Pocillopora_acuta_HIv1_PredGene_22960_t	GO:0048146	0.0159616	0.997168	4	93	positive regulation of fibroblast proliferation	BP	1515	60.2934	1.45713	0.359259	4.05593	4.99e-05	0.0102405	CvsHigh
P. acuta	Hawai'i	Branching	Pocillopora_acuta_HIv1_PredGene_22960_t	GO:0031214	3.2e-05	0.999999	4	20	biomineral tissue development	BP	1515	60.2934	1.45713	0.359259	4.05593	4.99e-05	0.0102405	CvsHigh
P. acuta	Hawai'i	Branching	Pocillopora_acuta_HIv1_PredGene_22960_t	GO:0060749	5.32e-06	1	4	12	mammary gland alveolus development	BP	1515	60.2934	1.45713	0.359259	4.05593	4.99e-05	0.0102405	CvsHigh
P. acuta	Hawai'i	Branching	Pocillopora_acuta_HIv1_PredGene_22960_t	GO:0038063	0.00013638	0.999994	4	30	collagen-activated tyrosine kinase receptor signaling pathway	BP	1515	60.2934	1.45713	0.359259	4.05593	4.99e-05	0.0102405	CvsHigh
P. acuta	Hawai'i	Branching	Pocillopora_acuta_HIv1_PredGene_22960_t	GO:0038083	0.00025783	0.999986	4	36	peptidyl-tyrosine autophosphorylation	BP	1515	60.2934	1.45713	0.359259	4.05593	4.99e-05	0.0102405	CvsHigh
P. acuta	Hawai'i	Branching	Pocillopora_acuta_HIv1_PredGene_22960_t	GO:0061302	3.73e-07	1	4	7	smooth muscle cell-matrix adhesion	BP	1515	60.2934	1.45713	0.359259	4.05593	4.99e-05	0.0102405	CvsHigh
P. acuta	Hawai'i	Branching	Pocillopora_acuta_HIv1_PredGene_22960_t	GO:0033674	0.0136245	0.996507	6	217	positive regulation of kinase activity	BP	1515	60.2934	1.45713	0.359259	4.05593	4.99e-05	0.0102405	CvsHigh
P. acuta	Hawai'i	Branching	Pocillopora_acuta_HIv1_PredGene_22960_t	GO:0061564	0.00116314	0.999904	4	47	axon development	BP	1515	60.2934	1.45713	0.359259	4.05593	4.99e-05	0.0102405	CvsHigh
P. acuta	Hawai'i	Branching	Pocillopora_acuta_HIv1_PredGene_22960_t	GO:0043583	0.0018193	0.999758	5	92	ear development	BP	1515	60.2934	1.45713	0.359259	4.05593	4.99e-05	0.0102405	CvsHigh
P. acuta	Hawai'i	Branching	Pocillopora_acuta_HIv1_PredGene_22960_t	GO:0007566	0.00592887	0.999217	4	70	embryo implantation	BP	1515	60.2934	1.45713	0.359259	4.05593	4.99e-05	0.0102405	CvsHigh
P. acuta	Hawai'i	Branching	Pocillopora_acuta_HIv1_PredGene_23744_t	GO:2000850	0.00085576	0.999991	2	6	negative regulation of glucocorticoid secretion	BP	1620	185.796	1.71355	0.380654	4.5016	6.74e-06	0.00227266	CvsHigh
P. acuta	Hawai'i	Branching	Pocillopora_acuta_HIv1_PredGene_23744_t	GO:0071949	0.0202741	0.997299	3	60	FAD binding	MF	1620	185.796	1.71355	0.380654	4.5016	6.74e-06	0.00227266	CvsHigh
P. acuta	Hawai'i	Branching	Pocillopora_acuta_HIv1_PredGene_23744_t	GO:0009881	0.00106045	0.999915	4	44	photoreceptor activity	MF	1620	185.796	1.71355	0.380654	4.5016	6.74e-06	0.00227266	CvsHigh
P. acuta	Hawai'i	Branching	Pocillopora_acuta_HIv1_PredGene_23744_t	GO:0006975	0.00781803	0.999697	2	16	DNA damage induced protein phosphorylation	BP	1620	185.796	1.71355	0.380654	4.5016	6.74e-06	0.00227266	CvsHigh
P. acuta	Hawai'i	Branching	Pocillopora_acuta_HIv1_PredGene_23744_t	GO:2000001	0.00037925	0.999977	4	37	regulation of DNA damage checkpoint	BP	1620	185.796	1.71355	0.380654	4.5016	6.74e-06	0.00227266	CvsHigh
P. acuta	Hawai'i	Branching	Pocillopora_acuta_HIv1_PredGene_23744_t	GO:0043153	0.0404851	0.99607	2	30	entrainment of circadian clock by photoperiod	BP	1620	185.796	1.71355	0.380654	4.5016	6.74e-06	0.00227266	CvsHigh
P. acuta	Hawai'i	Branching	Pocillopora_acuta_HIv1_PredGene_23744_t	GO:0050896	0.00069694	0.999804	12	433	response to stimulus	BP	1620	185.796	1.71355	0.380654	4.5016	6.74e-06	0.00227266	CvsHigh
P. acuta	Hawai'i	Branching	Pocillopora_acuta_HIv1_PredGene_23744_t	GO:0042754	0.00825441	0.999673	2	15	negative regulation of circadian rhythm	BP	1620	185.796	1.71355	0.380654	4.5016	6.74e-06	0.00227266	CvsHigh
P. acuta	Hawai'i	Branching	Pocillopora_acuta_HIv1_PredGene_23744_t	GO:0097381	0.00149387	0.999977	2	9	photoreceptor disc membrane	CC	1620	185.796	1.71355	0.380654	4.5016	6.74e-06	0.00227266	CvsHigh
P. acuta	Hawai'i	Branching	Pocillopora_acuta_HIv1_PredGene_23744_t	GO:0042752	0.0101452	0.998426	4	87	regulation of circadian rhythm	BP	1620	185.796	1.71355	0.380654	4.5016	6.74e-06	0.00227266	CvsHigh
P. acuta	Hawai'i	Branching	Pocillopora_acuta_HIv1_PredGene_23744_t	GO:0005739	0.0377228	0.975632	34	2167	mitochondrion	CC	1620	185.796	1.71355	0.380654	4.5016	6.74e-06	0.00227266	CvsHigh
P. acuta	Hawai'i	Branching	Pocillopora_acuta_HIv1_PredGene_23744_t	GO:0033762	0.0150381	0.999165	2	19	response to glucagon	BP	1620	185.796	1.71355	0.380654	4.5016	6.74e-06	0.00227266	CvsHigh
P. acuta	Hawai'i	Branching	Pocillopora_acuta_HIv1_PredGene_23744_t	GO:0014823	0.0363837	0.9939	3	77	response to activity	BP	1620	185.796	1.71355	0.380654	4.5016	6.74e-06	0.00227266	CvsHigh
P. acuta	Hawai'i	Branching	Pocillopora_acuta_HIv1_PredGene_23744_t	GO:2000323	0.00382719	0.999902	2	11	negative regulation of glucocorticoid receptor signaling pathway	BP	1620	185.796	1.71355	0.380654	4.5016	6.74e-06	0.00227266	CvsHigh
P. acuta	Hawai'i	Branching	Pocillopora_acuta_HIv1_PredGene_23744_t	GO:0009882	0.00198964	0.999967	2	7	blue light photoreceptor activity	MF	1620	185.796	1.71355	0.380654	4.5016	6.74e-06	0.00227266	CvsHigh
P. acuta	Hawai'i	Branching	Pocillopora_acuta_HIv1_PredGene_23744_t	GO:0018298	0.00137799	0.999881	4	46	protein-chromophore linkage	BP	1620	185.796	1.71355	0.380654	4.5016	6.74e-06	0.00227266	CvsHigh
P. acuta	Hawai'i	Branching	Pocillopora_acuta_HIv1_PredGene_23744_t	GO:0031397	0.0018274	0.999758	5	82	negative regulation of protein ubiquitination	BP	1620	185.796	1.71355	0.380654	4.5016	6.74e-06	0.00227266	CvsHigh
P. acuta	Hawai'i	Branching	Pocillopora_acuta_HIv1_PredGene_23744_t	GO:0042622	0.0411478	0.995977	2	29	photoreceptor outer segment membrane	CC	1620	185.796	1.71355	0.380654	4.5016	6.74e-06	0.00227266	CvsHigh
P. acuta	Hawai'i	Branching	Pocillopora_acuta_HIv1_PredGene_23744_t	GO:0045721	0.0242041	0.998246	2	23	negative regulation of gluconeogenesis	BP	1620	185.796	1.71355	0.380654	4.5016	6.74e-06	0.00227266	CvsHigh
P. acuta	Hawai'i	Branching	Pocillopora_acuta_HIv1_PredGene_23744_t	GO:0045744	0.00492185	0.999853	2	13	negative regulation of G protein-coupled receptor signaling pathway	BP	1620	185.796	1.71355	0.380654	4.5016	6.74e-06	0.00227266	CvsHigh
P. acuta	Hawai'i	Branching	Pocillopora_acuta_HIv1_PredGene_23744_t	GO:0009785	0.00603851	0.999805	2	11	blue light signaling pathway	BP	1620	185.796	1.71355	0.380654	4.5016	6.74e-06	0.00227266	CvsHigh
P. acuta	Hawai'i	Branching	Pocillopora_acuta_HIv1_PredGene_27047_t	GO:0017000	0.0120242	0.998698	3	43	antibiotic biosynthetic process	BP	1314	87.2053	2.09138	0.558193	3.74669	0.00017918	0.0229048	CvsHigh
P. acuta	Hawai'i	Branching	Pocillopora_acuta_HIv1_PredGene_27047_t	GO:0016829	0.00025928	0.999935	12	321	lyase activity	MF	1314	87.2053	2.09138	0.558193	3.74669	0.00017918	0.0229048	CvsHigh
P. acuta	Hawai'i	Branching	Pocillopora_acuta_HIv1_PredGene_31452_t	GO:0003824	0.00748639	0.996564	18	898	catalytic activity	MF	669	45.4213	-1.32024	0.323833	-4.07691	4.56e-05	0.00995583	CvsHigh
P. acuta	Hawai'i	Branching	Pocillopora_acuta_HIv1_PredGene_5516_t	GO:0016846	0.0081001	0.999695	2	11	carbon-sulfur lyase activity	MF	1104	24.0143	-1.23185	0.316968	-3.88635	0.00010176	0.0327887	CvsMid
P. acuta	Hawai'i	Branching	Pocillopora_acuta_HIv1_PredGene_5516_t	GO:0044540	0.00519723	0.999851	2	9	L-cystine L-cysteine-lyase (deaminating)	MF	1104	24.0143	-1.23185	0.316968	-3.88635	0.00010176	0.0327887	CvsMid
P. acuta	Hawai'i	Branching	Pocillopora_acuta_HIv1_PredGene_5516_t	GO:0050667	0.010674	0.999516	2	15	homocysteine metabolic process	BP	1104	24.0143	-1.23185	0.316968	-3.88635	0.00010176	0.0327887	CvsMid
P. acuta	Hawai'i	Branching	Pocillopora_acuta_HIv1_PredGene_5516_t	GO:0070814	0.0131101	0.999344	2	14	hydrogen sulfide biosynthetic process	BP	1104	24.0143	-1.23185	0.316968	-3.88635	0.00010176	0.0327887	CvsMid
P. acuta	Hawai'i	Branching	Pocillopora_acuta_HIv1_PredGene_5516_t	GO:0004121	0.00412007	0.999898	2	8	cystathionine beta-lyase activity	MF	1104	24.0143	-1.23185	0.316968	-3.88635	0.00010176	0.0327887	CvsMid
P. acuta	Hawai'i	Branching	Pocillopora_acuta_HIv1_PredGene_5516_t	GO:0018272	0.00412007	0.999898	2	8	protein-pyridoxal-5-phosphate linkage via peptidyl-N6-pyridoxal phosphate-L-lysine	BP	1104	24.0143	-1.23185	0.316968	-3.88635	0.00010176	0.0327887	CvsMid
P. acuta	Hawai'i	Branching	Pocillopora_acuta_HIv1_PredGene_5516_t	GO:1904831	0.00634372	0.999793	2	10	positive regulation of aortic smooth muscle cell differentiation	BP	1104	24.0143	-1.23185	0.316968	-3.88635	0.00010176	0.0327887	CvsMid
P. acuta	Hawai'i	Branching	Pocillopora_acuta_HIv1_PredGene_5516_t	GO:0044524	0.00412007	0.999898	2	8	protein sulfhydration	BP	1104	24.0143	-1.23185	0.316968	-3.88635	0.00010176	0.0327887	CvsMid
P. acuta	Hawai'i	Branching	Pocillopora_acuta_HIv1_PredGene_5516_t	GO:0019343	0.00756467	0.999726	2	11	cysteine biosynthetic process via cystathionine	BP	1104	24.0143	-1.23185	0.316968	-3.88635	0.00010176	0.0327887	CvsMid
P. acuta	Hawai'i	Branching	Pocillopora_acuta_HIv1_PredGene_5516_t	GO:0008652	0.0406602	0.992906	3	67	cellular amino acid biosynthetic process	BP	1104	24.0143	-1.23185	0.316968	-3.88635	0.00010176	0.0327887	CvsMid
P. acuta	Hawai'i	Branching	Pocillopora_acuta_HIv1_PredGene_5516_t	GO:0019344	0.00543021	0.999567	3	32	cysteine biosynthetic process	BP	1104	24.0143	-1.23185	0.316968	-3.88635	0.00010176	0.0327887	CvsMid
P. acuta	Hawai'i	Branching	Pocillopora_acuta_HIv1_PredGene_5516_t	GO:0080146	0.00898727	0.999638	2	12	L-cysteine desulfhydrase activity	MF	1104	24.0143	-1.23185	0.316968	-3.88635	0.00010176	0.0327887	CvsMid
P. acuta	Hawai'i	Branching	Pocillopora_acuta_HIv1_PredGene_5516_t	GO:0019346	0.0206965	0.99864	2	19	transsulfuration	BP	1104	24.0143	-1.23185	0.316968	-3.88635	0.00010176	0.0327887	CvsMid
P. acuta	Hawai'i	Branching	Pocillopora_acuta_HIv1_PredGene_5516_t	GO:0004123	0.00640519	0.99979	2	10	cystathionine gamma-lyase activity	MF	1104	24.0143	-1.23185	0.316968	-3.88635	0.00010176	0.0327887	CvsMid
P. acuta	Hawai'i	Branching	Pocillopora_acuta_HIv1_PredGene_5516_t	GO:0006534	0.00070755	0.999975	3	15	cysteine metabolic process	BP	1104	24.0143	-1.23185	0.316968	-3.88635	0.00010176	0.0327887	CvsMid
P. acuta	Hawai'i	Branching	Pocillopora_acuta_HIv1_PredGene_5516_t	GO:0030170	0.0160992	0.997141	4	87	pyridoxal phosphate binding	MF	1104	24.0143	-1.23185	0.316968	-3.88635	0.00010176	0.0327887	CvsMid
P. acuta	Hawai'i	Branching	Pocillopora_acuta_HIv1_PredGene_5516_t	GO:0016829	0.00025928	0.999935	12	321	lyase activity	MF	1104	24.0143	-1.23185	0.316968	-3.88635	0.00010176	0.0327887	CvsMid
P. acuta	Hawai'i	Branching	Pocillopora_acuta_HIv1_PredGene_5516_t	GO:0003824	0.00748639	0.996564	18	898	catalytic activity	MF	1104	24.0143	-1.23185	0.316968	-3.88635	0.00010176	0.0327887	CvsMid
P. acuta	Hawai'i	Branching	Pocillopora_acuta_HIv1_PredGene_9973_t	GO:0071476	0.0054304	0.99983	2	13	cellular hypotonic response	BP	501	365.713	1.31493	0.332439	3.95541	7.64e-05	0.0135886	CvsHigh
P. acuta	Hawai'i	Branching	Pocillopora_acuta_HIv1_PredGene_9973_t	GO:0006626	0.0144729	0.998318	3	45	protein targeting to mitochondrion	BP	501	365.713	1.31493	0.332439	3.95541	7.64e-05	0.0135886	CvsHigh
P. acuta	Hawai'i	Branching	Pocillopora_acuta_HIv1_PredGene_9973_t	GO:0006694	0.0307231	0.993354	4	96	steroid biosynthetic process	BP	501	365.713	1.31493	0.332439	3.95541	7.64e-05	0.0135886	CvsHigh
P. acuta	Hawai'i	Branching	Pocillopora_acuta_HIv1_PredGene_9973_t	GO:0006700	0.00166866	0.999978	2	5	C21-steroid hormone biosynthetic process	BP	501	365.713	1.31493	0.332439	3.95541	7.64e-05	0.0135886	CvsHigh
P. acuta	Hawai'i	Branching	Pocillopora_acuta_HIv1_PredGene_9973_t	GO:2000379	0.0188739	0.997564	3	52	positive regulation of reactive oxygen species metabolic process	BP	501	365.713	1.31493	0.332439	3.95541	7.64e-05	0.0135886	CvsHigh
P. acuta	Hawai'i	Branching	Pocillopora_acuta_HIv1_PredGene_9973_t	GO:0051901	0.011948	0.99943	2	14	positive regulation of mitochondrial depolarization	BP	501	365.713	1.31493	0.332439	3.95541	7.64e-05	0.0135886	CvsHigh
P. acuta	Hawai'i	Branching	Pocillopora_acuta_HIv1_PredGene_9973_t	GO:0072656	0.00384411	0.999908	2	8	maintenance of protein location in mitochondrion	BP	501	365.713	1.31493	0.332439	3.95541	7.64e-05	0.0135886	CvsHigh
P. acuta	Hawai'i	Branching	Pocillopora_acuta_HIv1_PredGene_9973_t	GO:0048266	0.00434419	0.999678	3	35	behavioral response to pain	BP	501	365.713	1.31493	0.332439	3.95541	7.64e-05	0.0135886	CvsHigh
P. acuta	Hawai'i	Branching	Pocillopora_acuta_HIv1_PredGene_9973_t	GO:0008503	0.00934818	0.999616	2	12	benzodiazepine receptor activity	MF	501	365.713	1.31493	0.332439	3.95541	7.64e-05	0.0135886	CvsHigh
P. acuta	Hawai'i	Branching	Pocillopora_acuta_HIv1_PredGene_9973_t	GO:0120020	0.0286503	0.997701	2	28	cholesterol transfer activity	MF	501	365.713	1.31493	0.332439	3.95541	7.64e-05	0.0135886	CvsHigh
P. acuta	Hawai'i	Branching	Pocillopora_acuta_HIv1_PredGene_9973_t	GO:0010940	0.0032343	0.999787	3	29	positive regulation of necrotic cell death	BP	501	365.713	1.31493	0.332439	3.95541	7.64e-05	0.0135886	CvsHigh
P. acuta	Hawai'i	Branching	Pocillopora_acuta_HIv1_PredGene_9973_t	GO:0060253	0.00624073	0.999466	3	47	negative regulation of glial cell proliferation	BP	501	365.713	1.31493	0.332439	3.95541	7.64e-05	0.0135886	CvsHigh
P. acuta	Hawai'i	Branching	Pocillopora_acuta_HIv1_PredGene_9973_t	GO:0032570	0.0340403	0.994462	3	65	response to progesterone	BP	501	365.713	1.31493	0.332439	3.95541	7.64e-05	0.0135886	CvsHigh
P. acuta	Hawai'i	Branching	Pocillopora_acuta_HIv1_PredGene_9973_t	GO:0005739	0.0377228	0.975632	34	2167	mitochondrion	CC	501	365.713	1.31493	0.332439	3.95541	7.64e-05	0.0135886	CvsHigh
P. acuta	Hawai'i	Branching	Pocillopora_acuta_HIv1_PredGene_9973_t	GO:1903147	0.00637064	0.999775	2	18	negative regulation of autophagy of mitochondrion	BP	501	365.713	1.31493	0.332439	3.95541	7.64e-05	0.0135886	CvsHigh
P. acuta	Hawai'i	Branching	Pocillopora_acuta_HIv1_PredGene_9973_t	GO:0006820	0.0428248	0.995688	2	34	anion transport	BP	501	365.713	1.31493	0.332439	3.95541	7.64e-05	0.0135886	CvsHigh
P. acuta	Hawai'i	Branching	Pocillopora_acuta_HIv1_PredGene_9973_t	GO:0050810	0.00877243	0.999648	2	13	regulation of steroid biosynthetic process	BP	501	365.713	1.31493	0.332439	3.95541	7.64e-05	0.0135886	CvsHigh
P. acuta	Hawai'i	Branching	Pocillopora_acuta_HIv1_PredGene_9973_t	GO:0031397	0.0018274	0.999758	5	82	negative regulation of protein ubiquitination	BP	501	365.713	1.31493	0.332439	3.95541	7.64e-05	0.0135886	CvsHigh
P. acuta	Hawai'i	Branching	Pocillopora_acuta_HIv1_PredGene_9973_t	GO:0060242	0.00220818	0.999964	2	6	contact inhibition	BP	501	365.713	1.31493	0.332439	3.95541	7.64e-05	0.0135886	CvsHigh
P. acuta	Hawai'i	Branching	Pocillopora_acuta_HIv1_PredGene_9973_t	GO:0014012	0.0182294	0.998864	2	23	peripheral nervous system axon regeneration	BP	501	365.713	1.31493	0.332439	3.95541	7.64e-05	0.0135886	CvsHigh
P. acuta	Hawai'i	Branching	Pocillopora_acuta_HIv1_PredGene_9973_t	GO:0048265	0.0390827	0.993239	3	90	response to pain	BP	501	365.713	1.31493	0.332439	3.95541	7.64e-05	0.0135886	CvsHigh
P. acuta	Hawai'i	Branching	Pocillopora_acuta_HIv1_PredGene_9973_t	GO:0045019	0.0487033	0.994733	2	35	negative regulation of nitric oxide biosynthetic process	BP	501	365.713	1.31493	0.332439	3.95541	7.64e-05	0.0135886	CvsHigh
P. acuta	Hawai'i	Branching	Pocillopora_acuta_HIv1_PredGene_9973_t	GO:0072655	0.00513504	0.999853	2	9	establishment of protein localization to mitochondrion	BP	501	365.713	1.31493	0.332439	3.95541	7.64e-05	0.0135886	CvsHigh
P. acuta	Hawai'i	Branching	Pocillopora_acuta_HIv1_PredGene_9973_t	GO:0006783	0.00023008	0.999988	4	24	heme biosynthetic process	BP	501	365.713	1.31493	0.332439	3.95541	7.64e-05	0.0135886	CvsHigh
P. acuta	Hawai'i	Branching	Pocillopora_acuta_HIv1_PredGene_9973_t	GO:0010042	0.0267498	0.997923	2	30	response to manganese ion	BP	501	365.713	1.31493	0.332439	3.95541	7.64e-05	0.0135886	CvsHigh
P. acuta	Hawai'i	Branching	Pocillopora_acuta_HIv1_PredGene_9973_t	GO:0008347	0.00763649	0.998911	4	79	glial cell migration	BP	501	365.713	1.31493	0.332439	3.95541	7.64e-05	0.0135886	CvsHigh
P. acuta	Hawai'i	Branching	Pocillopora_acuta_HIv1_PredGene_9973_t	GO:2000853	0.00021956	1	2	2	negative regulation of corticosterone secretion	BP	501	365.713	1.31493	0.332439	3.95541	7.64e-05	0.0135886	CvsHigh
P. acuta	Hawai'i	Branching	Pocillopora_acuta_HIv1_PredGene_9973_t	GO:0010823	0.0009383	0.999992	2	4	negative regulation of mitochondrion organization	BP	501	365.713	1.31493	0.332439	3.95541	7.64e-05	0.0135886	CvsHigh
P. acuta	Hawai'i	Branching	Pocillopora_acuta_HIv1_PredGene_9973_t	GO:0010266	0.00089825	0.999993	2	4	response to vitamin B1	BP	501	365.713	1.31493	0.332439	3.95541	7.64e-05	0.0135886	CvsHigh
P. acuta	Hawai'i	Branching	Pocillopora_acuta_HIv1_PredGene_9973_t	GO:1903579	0.00066441	0.999997	2	3	negative regulation of ATP metabolic process	BP	501	365.713	1.31493	0.332439	3.95541	7.64e-05	0.0135886	CvsHigh
P. acuta	Hawai'i	Branching	Pocillopora_acuta_HIv1_PredGene_9973_t	GO:0033574	0.0487021	0.990855	3	74	response to testosterone	BP	501	365.713	1.31493	0.332439	3.95541	7.64e-05	0.0135886	CvsHigh
P. acuta	Hawai'i	Branching	Pocillopora_acuta_HIv1_PredGene_9973_t	GO:0032374	0.0120318	0.999409	2	18	regulation of cholesterol transport	BP	501	365.713	1.31493	0.332439	3.95541	7.64e-05	0.0135886	CvsHigh
P. acuta	Hawai'i	Branching	Pocillopora_acuta_HIv1_PredGene_9973_t	GO:0060252	0.0272181	0.997894	2	24	positive regulation of glial cell proliferation	BP	501	365.713	1.31493	0.332439	3.95541	7.64e-05	0.0135886	CvsHigh
P. acuta	Hawai'i	Branching	Pocillopora_acuta_HIv1_PredGene_9973_t	GO:0031966	0.00536655	0.998543	8	241	mitochondrial membrane	CC	501	365.713	1.31493	0.332439	3.95541	7.64e-05	0.0135886	CvsHigh
P. acuta	Hawai'i	Branching	Pocillopora_acuta_HIv1_PredGene_9973_t	GO:0005497	0.00021956	1	2	2	androgen binding	MF	501	365.713	1.31493	0.332439	3.95541	7.64e-05	0.0135886	CvsHigh
P. acuta	Hawai'i	Branching	Pocillopora_acuta_HIv1_PredGene_g10269.t1	GO:1904231	0.0449053	0.999317	1	3	positive regulation of succinate dehydrogenase activity	BP	348	96.722	1.2409	0.321463	3.86018	0.00011331	0.0350665	CvsMid
P. acuta	Hawai'i	Branching	Pocillopora_acuta_HIv1_PredGene_g10269.t1	GO:1904231	0.0449053	0.999317	1	3	positive regulation of succinate dehydrogenase activity	BP	348	96.722	1.60603	0.325905	4.92792	8.31e-07	0.00040726	CvsHigh
P. acuta	Hawai'i	Branching	Pocillopora_acuta_HIv1_PredGene_g10269.t1	GO:0045333	0.0001264	0.999995	4	21	cellular respiration	BP	348	96.722	1.2409	0.321463	3.86018	0.00011331	0.0350665	CvsMid
P. acuta	Hawai'i	Branching	Pocillopora_acuta_HIv1_PredGene_g10269.t1	GO:0045333	0.0001264	0.999995	4	21	cellular respiration	BP	348	96.722	1.60603	0.325905	4.92792	8.31e-07	0.00040726	CvsHigh
P. acuta	Hawai'i	Branching	Pocillopora_acuta_HIv1_PredGene_g10269.t1	GO:0005739	0.0377228	0.975632	34	2167	mitochondrion	CC	348	96.722	1.2409	0.321463	3.86018	0.00011331	0.0350665	CvsMid
P. acuta	Hawai'i	Branching	Pocillopora_acuta_HIv1_PredGene_g10269.t1	GO:0005739	0.0377228	0.975632	34	2167	mitochondrion	CC	348	96.722	1.60603	0.325905	4.92792	8.31e-07	0.00040726	CvsHigh
P. acuta	Hawai'i	Branching	Pocillopora_acuta_HIv1_PredGene_g10524.t1	GO:0090740	0.0258102	0.999776	1	3	integral component of pigment granule membrane	CC	2184	233.661	1.03005	0.2085	4.94032	7.8e-07	0.00039881	CvsHigh
P. acuta	Hawai'i	Branching	Pocillopora_acuta_HIv1_PredGene_g10524.t1	GO:0015854	0.0331079	0.999585	1	4	guanine transport	BP	2184	233.661	1.03005	0.2085	4.94032	7.8e-07	0.00039881	CvsHigh
P. acuta	Hawai'i	Branching	Pocillopora_acuta_HIv1_PredGene_g10524.t1	GO:0006856	0.0258102	0.999776	1	3	eye pigment precursor transport	BP	2184	233.661	1.03005	0.2085	4.94032	7.8e-07	0.00039881	CvsHigh
P. acuta	Hawai'i	Branching	Pocillopora_acuta_HIv1_PredGene_g10524.t1	GO:1905948	0.0258102	0.999776	1	3	ATPase-coupled 3',5'-cyclic GMP transmembrane transporter activity	MF	2184	233.661	1.03005	0.2085	4.94032	7.8e-07	0.00039881	CvsHigh
P. acuta	Hawai'i	Branching	Pocillopora_acuta_HIv1_PredGene_g10524.t1	GO:1903716	0.0258102	0.999776	1	3	guanine transmembrane transport	BP	2184	233.661	1.03005	0.2085	4.94032	7.8e-07	0.00039881	CvsHigh
P. acuta	Hawai'i	Branching	Pocillopora_acuta_HIv1_PredGene_g10524.t1	GO:0042907	0.0258102	0.999776	1	3	xanthine transmembrane transporter activity	MF	2184	233.661	1.03005	0.2085	4.94032	7.8e-07	0.00039881	CvsHigh
P. acuta	Hawai'i	Branching	Pocillopora_acuta_HIv1_PredGene_g10524.t1	GO:0042441	0.0258102	0.999776	1	3	eye pigment metabolic process	BP	2184	233.661	1.03005	0.2085	4.94032	7.8e-07	0.00039881	CvsHigh
P. acuta	Hawai'i	Branching	Pocillopora_acuta_HIv1_PredGene_g10524.t1	GO:0048770	0.0258102	0.999776	1	3	pigment granule	CC	2184	233.661	1.03005	0.2085	4.94032	7.8e-07	0.00039881	CvsHigh
P. acuta	Hawai'i	Branching	Pocillopora_acuta_HIv1_PredGene_g10524.t1	GO:0015208	0.0258102	0.999776	1	3	guanine transmembrane transporter activity	MF	2184	233.661	1.03005	0.2085	4.94032	7.8e-07	0.00039881	CvsHigh
P. acuta	Hawai'i	Branching	Pocillopora_acuta_HIv1_PredGene_g10524.t1	GO:0042401	0.0258102	0.999776	1	3	cellular biogenic amine biosynthetic process	BP	2184	233.661	1.03005	0.2085	4.94032	7.8e-07	0.00039881	CvsHigh
P. acuta	Hawai'i	Branching	Pocillopora_acuta_HIv1_PredGene_g10524.t1	GO:0070731	0.0353118	0.999496	1	5	cGMP transport	BP	2184	233.661	1.03005	0.2085	4.94032	7.8e-07	0.00039881	CvsHigh
P. acuta	Hawai'i	Branching	Pocillopora_acuta_HIv1_PredGene_g10524.t1	GO:0032217	0.0139094	0.999276	2	15	riboflavin transmembrane transporter activity	MF	2184	233.661	1.03005	0.2085	4.94032	7.8e-07	0.00039881	CvsHigh
P. acuta	Hawai'i	Branching	Pocillopora_acuta_HIv1_PredGene_g10524.t1	GO:0042906	0.0258102	0.999776	1	3	xanthine transport	BP	2184	233.661	1.03005	0.2085	4.94032	7.8e-07	0.00039881	CvsHigh
P. acuta	Hawai'i	Branching	Pocillopora_acuta_HIv1_PredGene_g10524.t1	GO:0008558	0.0258102	0.999776	1	3	ATPase-coupled guanine transmembrane transporter activity	MF	2184	233.661	1.03005	0.2085	4.94032	7.8e-07	0.00039881	CvsHigh
P. acuta	Hawai'i	Branching	Pocillopora_acuta_HIv1_PredGene_g10524.t1	GO:0032218	0.0139094	0.999276	2	15	riboflavin transport	BP	2184	233.661	1.03005	0.2085	4.94032	7.8e-07	0.00039881	CvsHigh
P. acuta	Hawai'i	Branching	Pocillopora_acuta_HIv1_PredGene_g10524.t1	GO:0042332	0.043874	0.999219	1	5	gravitaxis	BP	2184	233.661	1.03005	0.2085	4.94032	7.8e-07	0.00039881	CvsHigh
P. acuta	Hawai'i	Branching	Pocillopora_acuta_HIv1_PredGene_g10961.t1	GO:0004421	0.0111342	1	1	1	hydroxymethylglutaryl-CoA synthase activity	MF	1455	129.822	0.744104	0.197986	3.75836	0.00017103	0.0223861	CvsHigh
P. acuta	Hawai'i	Branching	Pocillopora_acuta_HIv1_PredGene_g10961.t1	GO:0071372	0.0202023	0.998654	2	28	cellular response to follicle-stimulating hormone stimulus	BP	1455	129.822	0.744104	0.197986	3.75836	0.00017103	0.0223861	CvsHigh
P. acuta	Hawai'i	Branching	Pocillopora_acuta_HIv1_PredGene_g10961.t1	GO:0043177	0.0111342	1	1	1	organic acid binding	MF	1455	129.822	0.744104	0.197986	3.75836	0.00017103	0.0223861	CvsHigh
P. acuta	Hawai'i	Branching	Pocillopora_acuta_HIv1_PredGene_g10961.t1	GO:0046690	0.0111342	1	1	1	response to tellurium ion	BP	1455	129.822	0.744104	0.197986	3.75836	0.00017103	0.0223861	CvsHigh
P. acuta	Hawai'i	Branching	Pocillopora_acuta_HIv1_PredGene_g10961.t1	GO:0006694	0.0307231	0.993354	4	96	steroid biosynthetic process	BP	1455	129.822	0.744104	0.197986	3.75836	0.00017103	0.0223861	CvsHigh
P. acuta	Hawai'i	Branching	Pocillopora_acuta_HIv1_PredGene_g10961.t1	GO:0010142	0.00043421	0.999998	2	3	farnesyl diphosphate biosynthetic process, mevalonate pathway	BP	1455	129.822	0.744104	0.197986	3.75836	0.00017103	0.0223861	CvsHigh
P. acuta	Hawai'i	Branching	Pocillopora_acuta_HIv1_PredGene_g10961.t1	GO:0009645	0.0111342	1	1	1	response to low light intensity stimulus	BP	1455	129.822	0.744104	0.197986	3.75836	0.00017103	0.0223861	CvsHigh
P. acuta	Hawai'i	Branching	Pocillopora_acuta_HIv1_PredGene_g10961.t1	GO:0008299	0.0209596	0.998614	2	19	isoprenoid biosynthetic process	BP	1455	129.822	0.744104	0.197986	3.75836	0.00017103	0.0223861	CvsHigh
P. acuta	Hawai'i	Branching	Pocillopora_acuta_HIv1_PredGene_g10986.t1	GO:0016840	0.00997982	0.999975	1	2	carbon-nitrogen lyase activity	MF	3702	85.3721	-3.23884	0.846698	-3.82526	0.00013063	0.0191335	CvsHigh
P. acuta	Hawai'i	Branching	Pocillopora_acuta_HIv1_PredGene_g10986.t1	GO:0046306	0.00997982	0.999975	1	2	alkanesulfonate catabolic process	BP	3702	85.3721	-3.23884	0.846698	-3.82526	0.00013063	0.0191335	CvsHigh
P. acuta	Hawai'i	Branching	Pocillopora_acuta_HIv1_PredGene_g10986.t1	GO:0020037	0.00042977	0.999902	10	264	heme binding	MF	3702	85.3721	-3.23884	0.846698	-3.82526	0.00013063	0.0191335	CvsHigh
P. acuta	Hawai'i	Branching	Pocillopora_acuta_HIv1_PredGene_g10986.t1	GO:0016829	0.00025928	0.999935	12	321	lyase activity	MF	3702	85.3721	-3.23884	0.846698	-3.82526	0.00013063	0.0191335	CvsHigh
P. acuta	Hawai'i	Branching	Pocillopora_acuta_HIv1_PredGene_g10986.t1	GO:0055114	0.0129139	0.994024	16	776	oxidation-reduction process	BP	3702	85.3721	-3.23884	0.846698	-3.82526	0.00013063	0.0191335	CvsHigh
P. acuta	Hawai'i	Branching	Pocillopora_acuta_HIv1_PredGene_g10986.t1	GO:0003824	0.00748639	0.996564	18	898	catalytic activity	MF	3702	85.3721	-3.23884	0.846698	-3.82526	0.00013063	0.0191335	CvsHigh
P. acuta	Hawai'i	Branching	Pocillopora_acuta_HIv1_PredGene_g10986.t1	GO:0004601	0.00034896	0.999958	6	90	peroxidase activity	MF	3702	85.3721	-3.23884	0.846698	-3.82526	0.00013063	0.0191335	CvsHigh
P. acuta	Hawai'i	Branching	Pocillopora_acuta_HIv1_PredGene_g11351.t1	GO:0046920	0.023047	0.99839	2	20	alpha-(1->3)-fucosyltransferase activity	MF	1173	19.3205	-1.31786	0.363079	-3.62968	0.00028377	0.0324979	CvsHigh
P. acuta	Hawai'i	Branching	Pocillopora_acuta_HIv1_PredGene_g11351.t1	GO:0008417	0.0314078	0.997376	2	24	fucosyltransferase activity	MF	1173	19.3205	-1.31786	0.363079	-3.62968	0.00028377	0.0324979	CvsHigh
P. acuta	Hawai'i	Branching	Pocillopora_acuta_HIv1_PredGene_g11351.t1	GO:0036071	0.0100472	0.999567	2	13	N-glycan fucosylation	BP	1173	19.3205	-1.31786	0.363079	-3.62968	0.00028377	0.0324979	CvsHigh
P. acuta	Hawai'i	Branching	Pocillopora_acuta_HIv1_PredGene_g11351.t1	GO:0036065	0.0324825	0.997236	2	24	fucosylation	BP	1173	19.3205	-1.31786	0.363079	-3.62968	0.00028377	0.0324979	CvsHigh
P. acuta	Hawai'i	Branching	Pocillopora_acuta_HIv1_PredGene_g11358.t1	GO:0008417	0.0314078	0.997376	2	24	fucosyltransferase activity	MF	1173	14.7681	-1.58649	0.401231	-3.95406	7.68e-05	0.0135886	CvsHigh
P. acuta	Hawai'i	Branching	Pocillopora_acuta_HIv1_PredGene_g11358.t1	GO:0036071	0.0100472	0.999567	2	13	N-glycan fucosylation	BP	1173	14.7681	-1.58649	0.401231	-3.95406	7.68e-05	0.0135886	CvsHigh
P. acuta	Hawai'i	Branching	Pocillopora_acuta_HIv1_PredGene_g11358.t1	GO:0046920	0.023047	0.99839	2	20	alpha-(1->3)-fucosyltransferase activity	MF	1173	14.7681	-1.58649	0.401231	-3.95406	7.68e-05	0.0135886	CvsHigh
P. acuta	Hawai'i	Branching	Pocillopora_acuta_HIv1_PredGene_g11358.t1	GO:0036065	0.0324825	0.997236	2	24	fucosylation	BP	1173	14.7681	-1.58649	0.401231	-3.95406	7.68e-05	0.0135886	CvsHigh
P. acuta	Hawai'i	Branching	Pocillopora_acuta_HIv1_PredGene_g1152.t1	GO:0061671	0.013445	1	1	1	Cbp3p-Cbp6 complex	CC	888	409.201	1.45479	0.269043	5.40726	6.4e-08	4.56e-05	CvsHigh
P. acuta	Hawai'i	Branching	Pocillopora_acuta_HIv1_PredGene_g1152.t1	GO:0005739	0.0377228	0.975632	34	2167	mitochondrion	CC	888	409.201	1.45479	0.269043	5.40726	6.4e-08	4.56e-05	CvsHigh
P. acuta	Hawai'i	Branching	Pocillopora_acuta_HIv1_PredGene_g1152.t1	GO:0070131	0.0159225	0.99911	2	15	positive regulation of mitochondrial translation	BP	888	409.201	1.45479	0.269043	5.40726	6.4e-08	4.56e-05	CvsHigh
P. acuta	Hawai'i	Branching	Pocillopora_acuta_HIv1_PredGene_g1152.t1	GO:0031966	0.00536655	0.998543	8	241	mitochondrial membrane	CC	888	409.201	1.45479	0.269043	5.40726	6.4e-08	4.56e-05	CvsHigh
P. acuta	Hawai'i	Branching	Pocillopora_acuta_HIv1_PredGene_g1152.t1	GO:0032592	0.0141929	0.999254	2	15	integral component of mitochondrial membrane	CC	888	409.201	1.45479	0.269043	5.40726	6.4e-08	4.56e-05	CvsHigh
P. acuta	Hawai'i	Branching	Pocillopora_acuta_HIv1_PredGene_g1152.t1	GO:0034551	0.00791764	0.999711	2	10	mitochondrial respiratory chain complex III assembly	BP	888	409.201	1.45479	0.269043	5.40726	6.4e-08	4.56e-05	CvsHigh
P. acuta	Hawai'i	Branching	Pocillopora_acuta_HIv1_PredGene_g11568.t1	GO:0004601	0.00034896	0.999958	6	90	peroxidase activity	MF	1158	136.349	-1.46559	0.315015	-4.65245	3.28e-06	0.00137771	CvsHigh
P. acuta	Hawai'i	Branching	Pocillopora_acuta_HIv1_PredGene_g11568.t1	GO:0004601	0.00034896	0.999958	6	90	peroxidase activity	MF	1158	136.349	-1.25863	0.315856	-3.98483	6.75e-05	0.0244357	CvsMid
P. acuta	Hawai'i	Branching	Pocillopora_acuta_HIv1_PredGene_g11568.t1	GO:0004714	0.00203775	0.999585	7	192	transmembrane receptor protein tyrosine kinase activity	MF	1158	136.349	-1.46559	0.315015	-4.65245	3.28e-06	0.00137771	CvsHigh
P. acuta	Hawai'i	Branching	Pocillopora_acuta_HIv1_PredGene_g11568.t1	GO:0004714	0.00203775	0.999585	7	192	transmembrane receptor protein tyrosine kinase activity	MF	1158	136.349	-1.25863	0.315856	-3.98483	6.75e-05	0.0244357	CvsMid
P. acuta	Hawai'i	Branching	Pocillopora_acuta_HIv1_PredGene_g11568.t1	GO:0005576	0.0205006	0.986993	39	2750	extracellular region	CC	1158	136.349	-1.46559	0.315015	-4.65245	3.28e-06	0.00137771	CvsHigh
P. acuta	Hawai'i	Branching	Pocillopora_acuta_HIv1_PredGene_g11568.t1	GO:0005576	0.0205006	0.986993	39	2750	extracellular region	CC	1158	136.349	-1.25863	0.315856	-3.98483	6.75e-05	0.0244357	CvsMid
P. acuta	Hawai'i	Branching	Pocillopora_acuta_HIv1_PredGene_g11568.t1	GO:0071559	0.00037196	0.999989	3	15	response to transforming growth factor beta	BP	1158	136.349	-1.46559	0.315015	-4.65245	3.28e-06	0.00137771	CvsHigh
P. acuta	Hawai'i	Branching	Pocillopora_acuta_HIv1_PredGene_g11568.t1	GO:0071559	0.00037196	0.999989	3	15	response to transforming growth factor beta	BP	1158	136.349	-1.25863	0.315856	-3.98483	6.75e-05	0.0244357	CvsMid
P. acuta	Hawai'i	Branching	Pocillopora_acuta_HIv1_PredGene_g11568.t1	GO:0008582	0.0445522	0.995423	2	33	regulation of synaptic growth at neuromuscular junction	BP	1158	136.349	-1.46559	0.315015	-4.65245	3.28e-06	0.00137771	CvsHigh
P. acuta	Hawai'i	Branching	Pocillopora_acuta_HIv1_PredGene_g11568.t1	GO:0008582	0.0445522	0.995423	2	33	regulation of synaptic growth at neuromuscular junction	BP	1158	136.349	-1.25863	0.315856	-3.98483	6.75e-05	0.0244357	CvsMid
P. acuta	Hawai'i	Branching	Pocillopora_acuta_HIv1_PredGene_g11568.t1	GO:0001503	0.0021581	0.999496	8	224	ossification	BP	1158	136.349	-1.46559	0.315015	-4.65245	3.28e-06	0.00137771	CvsHigh
P. acuta	Hawai'i	Branching	Pocillopora_acuta_HIv1_PredGene_g11568.t1	GO:0001503	0.0021581	0.999496	8	224	ossification	BP	1158	136.349	-1.25863	0.315856	-3.98483	6.75e-05	0.0244357	CvsMid
P. acuta	Hawai'i	Branching	Pocillopora_acuta_HIv1_PredGene_g11568.t1	GO:0062023	0.00318559	0.998731	16	779	collagen-containing extracellular matrix	CC	1158	136.349	-1.46559	0.315015	-4.65245	3.28e-06	0.00137771	CvsHigh
P. acuta	Hawai'i	Branching	Pocillopora_acuta_HIv1_PredGene_g11568.t1	GO:0062023	0.00318559	0.998731	16	779	collagen-containing extracellular matrix	CC	1158	136.349	-1.25863	0.315856	-3.98483	6.75e-05	0.0244357	CvsMid
P. acuta	Hawai'i	Branching	Pocillopora_acuta_HIv1_PredGene_g11568.t1	GO:0018108	0.00680742	0.997893	9	383	peptidyl-tyrosine phosphorylation	BP	1158	136.349	-1.46559	0.315015	-4.65245	3.28e-06	0.00137771	CvsHigh
P. acuta	Hawai'i	Branching	Pocillopora_acuta_HIv1_PredGene_g11568.t1	GO:0018108	0.00680742	0.997893	9	383	peptidyl-tyrosine phosphorylation	BP	1158	136.349	-1.25863	0.315856	-3.98483	6.75e-05	0.0244357	CvsMid
P. acuta	Hawai'i	Branching	Pocillopora_acuta_HIv1_PredGene_g11568.t1	GO:0098869	0.0252071	0.993635	5	141	cellular oxidant detoxification	BP	1158	136.349	-1.46559	0.315015	-4.65245	3.28e-06	0.00137771	CvsHigh
P. acuta	Hawai'i	Branching	Pocillopora_acuta_HIv1_PredGene_g11568.t1	GO:0098869	0.0252071	0.993635	5	141	cellular oxidant detoxification	BP	1158	136.349	-1.25863	0.315856	-3.98483	6.75e-05	0.0244357	CvsMid
P. acuta	Hawai'i	Branching	Pocillopora_acuta_HIv1_PredGene_g11568.t1	GO:0042246	0.0007915	0.999913	5	83	tissue regeneration	BP	1158	136.349	-1.46559	0.315015	-4.65245	3.28e-06	0.00137771	CvsHigh
P. acuta	Hawai'i	Branching	Pocillopora_acuta_HIv1_PredGene_g11568.t1	GO:0042246	0.0007915	0.999913	5	83	tissue regeneration	BP	1158	136.349	-1.25863	0.315856	-3.98483	6.75e-05	0.0244357	CvsMid
P. acuta	Hawai'i	Branching	Pocillopora_acuta_HIv1_PredGene_g11568.t1	GO:0020037	0.00042977	0.999902	10	264	heme binding	MF	1158	136.349	-1.46559	0.315015	-4.65245	3.28e-06	0.00137771	CvsHigh
P. acuta	Hawai'i	Branching	Pocillopora_acuta_HIv1_PredGene_g11568.t1	GO:0020037	0.00042977	0.999902	10	264	heme binding	MF	1158	136.349	-1.25863	0.315856	-3.98483	6.75e-05	0.0244357	CvsMid
P. acuta	Hawai'i	Branching	Pocillopora_acuta_HIv1_PredGene_g11568.t1	GO:0004713	0.00680873	0.997893	9	384	protein tyrosine kinase activity	MF	1158	136.349	-1.46559	0.315015	-4.65245	3.28e-06	0.00137771	CvsHigh
P. acuta	Hawai'i	Branching	Pocillopora_acuta_HIv1_PredGene_g11568.t1	GO:0004713	0.00680873	0.997893	9	384	protein tyrosine kinase activity	MF	1158	136.349	-1.25863	0.315856	-3.98483	6.75e-05	0.0244357	CvsMid
P. acuta	Hawai'i	Branching	Pocillopora_acuta_HIv1_PredGene_g11568.t1	GO:2001222	0.00141514	0.999876	4	50	regulation of neuron migration	BP	1158	136.349	-1.46559	0.315015	-4.65245	3.28e-06	0.00137771	CvsHigh
P. acuta	Hawai'i	Branching	Pocillopora_acuta_HIv1_PredGene_g11568.t1	GO:2001222	0.00141514	0.999876	4	50	regulation of neuron migration	BP	1158	136.349	-1.25863	0.315856	-3.98483	6.75e-05	0.0244357	CvsMid
P. acuta	Hawai'i	Branching	Pocillopora_acuta_HIv1_PredGene_g11568.t1	GO:0016491	0.00014363	0.999943	26	1058	oxidoreductase activity	MF	1158	136.349	-1.46559	0.315015	-4.65245	3.28e-06	0.00137771	CvsHigh
P. acuta	Hawai'i	Branching	Pocillopora_acuta_HIv1_PredGene_g11568.t1	GO:0016491	0.00014363	0.999943	26	1058	oxidoreductase activity	MF	1158	136.349	-1.25863	0.315856	-3.98483	6.75e-05	0.0244357	CvsMid
P. acuta	Hawai'i	Branching	Pocillopora_acuta_HIv1_PredGene_g11568.t1	GO:0005615	0.0127927	0.992868	27	1706	extracellular space	CC	1158	136.349	-1.46559	0.315015	-4.65245	3.28e-06	0.00137771	CvsHigh
P. acuta	Hawai'i	Branching	Pocillopora_acuta_HIv1_PredGene_g11568.t1	GO:0005615	0.0127927	0.992868	27	1706	extracellular space	CC	1158	136.349	-1.25863	0.315856	-3.98483	6.75e-05	0.0244357	CvsMid
P. acuta	Hawai'i	Branching	Pocillopora_acuta_HIv1_PredGene_g11568.t1	GO:0006979	0.0386371	0.986134	7	302	response to oxidative stress	BP	1158	136.349	-1.46559	0.315015	-4.65245	3.28e-06	0.00137771	CvsHigh
P. acuta	Hawai'i	Branching	Pocillopora_acuta_HIv1_PredGene_g11568.t1	GO:0006979	0.0386371	0.986134	7	302	response to oxidative stress	BP	1158	136.349	-1.25863	0.315856	-3.98483	6.75e-05	0.0244357	CvsMid
P. acuta	Hawai'i	Branching	Pocillopora_acuta_HIv1_PredGene_g11568.t1	GO:0042744	0.00114825	0.999863	5	78	hydrogen peroxide catabolic process	BP	1158	136.349	-1.46559	0.315015	-4.65245	3.28e-06	0.00137771	CvsHigh
P. acuta	Hawai'i	Branching	Pocillopora_acuta_HIv1_PredGene_g11568.t1	GO:0042744	0.00114825	0.999863	5	78	hydrogen peroxide catabolic process	BP	1158	136.349	-1.25863	0.315856	-3.98483	6.75e-05	0.0244357	CvsMid
P. acuta	Hawai'i	Branching	Pocillopora_acuta_HIv1_PredGene_g11568.t2	GO:0042246	0.0007915	0.999913	5	83	tissue regeneration	BP	1125	136.349	-1.25863	0.315856	-3.98483	6.75e-05	0.0244357	CvsMid
P. acuta	Hawai'i	Branching	Pocillopora_acuta_HIv1_PredGene_g11568.t2	GO:0042246	0.0007915	0.999913	5	83	tissue regeneration	BP	1125	136.349	-1.46559	0.315015	-4.65245	3.28e-06	0.00137771	CvsHigh
P. acuta	Hawai'i	Branching	Pocillopora_acuta_HIv1_PredGene_g11568.t2	GO:0018108	0.00680742	0.997893	9	383	peptidyl-tyrosine phosphorylation	BP	1125	136.349	-1.25863	0.315856	-3.98483	6.75e-05	0.0244357	CvsMid
P. acuta	Hawai'i	Branching	Pocillopora_acuta_HIv1_PredGene_g11568.t2	GO:0018108	0.00680742	0.997893	9	383	peptidyl-tyrosine phosphorylation	BP	1125	136.349	-1.46559	0.315015	-4.65245	3.28e-06	0.00137771	CvsHigh
P. acuta	Hawai'i	Branching	Pocillopora_acuta_HIv1_PredGene_g11568.t2	GO:2001222	0.00141514	0.999876	4	50	regulation of neuron migration	BP	1125	136.349	-1.25863	0.315856	-3.98483	6.75e-05	0.0244357	CvsMid
P. acuta	Hawai'i	Branching	Pocillopora_acuta_HIv1_PredGene_g11568.t2	GO:2001222	0.00141514	0.999876	4	50	regulation of neuron migration	BP	1125	136.349	-1.46559	0.315015	-4.65245	3.28e-06	0.00137771	CvsHigh
P. acuta	Hawai'i	Branching	Pocillopora_acuta_HIv1_PredGene_g11568.t2	GO:0005615	0.0127927	0.992868	27	1706	extracellular space	CC	1125	136.349	-1.25863	0.315856	-3.98483	6.75e-05	0.0244357	CvsMid
P. acuta	Hawai'i	Branching	Pocillopora_acuta_HIv1_PredGene_g11568.t2	GO:0005615	0.0127927	0.992868	27	1706	extracellular space	CC	1125	136.349	-1.46559	0.315015	-4.65245	3.28e-06	0.00137771	CvsHigh
P. acuta	Hawai'i	Branching	Pocillopora_acuta_HIv1_PredGene_g11568.t2	GO:0020037	0.00042977	0.999902	10	264	heme binding	MF	1125	136.349	-1.25863	0.315856	-3.98483	6.75e-05	0.0244357	CvsMid
P. acuta	Hawai'i	Branching	Pocillopora_acuta_HIv1_PredGene_g11568.t2	GO:0020037	0.00042977	0.999902	10	264	heme binding	MF	1125	136.349	-1.46559	0.315015	-4.65245	3.28e-06	0.00137771	CvsHigh
P. acuta	Hawai'i	Branching	Pocillopora_acuta_HIv1_PredGene_g11568.t2	GO:0062023	0.00318559	0.998731	16	779	collagen-containing extracellular matrix	CC	1125	136.349	-1.25863	0.315856	-3.98483	6.75e-05	0.0244357	CvsMid
P. acuta	Hawai'i	Branching	Pocillopora_acuta_HIv1_PredGene_g11568.t2	GO:0062023	0.00318559	0.998731	16	779	collagen-containing extracellular matrix	CC	1125	136.349	-1.46559	0.315015	-4.65245	3.28e-06	0.00137771	CvsHigh
P. acuta	Hawai'i	Branching	Pocillopora_acuta_HIv1_PredGene_g11568.t2	GO:0098869	0.0252071	0.993635	5	141	cellular oxidant detoxification	BP	1125	136.349	-1.25863	0.315856	-3.98483	6.75e-05	0.0244357	CvsMid
P. acuta	Hawai'i	Branching	Pocillopora_acuta_HIv1_PredGene_g11568.t2	GO:0098869	0.0252071	0.993635	5	141	cellular oxidant detoxification	BP	1125	136.349	-1.46559	0.315015	-4.65245	3.28e-06	0.00137771	CvsHigh
P. acuta	Hawai'i	Branching	Pocillopora_acuta_HIv1_PredGene_g11568.t2	GO:0004714	0.00203775	0.999585	7	192	transmembrane receptor protein tyrosine kinase activity	MF	1125	136.349	-1.25863	0.315856	-3.98483	6.75e-05	0.0244357	CvsMid
P. acuta	Hawai'i	Branching	Pocillopora_acuta_HIv1_PredGene_g11568.t2	GO:0004714	0.00203775	0.999585	7	192	transmembrane receptor protein tyrosine kinase activity	MF	1125	136.349	-1.46559	0.315015	-4.65245	3.28e-06	0.00137771	CvsHigh
P. acuta	Hawai'i	Branching	Pocillopora_acuta_HIv1_PredGene_g11568.t2	GO:0005576	0.0205006	0.986993	39	2750	extracellular region	CC	1125	136.349	-1.25863	0.315856	-3.98483	6.75e-05	0.0244357	CvsMid
P. acuta	Hawai'i	Branching	Pocillopora_acuta_HIv1_PredGene_g11568.t2	GO:0005576	0.0205006	0.986993	39	2750	extracellular region	CC	1125	136.349	-1.46559	0.315015	-4.65245	3.28e-06	0.00137771	CvsHigh
P. acuta	Hawai'i	Branching	Pocillopora_acuta_HIv1_PredGene_g11568.t2	GO:0016491	0.00014363	0.999943	26	1058	oxidoreductase activity	MF	1125	136.349	-1.25863	0.315856	-3.98483	6.75e-05	0.0244357	CvsMid
P. acuta	Hawai'i	Branching	Pocillopora_acuta_HIv1_PredGene_g11568.t2	GO:0016491	0.00014363	0.999943	26	1058	oxidoreductase activity	MF	1125	136.349	-1.46559	0.315015	-4.65245	3.28e-06	0.00137771	CvsHigh
P. acuta	Hawai'i	Branching	Pocillopora_acuta_HIv1_PredGene_g11568.t2	GO:0006979	0.0386371	0.986134	7	302	response to oxidative stress	BP	1125	136.349	-1.25863	0.315856	-3.98483	6.75e-05	0.0244357	CvsMid
P. acuta	Hawai'i	Branching	Pocillopora_acuta_HIv1_PredGene_g11568.t2	GO:0006979	0.0386371	0.986134	7	302	response to oxidative stress	BP	1125	136.349	-1.46559	0.315015	-4.65245	3.28e-06	0.00137771	CvsHigh
P. acuta	Hawai'i	Branching	Pocillopora_acuta_HIv1_PredGene_g11568.t2	GO:0004601	0.00034896	0.999958	6	90	peroxidase activity	MF	1125	136.349	-1.25863	0.315856	-3.98483	6.75e-05	0.0244357	CvsMid
P. acuta	Hawai'i	Branching	Pocillopora_acuta_HIv1_PredGene_g11568.t2	GO:0004601	0.00034896	0.999958	6	90	peroxidase activity	MF	1125	136.349	-1.46559	0.315015	-4.65245	3.28e-06	0.00137771	CvsHigh
P. acuta	Hawai'i	Branching	Pocillopora_acuta_HIv1_PredGene_g11568.t2	GO:0008582	0.0445522	0.995423	2	33	regulation of synaptic growth at neuromuscular junction	BP	1125	136.349	-1.25863	0.315856	-3.98483	6.75e-05	0.0244357	CvsMid
P. acuta	Hawai'i	Branching	Pocillopora_acuta_HIv1_PredGene_g11568.t2	GO:0008582	0.0445522	0.995423	2	33	regulation of synaptic growth at neuromuscular junction	BP	1125	136.349	-1.46559	0.315015	-4.65245	3.28e-06	0.00137771	CvsHigh
P. acuta	Hawai'i	Branching	Pocillopora_acuta_HIv1_PredGene_g11568.t2	GO:0004713	0.00680873	0.997893	9	384	protein tyrosine kinase activity	MF	1125	136.349	-1.25863	0.315856	-3.98483	6.75e-05	0.0244357	CvsMid
P. acuta	Hawai'i	Branching	Pocillopora_acuta_HIv1_PredGene_g11568.t2	GO:0004713	0.00680873	0.997893	9	384	protein tyrosine kinase activity	MF	1125	136.349	-1.46559	0.315015	-4.65245	3.28e-06	0.00137771	CvsHigh
P. acuta	Hawai'i	Branching	Pocillopora_acuta_HIv1_PredGene_g11568.t2	GO:0071559	0.00037196	0.999989	3	15	response to transforming growth factor beta	BP	1125	136.349	-1.25863	0.315856	-3.98483	6.75e-05	0.0244357	CvsMid
P. acuta	Hawai'i	Branching	Pocillopora_acuta_HIv1_PredGene_g11568.t2	GO:0071559	0.00037196	0.999989	3	15	response to transforming growth factor beta	BP	1125	136.349	-1.46559	0.315015	-4.65245	3.28e-06	0.00137771	CvsHigh
P. acuta	Hawai'i	Branching	Pocillopora_acuta_HIv1_PredGene_g11568.t2	GO:0042744	0.00114825	0.999863	5	78	hydrogen peroxide catabolic process	BP	1125	136.349	-1.25863	0.315856	-3.98483	6.75e-05	0.0244357	CvsMid
P. acuta	Hawai'i	Branching	Pocillopora_acuta_HIv1_PredGene_g11568.t2	GO:0042744	0.00114825	0.999863	5	78	hydrogen peroxide catabolic process	BP	1125	136.349	-1.46559	0.315015	-4.65245	3.28e-06	0.00137771	CvsHigh
P. acuta	Hawai'i	Branching	Pocillopora_acuta_HIv1_PredGene_g11568.t2	GO:0001503	0.0021581	0.999496	8	224	ossification	BP	1125	136.349	-1.25863	0.315856	-3.98483	6.75e-05	0.0244357	CvsMid
P. acuta	Hawai'i	Branching	Pocillopora_acuta_HIv1_PredGene_g11568.t2	GO:0001503	0.0021581	0.999496	8	224	ossification	BP	1125	136.349	-1.46559	0.315015	-4.65245	3.28e-06	0.00137771	CvsHigh
P. acuta	Hawai'i	Branching	Pocillopora_acuta_HIv1_PredGene_g11569.t1	GO:0020037	0.00042977	0.999902	10	264	heme binding	MF	1011	300.848	-1.07195	0.252224	-4.24997	2.14e-05	0.00591568	CvsHigh
P. acuta	Hawai'i	Branching	Pocillopora_acuta_HIv1_PredGene_g11569.t1	GO:0016491	0.00014363	0.999943	26	1058	oxidoreductase activity	MF	1011	300.848	-1.07195	0.252224	-4.24997	2.14e-05	0.00591568	CvsHigh
P. acuta	Hawai'i	Branching	Pocillopora_acuta_HIv1_PredGene_g11569.t1	GO:0007157	0.0226533	0.993488	6	267	heterophilic cell-cell adhesion via plasma membrane cell adhesion molecules	BP	1011	300.848	-1.07195	0.252224	-4.24997	2.14e-05	0.00591568	CvsHigh
P. acuta	Hawai'i	Branching	Pocillopora_acuta_HIv1_PredGene_g11569.t1	GO:0007156	0.0185475	0.993719	8	397	homophilic cell adhesion via plasma membrane adhesion molecules	BP	1011	300.848	-1.07195	0.252224	-4.24997	2.14e-05	0.00591568	CvsHigh
P. acuta	Hawai'i	Branching	Pocillopora_acuta_HIv1_PredGene_g11569.t1	GO:0005927	0.00413426	0.999177	6	173	muscle tendon junction	CC	1011	300.848	-1.07195	0.252224	-4.24997	2.14e-05	0.00591568	CvsHigh
P. acuta	Hawai'i	Branching	Pocillopora_acuta_HIv1_PredGene_g11569.t1	GO:0098869	0.0252071	0.993635	5	141	cellular oxidant detoxification	BP	1011	300.848	-1.07195	0.252224	-4.24997	2.14e-05	0.00591568	CvsHigh
P. acuta	Hawai'i	Branching	Pocillopora_acuta_HIv1_PredGene_g11569.t1	GO:2001222	0.00141514	0.999876	4	50	regulation of neuron migration	BP	1011	300.848	-1.07195	0.252224	-4.24997	2.14e-05	0.00591568	CvsHigh
P. acuta	Hawai'i	Branching	Pocillopora_acuta_HIv1_PredGene_g11569.t1	GO:0071559	0.00037196	0.999989	3	15	response to transforming growth factor beta	BP	1011	300.848	-1.07195	0.252224	-4.24997	2.14e-05	0.00591568	CvsHigh
P. acuta	Hawai'i	Branching	Pocillopora_acuta_HIv1_PredGene_g11569.t1	GO:0062023	0.00318559	0.998731	16	779	collagen-containing extracellular matrix	CC	1011	300.848	-1.07195	0.252224	-4.24997	2.14e-05	0.00591568	CvsHigh
P. acuta	Hawai'i	Branching	Pocillopora_acuta_HIv1_PredGene_g11569.t1	GO:0005576	0.0205006	0.986993	39	2750	extracellular region	CC	1011	300.848	-1.07195	0.252224	-4.24997	2.14e-05	0.00591568	CvsHigh
P. acuta	Hawai'i	Branching	Pocillopora_acuta_HIv1_PredGene_g11569.t1	GO:0007601	0.00346344	0.998884	11	449	visual perception	BP	1011	300.848	-1.07195	0.252224	-4.24997	2.14e-05	0.00591568	CvsHigh
P. acuta	Hawai'i	Branching	Pocillopora_acuta_HIv1_PredGene_g11569.t1	GO:0042744	0.00114825	0.999863	5	78	hydrogen peroxide catabolic process	BP	1011	300.848	-1.07195	0.252224	-4.24997	2.14e-05	0.00591568	CvsHigh
P. acuta	Hawai'i	Branching	Pocillopora_acuta_HIv1_PredGene_g11569.t1	GO:0004601	0.00034896	0.999958	6	90	peroxidase activity	MF	1011	300.848	-1.07195	0.252224	-4.24997	2.14e-05	0.00591568	CvsHigh
P. acuta	Hawai'i	Branching	Pocillopora_acuta_HIv1_PredGene_g11569.t1	GO:0009617	0.040954	0.983913	8	398	response to bacterium	BP	1011	300.848	-1.07195	0.252224	-4.24997	2.14e-05	0.00591568	CvsHigh
P. acuta	Hawai'i	Branching	Pocillopora_acuta_HIv1_PredGene_g11569.t1	GO:0050896	0.00069694	0.999804	12	433	response to stimulus	BP	1011	300.848	-1.07195	0.252224	-4.24997	2.14e-05	0.00591568	CvsHigh
P. acuta	Hawai'i	Branching	Pocillopora_acuta_HIv1_PredGene_g11569.t1	GO:0090527	0.00293965	0.999455	6	161	actin filament reorganization	BP	1011	300.848	-1.07195	0.252224	-4.24997	2.14e-05	0.00591568	CvsHigh
P. acuta	Hawai'i	Branching	Pocillopora_acuta_HIv1_PredGene_g11569.t1	GO:0006979	0.0386371	0.986134	7	302	response to oxidative stress	BP	1011	300.848	-1.07195	0.252224	-4.24997	2.14e-05	0.00591568	CvsHigh
P. acuta	Hawai'i	Branching	Pocillopora_acuta_HIv1_PredGene_g11569.t1	GO:0001503	0.0021581	0.999496	8	224	ossification	BP	1011	300.848	-1.07195	0.252224	-4.24997	2.14e-05	0.00591568	CvsHigh
P. acuta	Hawai'i	Branching	Pocillopora_acuta_HIv1_PredGene_g11569.t1	GO:0071711	0.00341817	0.999235	7	225	basement membrane organization	BP	1011	300.848	-1.07195	0.252224	-4.24997	2.14e-05	0.00591568	CvsHigh
P. acuta	Hawai'i	Branching	Pocillopora_acuta_HIv1_PredGene_g11569.t1	GO:0005615	0.0127927	0.992868	27	1706	extracellular space	CC	1011	300.848	-1.07195	0.252224	-4.24997	2.14e-05	0.00591568	CvsHigh
P. acuta	Hawai'i	Branching	Pocillopora_acuta_HIv1_PredGene_g11569.t1	GO:0032154	0.0196382	0.993866	7	298	cleavage furrow	CC	1011	300.848	-1.07195	0.252224	-4.24997	2.14e-05	0.00591568	CvsHigh
P. acuta	Hawai'i	Branching	Pocillopora_acuta_HIv1_PredGene_g11569.t1	GO:0005912	0.0109452	0.996346	9	404	adherens junction	CC	1011	300.848	-1.07195	0.252224	-4.24997	2.14e-05	0.00591568	CvsHigh
P. acuta	Hawai'i	Branching	Pocillopora_acuta_HIv1_PredGene_g11845.t1	GO:0097631	0.0156726	1	1	1	integral component of omegasome membrane	CC	336	87.8059	0.985288	0.271409	3.63027	0.00028312	0.0324979	CvsHigh
P. acuta	Hawai'i	Branching	Pocillopora_acuta_HIv1_PredGene_g11845.t1	GO:0097631	0.0156726	1	1	1	integral component of omegasome membrane	CC	336	87.8059	1.12856	0.273449	4.12712	3.67e-05	0.0141642	CvsMid
P. acuta	Hawai'i	Branching	Pocillopora_acuta_HIv1_PredGene_g11986.t1	GO:0031397	0.0018274	0.999758	5	82	negative regulation of protein ubiquitination	BP	1254	1075.42	0.821594	0.219173	3.7486	0.00017782	0.0229048	CvsHigh
P. acuta	Hawai'i	Branching	Pocillopora_acuta_HIv1_PredGene_g11986.t1	GO:0005739	0.0377228	0.975632	34	2167	mitochondrion	CC	1254	1075.42	0.821594	0.219173	3.7486	0.00017782	0.0229048	CvsHigh
P. acuta	Hawai'i	Branching	Pocillopora_acuta_HIv1_PredGene_g11986.t1	GO:0070342	0.0119568	1	1	1	brown fat cell proliferation	BP	1254	1075.42	0.821594	0.219173	3.7486	0.00017782	0.0229048	CvsHigh
P. acuta	Hawai'i	Branching	Pocillopora_acuta_HIv1_PredGene_g11986.t1	GO:0001659	0.0454911	0.995302	2	29	temperature homeostasis	BP	1254	1075.42	0.821594	0.219173	3.7486	0.00017782	0.0229048	CvsHigh
P. acuta	Hawai'i	Branching	Pocillopora_acuta_HIv1_PredGene_g12058.t1	GO:1990519	0.0259897	0.99983	1	2	pyrimidine nucleotide import into mitochondrion	BP	990	74.0843	1.06502	0.296952	3.58651	0.00033514	0.0361597	CvsHigh
P. acuta	Hawai'i	Branching	Pocillopora_acuta_HIv1_PredGene_g12058.t1	GO:0006864	0.0259897	0.99983	1	2	pyrimidine nucleotide transport	BP	990	74.0843	1.06502	0.296952	3.58651	0.00033514	0.0361597	CvsHigh
P. acuta	Hawai'i	Branching	Pocillopora_acuta_HIv1_PredGene_g12058.t1	GO:0005739	0.0377228	0.975632	34	2167	mitochondrion	CC	990	74.0843	1.06502	0.296952	3.58651	0.00033514	0.0361597	CvsHigh
P. acuta	Hawai'i	Branching	Pocillopora_acuta_HIv1_PredGene_g12058.t1	GO:0015218	0.0259897	0.99983	1	2	pyrimidine nucleotide transmembrane transporter activity	MF	990	74.0843	1.06502	0.296952	3.58651	0.00033514	0.0361597	CvsHigh
P. acuta	Hawai'i	Branching	Pocillopora_acuta_HIv1_PredGene_g12058.t1	GO:0045333	0.0001264	0.999995	4	21	cellular respiration	BP	990	74.0843	1.06502	0.296952	3.58651	0.00033514	0.0361597	CvsHigh
P. acuta	Hawai'i	Branching	Pocillopora_acuta_HIv1_PredGene_g12058.t1	GO:0031966	0.00536655	0.998543	8	241	mitochondrial membrane	CC	990	74.0843	1.06502	0.296952	3.58651	0.00033514	0.0361597	CvsHigh
P. acuta	Hawai'i	Branching	Pocillopora_acuta_HIv1_PredGene_g12087.t1	GO:0001972	0.0144922	0.999219	2	17	retinoic acid binding	MF	1209	110.16	1.58447	0.3035	5.22065	1.78e-07	0.00011334	CvsHigh
P. acuta	Hawai'i	Branching	Pocillopora_acuta_HIv1_PredGene_g12087.t1	GO:0001937	0.0206046	0.997236	3	62	negative regulation of endothelial cell proliferation	BP	1209	110.16	1.58447	0.3035	5.22065	1.78e-07	0.00011334	CvsHigh
P. acuta	Hawai'i	Branching	Pocillopora_acuta_HIv1_PredGene_g12087.t1	GO:0003084	0.0421501	0.995817	2	30	positive regulation of systemic arterial blood pressure	BP	1209	110.16	1.58447	0.3035	5.22065	1.78e-07	0.00011334	CvsHigh
P. acuta	Hawai'i	Branching	Pocillopora_acuta_HIv1_PredGene_g12087.t1	GO:0048514	0.0169474	0.996931	4	105	blood vessel morphogenesis	BP	1209	110.16	1.58447	0.3035	5.22065	1.78e-07	0.00011334	CvsHigh
P. acuta	Hawai'i	Branching	Pocillopora_acuta_HIv1_PredGene_g12087.t1	GO:0008585	0.0271895	0.995941	3	66	female gonad development	BP	1209	110.16	1.58447	0.3035	5.22065	1.78e-07	0.00011334	CvsHigh
P. acuta	Hawai'i	Branching	Pocillopora_acuta_HIv1_PredGene_g12087.t1	GO:0060674	0.0148229	0.998239	3	65	placenta blood vessel development	BP	1209	110.16	1.58447	0.3035	5.22065	1.78e-07	0.00011334	CvsHigh
P. acuta	Hawai'i	Branching	Pocillopora_acuta_HIv1_PredGene_g12087.t1	GO:0001893	0.0094818	0.999603	2	13	maternal placenta development	BP	1209	110.16	1.58447	0.3035	5.22065	1.78e-07	0.00011334	CvsHigh
P. acuta	Hawai'i	Branching	Pocillopora_acuta_HIv1_PredGene_g12087.t1	GO:0060173	0.0030694	0.999539	5	99	limb development	BP	1209	110.16	1.58447	0.3035	5.22065	1.78e-07	0.00011334	CvsHigh
P. acuta	Hawai'i	Branching	Pocillopora_acuta_HIv1_PredGene_g12087.t1	GO:0004879	0.0295913	0.997594	2	26	nuclear receptor activity	MF	1209	110.16	1.58447	0.3035	5.22065	1.78e-07	0.00011334	CvsHigh
P. acuta	Hawai'i	Branching	Pocillopora_acuta_HIv1_PredGene_g12087.t1	GO:0030522	0.0229628	0.998377	2	24	intracellular receptor signaling pathway	BP	1209	110.16	1.58447	0.3035	5.22065	1.78e-07	0.00011334	CvsHigh
P. acuta	Hawai'i	Branching	Pocillopora_acuta_HIv1_PredGene_g12087.t1	GO:0001764	0.0322382	0.988853	7	326	neuron migration	BP	1209	110.16	1.58447	0.3035	5.22065	1.78e-07	0.00011334	CvsHigh
P. acuta	Hawai'i	Branching	Pocillopora_acuta_HIv1_PredGene_g12087.t1	GO:0030900	3.93e-07	1	12	191	forebrain development	BP	1209	110.16	1.58447	0.3035	5.22065	1.78e-07	0.00011334	CvsHigh
P. acuta	Hawai'i	Branching	Pocillopora_acuta_HIv1_PredGene_g12087.t1	GO:0010596	0.00568414	0.999533	3	40	negative regulation of endothelial cell migration	BP	1209	110.16	1.58447	0.3035	5.22065	1.78e-07	0.00011334	CvsHigh
P. acuta	Hawai'i	Branching	Pocillopora_acuta_HIv1_PredGene_g12087.t1	GO:0001945	0.0238413	0.996624	3	60	lymph vessel development	BP	1209	110.16	1.58447	0.3035	5.22065	1.78e-07	0.00011334	CvsHigh
P. acuta	Hawai'i	Branching	Pocillopora_acuta_HIv1_PredGene_g12087.t1	GO:0009956	0.00220369	0.999964	2	6	radial pattern formation	BP	1209	110.16	1.58447	0.3035	5.22065	1.78e-07	0.00011334	CvsHigh
P. acuta	Hawai'i	Branching	Pocillopora_acuta_HIv1_PredGene_g12087.t1	GO:0060838	0.00220369	0.999964	2	6	lymphatic endothelial cell fate commitment	BP	1209	110.16	1.58447	0.3035	5.22065	1.78e-07	0.00011334	CvsHigh
P. acuta	Hawai'i	Branching	Pocillopora_acuta_HIv1_PredGene_g12087.t1	GO:0060707	0.0190755	0.998795	2	20	trophoblast giant cell differentiation	BP	1209	110.16	1.58447	0.3035	5.22065	1.78e-07	0.00011334	CvsHigh
P. acuta	Hawai'i	Branching	Pocillopora_acuta_HIv1_PredGene_g12340.t1	GO:0004713	0.00680873	0.997893	9	384	protein tyrosine kinase activity	MF	720	22.6916	-1.99794	0.510688	-3.91224	9.14e-05	0.0149376	CvsHigh
P. acuta	Hawai'i	Branching	Pocillopora_acuta_HIv1_PredGene_g12340.t1	GO:0016323	0.018854	0.992682	10	536	basolateral plasma membrane	CC	720	22.6916	-1.99794	0.510688	-3.91224	9.14e-05	0.0149376	CvsHigh
P. acuta	Hawai'i	Branching	Pocillopora_acuta_HIv1_PredGene_g12340.t1	GO:0018108	0.00680742	0.997893	9	383	peptidyl-tyrosine phosphorylation	BP	720	22.6916	-1.99794	0.510688	-3.91224	9.14e-05	0.0149376	CvsHigh
P. acuta	Hawai'i	Branching	Pocillopora_acuta_HIv1_PredGene_g12340.t1	GO:0045743	0.00033873	0.99998	4	36	positive regulation of fibroblast growth factor receptor signaling pathway	BP	720	22.6916	-1.99794	0.510688	-3.91224	9.14e-05	0.0149376	CvsHigh
P. acuta	Hawai'i	Branching	Pocillopora_acuta_HIv1_PredGene_g12340.t1	GO:0033674	0.0136245	0.996507	6	217	positive regulation of kinase activity	BP	720	22.6916	-1.99794	0.510688	-3.91224	9.14e-05	0.0149376	CvsHigh
P. acuta	Hawai'i	Branching	Pocillopora_acuta_HIv1_PredGene_g12696.t1	GO:0005739	0.0377228	0.975632	34	2167	mitochondrion	CC	978	140.832	1.58597	0.356116	4.45352	8.45e-06	0.00268498	CvsHigh
P. acuta	Hawai'i	Branching	Pocillopora_acuta_HIv1_PredGene_g1271.t1	GO:0032849	0.0113923	0.999475	2	13	positive regulation of cellular pH reduction	BP	1032	95.743	2.17896	0.484105	4.501	6.76e-06	0.00227266	CvsHigh
P. acuta	Hawai'i	Branching	Pocillopora_acuta_HIv1_PredGene_g1271.t1	GO:2001225	0.0126815	0.999367	2	16	regulation of chloride transport	BP	1032	95.743	2.17896	0.484105	4.501	6.76e-06	0.00227266	CvsHigh
P. acuta	Hawai'i	Branching	Pocillopora_acuta_HIv1_PredGene_g1271.t1	GO:2001150	0.015869	0.999103	2	17	positive regulation of dipeptide transmembrane transport	BP	1032	95.743	2.17896	0.484105	4.501	6.76e-06	0.00227266	CvsHigh
P. acuta	Hawai'i	Branching	Pocillopora_acuta_HIv1_PredGene_g1271.t1	GO:0044070	0.0108759	0.999517	2	12	regulation of anion transport	BP	1032	95.743	2.17896	0.484105	4.501	6.76e-06	0.00227266	CvsHigh
P. acuta	Hawai'i	Branching	Pocillopora_acuta_HIv1_PredGene_g1271.t1	GO:0009268	0.0218263	0.997016	3	57	response to pH	BP	1032	95.743	2.17896	0.484105	4.501	6.76e-06	0.00227266	CvsHigh
P. acuta	Hawai'i	Branching	Pocillopora_acuta_HIv1_PredGene_g1271.t1	GO:0045672	0.0461954	0.991492	3	79	positive regulation of osteoclast differentiation	BP	1032	95.743	2.17896	0.484105	4.501	6.76e-06	0.00227266	CvsHigh
P. acuta	Hawai'i	Branching	Pocillopora_acuta_HIv1_PredGene_g1271.t1	GO:0015670	0.0202065	0.998702	2	17	carbon dioxide transport	BP	1032	95.743	2.17896	0.484105	4.501	6.76e-06	0.00227266	CvsHigh
P. acuta	Hawai'i	Branching	Pocillopora_acuta_HIv1_PredGene_g1271.t1	GO:0042539	0.00818941	0.99969	2	11	hypotonic salinity response	BP	1032	95.743	2.17896	0.484105	4.501	6.76e-06	0.00227266	CvsHigh
P. acuta	Hawai'i	Branching	Pocillopora_acuta_HIv1_PredGene_g1271.t1	GO:0045780	0.035204	0.996817	2	33	positive regulation of bone resorption	BP	1032	95.743	2.17896	0.484105	4.501	6.76e-06	0.00227266	CvsHigh
P. acuta	Hawai'i	Branching	Pocillopora_acuta_HIv1_PredGene_g1271.t1	GO:0004089	0.027272	0.997915	2	20	carbonate dehydratase activity	MF	1032	95.743	2.17896	0.484105	4.501	6.76e-06	0.00227266	CvsHigh
P. acuta	Hawai'i	Branching	Pocillopora_acuta_HIv1_PredGene_g1271.t1	GO:0046903	0.00292205	0.999814	3	29	secretion	BP	1032	95.743	2.17896	0.484105	4.501	6.76e-06	0.00227266	CvsHigh
P. acuta	Hawai'i	Branching	Pocillopora_acuta_HIv1_PredGene_g1271.t1	GO:0004064	0.014963	0.999191	2	15	arylesterase activity	MF	1032	95.743	2.17896	0.484105	4.501	6.76e-06	0.00227266	CvsHigh
P. acuta	Hawai'i	Branching	Pocillopora_acuta_HIv1_PredGene_g1271.t1	GO:0006885	0.0245793	0.99821	2	22	regulation of pH	BP	1032	95.743	2.17896	0.484105	4.501	6.76e-06	0.00227266	CvsHigh
P. acuta	Hawai'i	Branching	Pocillopora_acuta_HIv1_PredGene_g1271.t1	GO:0016829	0.00025928	0.999935	12	321	lyase activity	MF	1032	95.743	2.17896	0.484105	4.501	6.76e-06	0.00227266	CvsHigh
P. acuta	Hawai'i	Branching	Pocillopora_acuta_HIv1_PredGene_g1271.t1	GO:0016323	0.018854	0.992682	10	536	basolateral plasma membrane	CC	1032	95.743	2.17896	0.484105	4.501	6.76e-06	0.00227266	CvsHigh
P. acuta	Hawai'i	Branching	Pocillopora_acuta_HIv1_PredGene_g1271.t1	GO:0038166	0.023068	0.998388	2	20	angiotensin-activated signaling pathway	BP	1032	95.743	2.17896	0.484105	4.501	6.76e-06	0.00227266	CvsHigh
P. acuta	Hawai'i	Branching	Pocillopora_acuta_HIv1_PredGene_g1271.t1	GO:0005615	0.0127927	0.992868	27	1706	extracellular space	CC	1032	95.743	2.17896	0.484105	4.501	6.76e-06	0.00227266	CvsHigh
P. acuta	Hawai'i	Branching	Pocillopora_acuta_HIv1_PredGene_g1272.t1	GO:2001225	0.0126815	0.999367	2	16	regulation of chloride transport	BP	960	40.1268	2.9427	0.500837	5.87556	4.21e-09	4.57e-05	MidvsHigh
P. acuta	Hawai'i	Branching	Pocillopora_acuta_HIv1_PredGene_g1272.t1	GO:2001225	0.0126815	0.999367	2	16	regulation of chloride transport	BP	960	40.1268	2.06147	0.498358	4.13653	3.53e-05	0.00863883	CvsHigh
P. acuta	Hawai'i	Branching	Pocillopora_acuta_HIv1_PredGene_g1272.t1	GO:0044070	0.0108759	0.999517	2	12	regulation of anion transport	BP	960	40.1268	2.9427	0.500837	5.87556	4.21e-09	4.57e-05	MidvsHigh
P. acuta	Hawai'i	Branching	Pocillopora_acuta_HIv1_PredGene_g1272.t1	GO:0044070	0.0108759	0.999517	2	12	regulation of anion transport	BP	960	40.1268	2.06147	0.498358	4.13653	3.53e-05	0.00863883	CvsHigh
P. acuta	Hawai'i	Branching	Pocillopora_acuta_HIv1_PredGene_g1272.t1	GO:0045780	0.035204	0.996817	2	33	positive regulation of bone resorption	BP	960	40.1268	2.9427	0.500837	5.87556	4.21e-09	4.57e-05	MidvsHigh
P. acuta	Hawai'i	Branching	Pocillopora_acuta_HIv1_PredGene_g1272.t1	GO:0045780	0.035204	0.996817	2	33	positive regulation of bone resorption	BP	960	40.1268	2.06147	0.498358	4.13653	3.53e-05	0.00863883	CvsHigh
P. acuta	Hawai'i	Branching	Pocillopora_acuta_HIv1_PredGene_g1272.t1	GO:0038166	0.023068	0.998388	2	20	angiotensin-activated signaling pathway	BP	960	40.1268	2.9427	0.500837	5.87556	4.21e-09	4.57e-05	MidvsHigh
P. acuta	Hawai'i	Branching	Pocillopora_acuta_HIv1_PredGene_g1272.t1	GO:0038166	0.023068	0.998388	2	20	angiotensin-activated signaling pathway	BP	960	40.1268	2.06147	0.498358	4.13653	3.53e-05	0.00863883	CvsHigh
P. acuta	Hawai'i	Branching	Pocillopora_acuta_HIv1_PredGene_g1272.t1	GO:0005615	0.0127927	0.992868	27	1706	extracellular space	CC	960	40.1268	2.9427	0.500837	5.87556	4.21e-09	4.57e-05	MidvsHigh
P. acuta	Hawai'i	Branching	Pocillopora_acuta_HIv1_PredGene_g1272.t1	GO:0005615	0.0127927	0.992868	27	1706	extracellular space	CC	960	40.1268	2.06147	0.498358	4.13653	3.53e-05	0.00863883	CvsHigh
P. acuta	Hawai'i	Branching	Pocillopora_acuta_HIv1_PredGene_g1272.t1	GO:0004064	0.014963	0.999191	2	15	arylesterase activity	MF	960	40.1268	2.9427	0.500837	5.87556	4.21e-09	4.57e-05	MidvsHigh
P. acuta	Hawai'i	Branching	Pocillopora_acuta_HIv1_PredGene_g1272.t1	GO:0004064	0.014963	0.999191	2	15	arylesterase activity	MF	960	40.1268	2.06147	0.498358	4.13653	3.53e-05	0.00863883	CvsHigh
P. acuta	Hawai'i	Branching	Pocillopora_acuta_HIv1_PredGene_g1272.t1	GO:0015670	0.0202065	0.998702	2	17	carbon dioxide transport	BP	960	40.1268	2.9427	0.500837	5.87556	4.21e-09	4.57e-05	MidvsHigh
P. acuta	Hawai'i	Branching	Pocillopora_acuta_HIv1_PredGene_g1272.t1	GO:0015670	0.0202065	0.998702	2	17	carbon dioxide transport	BP	960	40.1268	2.06147	0.498358	4.13653	3.53e-05	0.00863883	CvsHigh
P. acuta	Hawai'i	Branching	Pocillopora_acuta_HIv1_PredGene_g1272.t1	GO:0006885	0.0245793	0.99821	2	22	regulation of pH	BP	960	40.1268	2.9427	0.500837	5.87556	4.21e-09	4.57e-05	MidvsHigh
P. acuta	Hawai'i	Branching	Pocillopora_acuta_HIv1_PredGene_g1272.t1	GO:0006885	0.0245793	0.99821	2	22	regulation of pH	BP	960	40.1268	2.06147	0.498358	4.13653	3.53e-05	0.00863883	CvsHigh
P. acuta	Hawai'i	Branching	Pocillopora_acuta_HIv1_PredGene_g1272.t1	GO:0032849	0.0113923	0.999475	2	13	positive regulation of cellular pH reduction	BP	960	40.1268	2.9427	0.500837	5.87556	4.21e-09	4.57e-05	MidvsHigh
P. acuta	Hawai'i	Branching	Pocillopora_acuta_HIv1_PredGene_g1272.t1	GO:0032849	0.0113923	0.999475	2	13	positive regulation of cellular pH reduction	BP	960	40.1268	2.06147	0.498358	4.13653	3.53e-05	0.00863883	CvsHigh
P. acuta	Hawai'i	Branching	Pocillopora_acuta_HIv1_PredGene_g1272.t1	GO:0004089	0.027272	0.997915	2	20	carbonate dehydratase activity	MF	960	40.1268	2.9427	0.500837	5.87556	4.21e-09	4.57e-05	MidvsHigh
P. acuta	Hawai'i	Branching	Pocillopora_acuta_HIv1_PredGene_g1272.t1	GO:0004089	0.027272	0.997915	2	20	carbonate dehydratase activity	MF	960	40.1268	2.06147	0.498358	4.13653	3.53e-05	0.00863883	CvsHigh
P. acuta	Hawai'i	Branching	Pocillopora_acuta_HIv1_PredGene_g1272.t1	GO:2001150	0.015869	0.999103	2	17	positive regulation of dipeptide transmembrane transport	BP	960	40.1268	2.9427	0.500837	5.87556	4.21e-09	4.57e-05	MidvsHigh
P. acuta	Hawai'i	Branching	Pocillopora_acuta_HIv1_PredGene_g1272.t1	GO:2001150	0.015869	0.999103	2	17	positive regulation of dipeptide transmembrane transport	BP	960	40.1268	2.06147	0.498358	4.13653	3.53e-05	0.00863883	CvsHigh
P. acuta	Hawai'i	Branching	Pocillopora_acuta_HIv1_PredGene_g1272.t1	GO:0045672	0.0461954	0.991492	3	79	positive regulation of osteoclast differentiation	BP	960	40.1268	2.9427	0.500837	5.87556	4.21e-09	4.57e-05	MidvsHigh
P. acuta	Hawai'i	Branching	Pocillopora_acuta_HIv1_PredGene_g1272.t1	GO:0045672	0.0461954	0.991492	3	79	positive regulation of osteoclast differentiation	BP	960	40.1268	2.06147	0.498358	4.13653	3.53e-05	0.00863883	CvsHigh
P. acuta	Hawai'i	Branching	Pocillopora_acuta_HIv1_PredGene_g1272.t1	GO:0042539	0.00818941	0.99969	2	11	hypotonic salinity response	BP	960	40.1268	2.9427	0.500837	5.87556	4.21e-09	4.57e-05	MidvsHigh
P. acuta	Hawai'i	Branching	Pocillopora_acuta_HIv1_PredGene_g1272.t1	GO:0042539	0.00818941	0.99969	2	11	hypotonic salinity response	BP	960	40.1268	2.06147	0.498358	4.13653	3.53e-05	0.00863883	CvsHigh
P. acuta	Hawai'i	Branching	Pocillopora_acuta_HIv1_PredGene_g1272.t1	GO:0016323	0.018854	0.992682	10	536	basolateral plasma membrane	CC	960	40.1268	2.9427	0.500837	5.87556	4.21e-09	4.57e-05	MidvsHigh
P. acuta	Hawai'i	Branching	Pocillopora_acuta_HIv1_PredGene_g1272.t1	GO:0016323	0.018854	0.992682	10	536	basolateral plasma membrane	CC	960	40.1268	2.06147	0.498358	4.13653	3.53e-05	0.00863883	CvsHigh
P. acuta	Hawai'i	Branching	Pocillopora_acuta_HIv1_PredGene_g1272.t1	GO:0046903	0.00292205	0.999814	3	29	secretion	BP	960	40.1268	2.9427	0.500837	5.87556	4.21e-09	4.57e-05	MidvsHigh
P. acuta	Hawai'i	Branching	Pocillopora_acuta_HIv1_PredGene_g1272.t1	GO:0046903	0.00292205	0.999814	3	29	secretion	BP	960	40.1268	2.06147	0.498358	4.13653	3.53e-05	0.00863883	CvsHigh
P. acuta	Hawai'i	Branching	Pocillopora_acuta_HIv1_PredGene_g1272.t1	GO:0016829	0.00025928	0.999935	12	321	lyase activity	MF	960	40.1268	2.9427	0.500837	5.87556	4.21e-09	4.57e-05	MidvsHigh
[truncated: 2,503 more rows]
