# Supplementary material for: Characterizing transcriptomic responses to sediment stress across location and morphology in reef-building corals
Source: PeerJ. 2024 Jan 30;12:e16654. doi: 10.7717/peerj.16654 (PMC10836209; doi:10.7717/peerj.16654)
Supplement: Supplemental Information 12 [file peerj-12-16654-s012.xlsx]

## Sheet: Sheet1
S5. Orthogroups and associated differentially expressed genes by species.
gene_id	Orthogroup	Species
Acerv_evm.TU.Segkk1022_pilon.1	OG0000150	A.cervicornis
Acerv_evm.TU.Segkk1038_pilon.1	OG0001930	A.cervicornis
Acerv_evm.TU.Segkk1040_pilon.15	OG0019471	A.cervicornis
Acerv_evm.TU.Segkk1078_pilon.63	OG0000000	A.cervicornis
Acerv_evm.TU.Segkk1079_pilon.5	OG0000414	A.cervicornis
Acerv_evm.TU.Segkk1157_pilon.2	OG0001072	A.cervicornis
Acerv_evm.TU.Segkk119_pilon.17	OG0002427	A.cervicornis
Acerv_evm.TU.Segkk1235_pilon.8	OG0000464	A.cervicornis
Acerv_evm.TU.Segkk1268_pilon.2	OG0000165	A.cervicornis
Acerv_evm.TU.Segkk1271_pilon.4	OG0000034	A.cervicornis
Acerv_evm.TU.Segkk1291_pilon.1	OG0001711	A.cervicornis
Acerv_evm.TU.Segkk1303_pilon.10	OG0000445	A.cervicornis
Acerv_evm.TU.Segkk1318_pilon.7	OG0011190	A.cervicornis
Acerv_evm.TU.Segkk1350_pilon.5	OG0016483	A.cervicornis
Acerv_evm.TU.Segkk1375_pilon.15	OG0001386	A.cervicornis
Acerv_evm.TU.Segkk1386_pilon.25	OG0001387	A.cervicornis
Acerv_evm.TU.Segkk1411_pilon.4	OG0001874	A.cervicornis
Acerv_evm.TU.Segkk1416_pilon.3	OG0004420	A.cervicornis
Acerv_evm.TU.Segkk1424_pilon.6	OG0005897	A.cervicornis
Acerv_evm.TU.Segkk1466_pilon.9	OG0011284	A.cervicornis
Acerv_evm.TU.Segkk1480_pilon.1	OG0004547	A.cervicornis
Acerv_evm.TU.Segkk1497_pilon.2	OG0004553	A.cervicornis
Acerv_evm.TU.Segkk1509_pilon.11	OG0008019	A.cervicornis
Acerv_evm.TU.Segkk1560_pilon.6	OG0002134	A.cervicornis
Acerv_evm.TU.Segkk1575_pilon.7	OG0000989	A.cervicornis
Acerv_evm.TU.Segkk1579_pilon.3	OG0019583	A.cervicornis
Acerv_evm.TU.Segkk1593_pilon.6	OG0008062	A.cervicornis
Acerv_evm.TU.Segkk1630_pilon.6	OG0000106	A.cervicornis
Acerv_evm.TU.Segkk169_pilon.1	OG0010130	A.cervicornis
Acerv_evm.TU.Segkk1708_pilon.21	OG0011469	A.cervicornis
Acerv_evm.TU.Segkk1732_pilon.61	OG0008153	A.cervicornis
Acerv_evm.TU.Segkk1732_pilon.65	OG0000277	A.cervicornis
Acerv_evm.TU.Segkk1774_pilon.15	OG0001272	A.cervicornis
Acerv_evm.TU.Segkk1777_pilon.32	OG0004605	A.cervicornis
Acerv_evm.TU.Segkk1779_pilon.5	OG0001274	A.cervicornis
Acerv_evm.TU.Segkk1793_pilon.1	OG0001129	A.cervicornis
Acerv_evm.TU.Segkk1795_pilon.7	OG0014806	A.cervicornis
Acerv_evm.TU.Segkk1822_pilon.2	OG0003060	A.cervicornis
Acerv_evm.TU.Segkk1851_pilon.3	OG0000000	A.cervicornis
Acerv_evm.TU.Segkk1858_pilon.11	OG0008234	A.cervicornis
Acerv_evm.TU.Segkk1883_pilon.14	OG0004635	A.cervicornis
Acerv_evm.TU.Segkk1895_pilon.6	OG0011630	A.cervicornis
Acerv_evm.TU.Segkk19_pilon.21	OG0007101	A.cervicornis
Acerv_evm.TU.Segkk1929_pilon.4	OG0006092	A.cervicornis
Acerv_evm.TU.Segkk1945_pilon.2	OG0014563	A.cervicornis
Acerv_evm.TU.Segkk1947_pilon.7	OG0008301	A.cervicornis
Acerv_evm.TU.Segkk1982_pilon.11	OG0002238	A.cervicornis
Acerv_evm.TU.Segkk1991_pilon.4	OG0011685	A.cervicornis
Acerv_evm.TU.Segkk20_pilon.1	OG0000000	A.cervicornis
Acerv_evm.TU.Segkk2008_pilon.3	OG0000308	A.cervicornis
Acerv_evm.TU.Segkk2012_pilon.2	OG0004604	A.cervicornis
Acerv_evm.TU.Segkk2015_pilon.1	OG0003084	A.cervicornis
Acerv_evm.TU.Segkk2116_pilon.21	OG0016593	A.cervicornis
Acerv_evm.TU.Segkk2117_pilon.21	OG0003715	A.cervicornis
Acerv_evm.TU.Segkk2119_pilon.10	OG0011825	A.cervicornis
Acerv_evm.TU.Segkk2163_pilon.7	OG0011843	A.cervicornis
Acerv_evm.TU.Segkk2181_pilon.1	OG0001518	A.cervicornis
Acerv_evm.TU.Segkk2199_pilon.3	OG0000200	A.cervicornis
Acerv_evm.TU.Segkk2237_pilon.14	OG0001757	A.cervicornis
Acerv_evm.TU.Segkk2237_pilon.15	OG0001757	A.cervicornis
Acerv_evm.TU.Segkk2242_pilon.3	OG0000019	A.cervicornis
Acerv_evm.TU.Segkk2246_pilon.2	OG0011932	A.cervicornis
Acerv_evm.TU.Segkk2261_pilon.8	OG0000106	A.cervicornis
Acerv_evm.TU.Segkk227_pilon.2	OG0001123	A.cervicornis
Acerv_evm.TU.Segkk2328_pilon.2	OG0019797	A.cervicornis
Acerv_evm.TU.Segkk2334_pilon.1	OG0016614	A.cervicornis
Acerv_evm.TU.Segkk2335_pilon.20	OG0000003	A.cervicornis
Acerv_evm.TU.Segkk2370_pilon.2	OG0008561	A.cervicornis
Acerv_evm.TU.Segkk2424_pilon.11	OG0001151	A.cervicornis
Acerv_evm.TU.Segkk2518_pilon.2	OG0012158	A.cervicornis
Acerv_evm.TU.Segkk2521_pilon.10	OG0001506	A.cervicornis
Acerv_evm.TU.Segkk2537_pilon.1	OG0000127	A.cervicornis
Acerv_evm.TU.Segkk2537_pilon.25	OG0012176	A.cervicornis
Acerv_evm.TU.Segkk2551_pilon.2	OG0000090	A.cervicornis
Acerv_evm.TU.Segkk2585_pilon.5	OG0003132	A.cervicornis
Acerv_evm.TU.Segkk2595_pilon.2	OG0003771	A.cervicornis
Acerv_evm.TU.Segkk2611_pilon.2	OG0000015	A.cervicornis
Acerv_evm.TU.Segkk2634_pilon.14	OG0000135	A.cervicornis
Acerv_evm.TU.Segkk2634_pilon.20	OG0000135	A.cervicornis
Acerv_evm.TU.Segkk2701_pilon.2	OG0006352	A.cervicornis
Acerv_evm.TU.Segkk2725_pilon.8	OG0000000	A.cervicornis
Acerv_evm.TU.Segkk2763_pilon.1	OG0001859	A.cervicornis
Acerv_evm.TU.Segkk2772_pilon.8	OG0012391	A.cervicornis
Acerv_evm.TU.Segkk2779_pilon.12	OG0012393	A.cervicornis
Acerv_evm.TU.Segkk2782_pilon.21	OG0006386	A.cervicornis
Acerv_evm.TU.Segkk2788_pilon.3	OG0001570	A.cervicornis
Acerv_evm.TU.Segkk2792_pilon.2	OG0011464	A.cervicornis
Acerv_evm.TU.Segkk2795_pilon.15	OG0012424	A.cervicornis
Acerv_evm.TU.Segkk2811_pilon.9	OG0003794	A.cervicornis
Acerv_evm.TU.Segkk2834_pilon.11	OG0004834	A.cervicornis
Acerv_evm.TU.Segkk2838_pilon.7	OG0008302	A.cervicornis
Acerv_evm.TU.Segkk2909_pilon.1	OG0006445	A.cervicornis
Acerv_evm.TU.Segkk2970_pilon.1	OG0000557	A.cervicornis
Acerv_evm.TU.Segkk30_pilon.11	OG0002101	A.cervicornis
Acerv_evm.TU.Segkk3047_pilon.14	OG0008921	A.cervicornis
Acerv_evm.TU.Segkk3052_pilon.15	OG0002904	A.cervicornis
Acerv_evm.TU.Segkk3059_pilon.1	OG0002830	A.cervicornis
Acerv_evm.TU.Segkk3087_pilon.2	OG0000000	A.cervicornis
Acerv_evm.TU.Segkk3091_pilon.8	OG0000221	A.cervicornis
Acerv_evm.TU.Segkk3092_pilon.14	OG0008945	A.cervicornis
Acerv_evm.TU.Segkk3095_pilon.35	OG0001298	A.cervicornis
Acerv_evm.TU.Segkk3096_pilon.7	OG0000000	A.cervicornis
Acerv_evm.TU.Segkk3105_pilon.1	OG0002180	A.cervicornis
Acerv_evm.TU.Segkk315_pilon.1	OG0000150	A.cervicornis
Acerv_evm.TU.Segkk3158_pilon.3	OG0011235	A.cervicornis
Acerv_evm.TU.Segkk3159_pilon.11	OG0000990	A.cervicornis
Acerv_evm.TU.Segkk318_pilon.5	OG0000826	A.cervicornis
Acerv_evm.TU.Segkk3192_pilon.40	OG0002315	A.cervicornis
Acerv_evm.TU.Segkk3209_pilon.11	OG0012731	A.cervicornis
Acerv_evm.TU.Segkk3209_pilon.7	OG0000011	A.cervicornis
Acerv_evm.TU.Segkk3264_pilon.11	OG0012773	A.cervicornis
Acerv_evm.TU.Segkk3306_pilon.14	OG0004944	A.cervicornis
Acerv_evm.TU.Segkk3317_pilon.1	OG0002408	A.cervicornis
Acerv_evm.TU.Segkk3327_pilon.18	OG0006571	A.cervicornis
Acerv_evm.TU.Segkk3363_pilon.30	OG0000124	A.cervicornis
Acerv_evm.TU.Segkk338_pilon.10	OG0000487	A.cervicornis
Acerv_evm.TU.Segkk3381_pilon.2	OG0012911	A.cervicornis
Acerv_evm.TU.Segkk3387_pilon.12	OG0000000	A.cervicornis
Acerv_evm.TU.Segkk3394_pilon.16	OG0000882	A.cervicornis
Acerv_evm.TU.Segkk3397_pilon.3	OG0000850	A.cervicornis
Acerv_evm.TU.Segkk3405_pilon.7	OG0002408	A.cervicornis
Acerv_evm.TU.Segkk3412_pilon.6	OG0004978	A.cervicornis
Acerv_evm.TU.Segkk3417_pilon.5	OG0000333	A.cervicornis
Acerv_evm.TU.Segkk3419_pilon.10	OG0002034	A.cervicornis
Acerv_evm.TU.Segkk3422_pilon.23	OG0000469	A.cervicornis
Acerv_evm.TU.Segkk3450_pilon.3	OG0012969	A.cervicornis
Acerv_evm.TU.Segkk3453_pilon.14	OG0020090	A.cervicornis
Acerv_evm.TU.Segkk3453_pilon.19	OG0000008	A.cervicornis
Acerv_evm.TU.Segkk3463_pilon.1	OG0000491	A.cervicornis
Acerv_evm.TU.Segkk3493_pilon.1	OG0000767	A.cervicornis
Acerv_evm.TU.Segkk3538_pilon.3	OG0000138	A.cervicornis
Acerv_evm.TU.Segkk3540_pilon.3	OG0000355	A.cervicornis
Acerv_evm.TU.Segkk358_pilon.2	OG0010296	A.cervicornis
Acerv_evm.TU.Segkk36_pilon.2	OG0005343	A.cervicornis
Acerv_evm.TU.Segkk3618_pilon.7	OG0000000	A.cervicornis
Acerv_evm.TU.Segkk3637_pilon.63	OG0018195	A.cervicornis
Acerv_evm.TU.Segkk3644_pilon.3	OG0013114	A.cervicornis
Acerv_evm.TU.Segkk3655_pilon.19	OG0007101	A.cervicornis
Acerv_evm.TU.Segkk3655_pilon.33	OG0000469	A.cervicornis
Acerv_evm.TU.Segkk3750_pilon.2	OG0018208	A.cervicornis
Acerv_evm.TU.Segkk384_pilon.7	OG0004255	A.cervicornis
Acerv_evm.TU.Segkk3844_pilon.1	OG0007349	A.cervicornis
Acerv_evm.TU.Segkk3858_pilon.8	OG0000882	A.cervicornis
Acerv_evm.TU.Segkk3903_pilon.2	OG0006755	A.cervicornis
Acerv_evm.TU.Segkk3937_pilon.25	OG0009461	A.cervicornis
Acerv_evm.TU.Segkk3940_pilon.21	OG0000850	A.cervicornis
Acerv_evm.TU.Segkk3996_pilon.1	OG0000000	A.cervicornis
Acerv_evm.TU.Segkk4025_pilon.2	OG0013433	A.cervicornis
Acerv_evm.TU.Segkk4047_pilon.16	OG0000127	A.cervicornis
Acerv_evm.TU.Segkk4113_pilon.15	OG0001808	A.cervicornis
Acerv_evm.TU.Segkk4124_pilon.10	OG0001073	A.cervicornis
Acerv_evm.TU.Segkk4124_pilon.11	OG0001073	A.cervicornis
Acerv_evm.TU.Segkk4124_pilon.2	OG0000272	A.cervicornis
Acerv_evm.TU.Segkk4124_pilon.3	OG0000272	A.cervicornis
Acerv_evm.TU.Segkk4263_pilon.5	OG0000865	A.cervicornis
Acerv_evm.TU.Segkk4265_pilon.3	OG0008220	A.cervicornis
Acerv_evm.TU.Segkk4302_pilon.1	OG0020288	A.cervicornis
Acerv_evm.TU.Segkk4302_pilon.20	OG0009679	A.cervicornis
Acerv_evm.TU.Segkk4318_pilon.2	OG0011306	A.cervicornis
Acerv_evm.TU.Segkk4345_pilon.12	OG0001038	A.cervicornis
Acerv_evm.TU.Segkk437_pilon.4	OG0000388	A.cervicornis
Acerv_evm.TU.Segkk451_pilon.2	OG0007378	A.cervicornis
Acerv_evm.TU.Segkk539_pilon.1	OG0002149	A.cervicornis
Acerv_evm.TU.Segkk551_pilon.2	OG0000001	A.cervicornis
Acerv_evm.TU.Segkk575_pilon.2	OG0003466	A.cervicornis
Acerv_evm.TU.Segkk580_pilon.3	OG0010480	A.cervicornis
Acerv_evm.TU.Segkk642_pilon.43	OG0004326	A.cervicornis
Acerv_evm.TU.Segkk657_pilon.10	OG0007498	A.cervicornis
Acerv_evm.TU.Segkk669_pilon.5	OG0005597	A.cervicornis
Acerv_evm.TU.Segkk671_pilon.1	OG0005604	A.cervicornis
Acerv_evm.TU.Segkk68_pilon.68	OG0007132	A.cervicornis
Acerv_evm.TU.Segkk826_pilon.10	OG0000136	A.cervicornis
Acerv_evm.TU.Segkk893_pilon.2	OG0002171	A.cervicornis
Acerv_evm.TU.Segkk905_pilon.19	OG0007569	A.cervicornis
Acerv_evm.TU.Segkk925_pilon.1	OG0002527	A.cervicornis
Acerv_evm.TU.Segkk966_pilon.1	OG0001504	A.cervicornis
Acerv_evm.TU.Segkk978_pilon.3	OG0014559	A.cervicornis
Acerv_evm.TU.Segkk984_pilon.10	OG0000030	A.cervicornis
Acerv_evm.TU.Segkk999_pilon.5	OG0005579	A.cervicornis
Mcavernosa00001	OG0001072	M.cavernosa
Mcavernosa00103	OG0003177	M.cavernosa
Mcavernosa01252	OG0000741	M.cavernosa
Mcavernosa01732	OG0005778	M.cavernosa
Mcavernosa02339	OG0003987	M.cavernosa
Mcavernosa02620	OG0000164	M.cavernosa
Mcavernosa02621	OG0000164	M.cavernosa
Mcavernosa02761	OG0005584	M.cavernosa
Mcavernosa02968	OG0016074	M.cavernosa
Mcavernosa03157	OG0000867	M.cavernosa
Mcavernosa03628	OG0001771	M.cavernosa
Mcavernosa04010	OG0013205	M.cavernosa
Mcavernosa05091	OG0010186	M.cavernosa
Mcavernosa05196	OG0000854	M.cavernosa
Mcavernosa07006	OG0005196	M.cavernosa
Mcavernosa07053	OG0014122	M.cavernosa
Mcavernosa09510	OG0000121	M.cavernosa
Mcavernosa10311	OG0005656	M.cavernosa
Mcavernosa10782	OG0018077	M.cavernosa
Mcavernosa11724	OG0016542	M.cavernosa
Mcavernosa11839	OG0010282	M.cavernosa
Mcavernosa12043	OG0018851	M.cavernosa
Mcavernosa12089	OG0002494	M.cavernosa
Mcavernosa13005	OG0002677	M.cavernosa
Mcavernosa13241	OG0000948	M.cavernosa
Mcavernosa13780	OG0013947	M.cavernosa
Mcavernosa13828	OG0014114	M.cavernosa
Mcavernosa13956	OG0018840	M.cavernosa
Mcavernosa14558	OG0001393	M.cavernosa
Mcavernosa15302	OG0002799	M.cavernosa
Mcavernosa15503	OG0006986	M.cavernosa
Mcavernosa16456	OG0003557	M.cavernosa
Mcavernosa18273	OG0010016	M.cavernosa
Mcavernosa18489	OG0003181	M.cavernosa
Mcavernosa18547	OG0013132	M.cavernosa
Mcavernosa18652	OG0004374	M.cavernosa
Mcavernosa20093	OG0012435	M.cavernosa
Mcavernosa21617	OG0006114	M.cavernosa
Mcavernosa22344	OG0000414	M.cavernosa
Mcavernosa22347	OG0000414	M.cavernosa
Mcavernosa24249	OG0016068	M.cavernosa
Mcavernosa24806	OG0008851	M.cavernosa
Mcavernosa25973	OG0000516	M.cavernosa
Mcavernosa29012	OG0012502	M.cavernosa
Mcavernosa30410	OG0000414	M.cavernosa
Mcavernosa30570	OG0016089	M.cavernosa
Mcavernosa30571	OG0017430	M.cavernosa
Mcavernosa30572	OG0009946	M.cavernosa
Mcavernosa30573	OG0017429	M.cavernosa
Mcavernosa30574	OG0016089	M.cavernosa
Mcavernosa30575	OG0017430	M.cavernosa
Mcavernosa30729	OG0018812	M.cavernosa
Mcavernosa33020	OG0000370	M.cavernosa
LOC110045321	OG0000000	O.faveolata
LOC110058904	OG0000888	O.faveolata
Montipora_capitata_PredGene_adi2mcaRNA10298_R0	OG0007679	M.capitata
Montipora_capitata_PredGene_adi2mcaRNA12_R8	OG0000148	M.capitata
Montipora_capitata_PredGene_adi2mcaRNA12026_R0	OG0002906	M.capitata
Montipora_capitata_PredGene_adi2mcaRNA15070_R6	OG0001044	M.capitata
Montipora_capitata_PredGene_adi2mcaRNA15384_R0	OG0010342	M.capitata
Montipora_capitata_PredGene_adi2mcaRNA21702_R1	OG0009538	M.capitata
Montipora_capitata_PredGene_adi2mcaRNA25316_R4	OG0000514	M.capitata
Montipora_capitata_PredGene_adi2mcaRNA26447_R5	OG0003431	M.capitata
Montipora_capitata_PredGene_adi2mcaRNA26986_R0	OG0000263	M.capitata
Montipora_capitata_PredGene_adi2mcaRNA26986_R2	OG0000263	M.capitata
Montipora_capitata_PredGene_adi2mcaRNA26986_R3	OG0000263	M.capitata
Montipora_capitata_PredGene_adi2mcaRNA34317_R1	OG0003887	M.capitata
Montipora_capitata_PredGene_adi2mcaRNA36296_R6	OG0001177	M.capitata
Montipora_capitata_PredGene_adi2mcaRNA3796_R3	OG0000487	M.capitata
Montipora_capitata_PredGene_adi2mcaRNA38767_R7	OG0000008	M.capitata
Montipora_capitata_PredGene_adi2mcaRNA39968_R0	OG0006746	M.capitata
Montipora_capitata_PredGene_adi2mcaRNA4201_R8	OG0000027	M.capitata
Montipora_capitata_PredGene_adi2mcaRNA4923_R2	OG0003152	M.capitata
Montipora_capitata_PredGene_adi2mcaRNA5341_R0	OG0000003	M.capitata
Montipora_capitata_PredGene_adi2mcaRNA6000_R0	OG0001155	M.capitata
Montipora_capitata_PredGene_adi2mcaRNA6174_R8	OG0000982	M.capitata
Montipora_capitata_PredGene_adi2mcaRNA8620_R1	OG0007322	M.capitata
Montipora_capitata_PredGene_adi2mcaRNA9177_R0	OG0000500	M.capitata
Montipora_capitata_PredGene_adi2mcaRNA9790_R0	OG0002028	M.capitata
Montipora_capitata_PredGene_g10736	OG0010205	M.capitata
Montipora_capitata_PredGene_g12169	OG0004023	M.capitata
Montipora_capitata_PredGene_g13046	OG0000960	M.capitata
Montipora_capitata_PredGene_g15440	OG0007769	M.capitata
Montipora_capitata_PredGene_g15708	OG0015938	M.capitata
Montipora_capitata_PredGene_g17706	OG0010588	M.capitata
Montipora_capitata_PredGene_g1833	OG0008907	M.capitata
Montipora_capitata_PredGene_g18352	OG0013201	M.capitata
Montipora_capitata_PredGene_g18729	OG0013703	M.capitata
Montipora_capitata_PredGene_g19223	OG0001913	M.capitata
Montipora_capitata_PredGene_g21181	OG0000623	M.capitata
Montipora_capitata_PredGene_g21615	OG0001196	M.capitata
Montipora_capitata_PredGene_g22253	OG0007919	M.capitata
Montipora_capitata_PredGene_g22334	OG0016857	M.capitata
Montipora_capitata_PredGene_g22616	OG0006367	M.capitata
Montipora_capitata_PredGene_g22617	OG0015094	M.capitata
Montipora_capitata_PredGene_g22815	OG0002467	M.capitata
Montipora_capitata_PredGene_g23101	OG0010475	M.capitata
Montipora_capitata_PredGene_g23310	OG0009131	M.capitata
Montipora_capitata_PredGene_g24884	OG0011830	M.capitata
Montipora_capitata_PredGene_g24972	OG0001291	M.capitata
Montipora_capitata_PredGene_g25159	OG0000194	M.capitata
Montipora_capitata_PredGene_g2532	OG0011243	M.capitata
Montipora_capitata_PredGene_g25681	OG0010326	M.capitata
Montipora_capitata_PredGene_g26572	OG0000806	M.capitata
Montipora_capitata_PredGene_g26775	OG0002524	M.capitata
Montipora_capitata_PredGene_g27065	OG0002039	M.capitata
Montipora_capitata_PredGene_g27090	OG0014041	M.capitata
Montipora_capitata_PredGene_g27724	OG0000177	M.capitata
Montipora_capitata_PredGene_g27898	OG0001049	M.capitata
Montipora_capitata_PredGene_g28211	OG0014489	M.capitata
Montipora_capitata_PredGene_g28510	OG0000923	M.capitata
Montipora_capitata_PredGene_g29444	OG0000265	M.capitata
Montipora_capitata_PredGene_g29986	OG0000213	M.capitata
Montipora_capitata_PredGene_g30681	OG0001081	M.capitata
Montipora_capitata_PredGene_g3095	OG0005779	M.capitata
Montipora_capitata_PredGene_g3118	OG0009143	M.capitata
Montipora_capitata_PredGene_g31904	OG0002575	M.capitata
Montipora_capitata_PredGene_g32152	OG0000392	M.capitata
Montipora_capitata_PredGene_g32748	OG0011091	M.capitata
Montipora_capitata_PredGene_g32819	OG0000106	M.capitata
Montipora_capitata_PredGene_g33208	OG0014300	M.capitata
Montipora_capitata_PredGene_g33747	OG0011949	M.capitata
Montipora_capitata_PredGene_g35468	OG0000048	M.capitata
Montipora_capitata_PredGene_g3562	OG0000608	M.capitata
Montipora_capitata_PredGene_g36333	OG0000487	M.capitata
Montipora_capitata_PredGene_g36664	OG0004661	M.capitata
Montipora_capitata_PredGene_g36718	OG0017722	M.capitata
Montipora_capitata_PredGene_g3686	OG0000744	M.capitata
Montipora_capitata_PredGene_g38249	OG0006770	M.capitata
Montipora_capitata_PredGene_g39266	OG0007229	M.capitata
Montipora_capitata_PredGene_g40719	OG0000106	M.capitata
Montipora_capitata_PredGene_g41405	OG0002422	M.capitata
Montipora_capitata_PredGene_g41407	OG0007132	M.capitata
Montipora_capitata_PredGene_g41994	OG0019282	M.capitata
Montipora_capitata_PredGene_g42570	OG0016339	M.capitata
Montipora_capitata_PredGene_g43418	OG0011124	M.capitata
Montipora_capitata_PredGene_g43717	OG0006382	M.capitata
Montipora_capitata_PredGene_g43774	OG0002444	M.capitata
Montipora_capitata_PredGene_g44164	OG0006811	M.capitata
Montipora_capitata_PredGene_g45462	OG0020989	M.capitata
Montipora_capitata_PredGene_g45560	OG0007403	M.capitata
Montipora_capitata_PredGene_g47151	OG0014099	M.capitata
Montipora_capitata_PredGene_g47600	OG0011115	M.capitata
Montipora_capitata_PredGene_g48085	OG0008166	M.capitata
Montipora_capitata_PredGene_g48239	OG0000221	M.capitata
Montipora_capitata_PredGene_g50913	OG0015559	M.capitata
Montipora_capitata_PredGene_g51186	OG0006755	M.capitata
Montipora_capitata_PredGene_g51187	OG0006755	M.capitata
Montipora_capitata_PredGene_g53226	OG0001910	M.capitata
Montipora_capitata_PredGene_g546	OG0002737	M.capitata
Montipora_capitata_PredGene_g54997	OG0000469	M.capitata
Montipora_capitata_PredGene_g55802	OG0005547	M.capitata
Montipora_capitata_PredGene_g56282	OG0001295	M.capitata
Montipora_capitata_PredGene_g56911	OG0001070	M.capitata
Montipora_capitata_PredGene_g57753	OG0011284	M.capitata
Montipora_capitata_PredGene_g59067	OG0004155	M.capitata
Montipora_capitata_PredGene_g59546	OG0006603	M.capitata
Montipora_capitata_PredGene_g6064	OG0004156	M.capitata
Montipora_capitata_PredGene_g60874	OG0004166	M.capitata
Montipora_capitata_PredGene_g61660	OG0000424	M.capitata
Montipora_capitata_PredGene_g61994	OG0013535	M.capitata
Montipora_capitata_PredGene_g62662	OG0013300	M.capitata
Montipora_capitata_PredGene_g63093	OG0002305	M.capitata
Montipora_capitata_PredGene_g63102	OG0003152	M.capitata
Montipora_capitata_PredGene_g6322	OG0010623	M.capitata
Montipora_capitata_PredGene_g64596	OG0009453	M.capitata
Montipora_capitata_PredGene_g64908	OG0001287	M.capitata
Montipora_capitata_PredGene_g65430	OG0001287	M.capitata
Montipora_capitata_PredGene_g67062	OG0000003	M.capitata
Montipora_capitata_PredGene_g67655	OG0016008	M.capitata
Montipora_capitata_PredGene_g69559	OG0011354	M.capitata
Montipora_capitata_PredGene_g70475	OG0009134	M.capitata
Montipora_capitata_PredGene_g9676	OG0006597	M.capitata
Pocillopora_acuta_HIv1_PredGene_11122_t	OG0000127	P.acuta
Pocillopora_acuta_HIv1_PredGene_11200_t	OG0000669	P.acuta
Pocillopora_acuta_HIv1_PredGene_17795_t	OG0004726	P.acuta
Pocillopora_acuta_HIv1_PredGene_18567_t	OG0002222	P.acuta
Pocillopora_acuta_HIv1_PredGene_22960_t	OG0001696	P.acuta
Pocillopora_acuta_HIv1_PredGene_23744_t	OG0009134	P.acuta
Pocillopora_acuta_HIv1_PredGene_29511_t	OG0003325	P.acuta
Pocillopora_acuta_HIv1_PredGene_29635_t	OG0001459	P.acuta
Pocillopora_acuta_HIv1_PredGene_31452_t	OG0003268	P.acuta
Pocillopora_acuta_HIv1_PredGene_5516_t	OG0001880	P.acuta
Pocillopora_acuta_HIv1_PredGene_9973_t	OG0007456	P.acuta
Pocillopora_acuta_HIv1_PredGene_g10201.t1	OG0012168	P.acuta
Pocillopora_acuta_HIv1_PredGene_g10202.t1	OG0012167	P.acuta
Pocillopora_acuta_HIv1_PredGene_g10269.t1	OG0016091	P.acuta
Pocillopora_acuta_HIv1_PredGene_g10524.t1	OG0001367	P.acuta
Pocillopora_acuta_HIv1_PredGene_g10956.t1	OG0000812	P.acuta
Pocillopora_acuta_HIv1_PredGene_g10961.t1	OG0015011	P.acuta
Pocillopora_acuta_HIv1_PredGene_g10986.t1	OG0004372	P.acuta
Pocillopora_acuta_HIv1_PredGene_g11351.t1	OG0001310	P.acuta
Pocillopora_acuta_HIv1_PredGene_g11358.t1	OG0001310	P.acuta
Pocillopora_acuta_HIv1_PredGene_g1152.t1	OG0008410	P.acuta
Pocillopora_acuta_HIv1_PredGene_g11568.t1	OG0006916	P.acuta
Pocillopora_acuta_HIv1_PredGene_g11568.t2	OG0006916	P.acuta
Pocillopora_acuta_HIv1_PredGene_g11569.t1	OG0006916	P.acuta
Pocillopora_acuta_HIv1_PredGene_g11845.t1	OG0011548	P.acuta
Pocillopora_acuta_HIv1_PredGene_g11986.t1	OG0010914	P.acuta
Pocillopora_acuta_HIv1_PredGene_g12058.t1	OG0010185	P.acuta
Pocillopora_acuta_HIv1_PredGene_g12087.t1	OG0006718	P.acuta
Pocillopora_acuta_HIv1_PredGene_g12092.t1	OG0019183	P.acuta
Pocillopora_acuta_HIv1_PredGene_g12696.t1	OG0001977	P.acuta
Pocillopora_acuta_HIv1_PredGene_g1271.t1	OG0009928	P.acuta
Pocillopora_acuta_HIv1_PredGene_g1272.t1	OG0009928	P.acuta
Pocillopora_acuta_HIv1_PredGene_g1281.t1	OG0015224	P.acuta
Pocillopora_acuta_HIv1_PredGene_g1342.t1	OG0020688	P.acuta
Pocillopora_acuta_HIv1_PredGene_g14138.t1	OG0000344	P.acuta
Pocillopora_acuta_HIv1_PredGene_g1441.t1	OG0000805	P.acuta
Pocillopora_acuta_HIv1_PredGene_g14435.t1	OG0012582	P.acuta
Pocillopora_acuta_HIv1_PredGene_g14714.t1	OG0003466	P.acuta
Pocillopora_acuta_HIv1_PredGene_g14792.t1	OG0000469	P.acuta
Pocillopora_acuta_HIv1_PredGene_g15469.t1	OG0019178	P.acuta
Pocillopora_acuta_HIv1_PredGene_g15901.t1	OG0008322	P.acuta
Pocillopora_acuta_HIv1_PredGene_g16052.t1	OG0003039	P.acuta
Pocillopora_acuta_HIv1_PredGene_g1629.t1	OG0001296	P.acuta
Pocillopora_acuta_HIv1_PredGene_g1630.t1	OG0001296	P.acuta
Pocillopora_acuta_HIv1_PredGene_g16370.t1	OG0000194	P.acuta
Pocillopora_acuta_HIv1_PredGene_g17083.t1	OG0011284	P.acuta
Pocillopora_acuta_HIv1_PredGene_g17325.t1	OG0001018	P.acuta
Pocillopora_acuta_HIv1_PredGene_g17591.t1	OG0010322	P.acuta
Pocillopora_acuta_HIv1_PredGene_g17717.t1	OG0009442	P.acuta
Pocillopora_acuta_HIv1_PredGene_g17860.t1	OG0019119	P.acuta
Pocillopora_acuta_HIv1_PredGene_g1790.t1	OG0000505	P.acuta
Pocillopora_acuta_HIv1_PredGene_g17977.t1	OG0001364	P.acuta
Pocillopora_acuta_HIv1_PredGene_g18273.t1	OG0012148	P.acuta
Pocillopora_acuta_HIv1_PredGene_g18552.t1	OG0000605	P.acuta
Pocillopora_acuta_HIv1_PredGene_g18651.t1	OG0000498	P.acuta
Pocillopora_acuta_HIv1_PredGene_g18672.t1	OG0000605	P.acuta
Pocillopora_acuta_HIv1_PredGene_g18846.t1	OG0010411	P.acuta
Pocillopora_acuta_HIv1_PredGene_g18847.t1	OG0017213	P.acuta
Pocillopora_acuta_HIv1_PredGene_g18980.t1	OG0007132	P.acuta
Pocillopora_acuta_HIv1_PredGene_g19003.t1	OG0000487	P.acuta
Pocillopora_acuta_HIv1_PredGene_g19073.t1	OG0002070	P.acuta
Pocillopora_acuta_HIv1_PredGene_g1931.t1	OG0004902	P.acuta
Pocillopora_acuta_HIv1_PredGene_g19390.t1	OG0000960	P.acuta
Pocillopora_acuta_HIv1_PredGene_g19457.t1	OG0007099	P.acuta
Pocillopora_acuta_HIv1_PredGene_g19464.t1	OG0003901	P.acuta
Pocillopora_acuta_HIv1_PredGene_g19464.t2	OG0003901	P.acuta
Pocillopora_acuta_HIv1_PredGene_g19487.t1	OG0000872	P.acuta
Pocillopora_acuta_HIv1_PredGene_g19554.t1	OG0001361	P.acuta
Pocillopora_acuta_HIv1_PredGene_g19722.t1	OG0014533	P.acuta
Pocillopora_acuta_HIv1_PredGene_g19878.t1	OG0009287	P.acuta
Pocillopora_acuta_HIv1_PredGene_g20016.t1	OG0005595	P.acuta
Pocillopora_acuta_HIv1_PredGene_g20277.t1	OG0001880	P.acuta
Pocillopora_acuta_HIv1_PredGene_g20469.t1	OG0005323	P.acuta
Pocillopora_acuta_HIv1_PredGene_g20634.t1	OG0002471	P.acuta
Pocillopora_acuta_HIv1_PredGene_g20640.t1	OG0009908	P.acuta
Pocillopora_acuta_HIv1_PredGene_g20815.t1	OG0001575	P.acuta
Pocillopora_acuta_HIv1_PredGene_g20859.t1	OG0004127	P.acuta
Pocillopora_acuta_HIv1_PredGene_g21047.t1	OG0005501	P.acuta
Pocillopora_acuta_HIv1_PredGene_g21053.t1	OG0001186	P.acuta
Pocillopora_acuta_HIv1_PredGene_g21093.t1	OG0003976	P.acuta
Pocillopora_acuta_HIv1_PredGene_g21093.t2	OG0003976	P.acuta
Pocillopora_acuta_HIv1_PredGene_g21278.t1	OG0015574	P.acuta
Pocillopora_acuta_HIv1_PredGene_g21283.t1	OG0001405	P.acuta
Pocillopora_acuta_HIv1_PredGene_g21407.t1	OG0007476	P.acuta
Pocillopora_acuta_HIv1_PredGene_g21804.t1	OG0003325	P.acuta
Pocillopora_acuta_HIv1_PredGene_g21804.t2	OG0003325	P.acuta
Pocillopora_acuta_HIv1_PredGene_g21804.t3	OG0003325	P.acuta
Pocillopora_acuta_HIv1_PredGene_g21894.t1	OG0017277	P.acuta
Pocillopora_acuta_HIv1_PredGene_g22418.t1	OG0002222	P.acuta
Pocillopora_acuta_HIv1_PredGene_g22645.t1	OG0006950	P.acuta
Pocillopora_acuta_HIv1_PredGene_g22696.t1	OG0010255	P.acuta
Pocillopora_acuta_HIv1_PredGene_g22710.t1	OG0006401	P.acuta
Pocillopora_acuta_HIv1_PredGene_g22710.t2	OG0006401	P.acuta
Pocillopora_acuta_HIv1_PredGene_g22714.t1	OG0000576	P.acuta
Pocillopora_acuta_HIv1_PredGene_g22758.t1	OG0011436	P.acuta
Pocillopora_acuta_HIv1_PredGene_g2314.t1	OG0000121	P.acuta
Pocillopora_acuta_HIv1_PredGene_g23872.t1	OG0000624	P.acuta
Pocillopora_acuta_HIv1_PredGene_g23878.t1	OG0000624	P.acuta
Pocillopora_acuta_HIv1_PredGene_g23882.t1	OG0000624	P.acuta
Pocillopora_acuta_HIv1_PredGene_g24043.t1	OG0008564	P.acuta
Pocillopora_acuta_HIv1_PredGene_g24448.t1	OG0014459	P.acuta
Pocillopora_acuta_HIv1_PredGene_g24638.t1	OG0007608	P.acuta
Pocillopora_acuta_HIv1_PredGene_g25285.t1	OG0000307	P.acuta
Pocillopora_acuta_HIv1_PredGene_g25362.t1	OG0002355	P.acuta
Pocillopora_acuta_HIv1_PredGene_g25397.t1	OG0001459	P.acuta
Pocillopora_acuta_HIv1_PredGene_g25581.t1	OG0002791	P.acuta
Pocillopora_acuta_HIv1_PredGene_g2599.t1	OG0001273	P.acuta
Pocillopora_acuta_HIv1_PredGene_g26402.t1	OG0001342	P.acuta
Pocillopora_acuta_HIv1_PredGene_g26522.t1	OG0001196	P.acuta
Pocillopora_acuta_HIv1_PredGene_g26843.t1	OG0016565	P.acuta
Pocillopora_acuta_HIv1_PredGene_g2699.t1	OG0005799	P.acuta
Pocillopora_acuta_HIv1_PredGene_g27085.t1	OG0001208	P.acuta
Pocillopora_acuta_HIv1_PredGene_g27314.t1	OG0001309	P.acuta
Pocillopora_acuta_HIv1_PredGene_g27440.t1	OG0004504	P.acuta
Pocillopora_acuta_HIv1_PredGene_g27509.t1	OG0007310	P.acuta
Pocillopora_acuta_HIv1_PredGene_g27868.t1	OG0012725	P.acuta
Pocillopora_acuta_HIv1_PredGene_g28160.t1	OG0006718	P.acuta
Pocillopora_acuta_HIv1_PredGene_g28596.t1	OG0004095	P.acuta
Pocillopora_acuta_HIv1_PredGene_g28764.t1	OG0001696	P.acuta
Pocillopora_acuta_HIv1_PredGene_g28764.t2	OG0001696	P.acuta
Pocillopora_acuta_HIv1_PredGene_g28764.t3	OG0001696	P.acuta
Pocillopora_acuta_HIv1_PredGene_g28849.t1	OG0000784	P.acuta
Pocillopora_acuta_HIv1_PredGene_g28908.t1	OG0013201	P.acuta
Pocillopora_acuta_HIv1_PredGene_g29047.t1	OG0002395	P.acuta
Pocillopora_acuta_HIv1_PredGene_g29112.t1	OG0000223	P.acuta
Pocillopora_acuta_HIv1_PredGene_g29458.t1	OG0000527	P.acuta
Pocillopora_acuta_HIv1_PredGene_g29580.t1	OG0000307	P.acuta
Pocillopora_acuta_HIv1_PredGene_g29708.t1	OG0001018	P.acuta
Pocillopora_acuta_HIv1_PredGene_g29791.t1	OG0012195	P.acuta
Pocillopora_acuta_HIv1_PredGene_g29845.t1	OG0000989	P.acuta
Pocillopora_acuta_HIv1_PredGene_g30033.t1	OG0012948	P.acuta
Pocillopora_acuta_HIv1_PredGene_g30103.t1	OG0003713	P.acuta
Pocillopora_acuta_HIv1_PredGene_g30295.t1	OG0009134	P.acuta
Pocillopora_acuta_HIv1_PredGene_g3030.t1	OG0007634	P.acuta
Pocillopora_acuta_HIv1_PredGene_g30373.t1	OG0002068	P.acuta
Pocillopora_acuta_HIv1_PredGene_g30378.t1	OG0005250	P.acuta
Pocillopora_acuta_HIv1_PredGene_g30590.t1	OG0008765	P.acuta
Pocillopora_acuta_HIv1_PredGene_g30602.t1	OG0008766	P.acuta
Pocillopora_acuta_HIv1_PredGene_g30769.t1	OG0001248	P.acuta
Pocillopora_acuta_HIv1_PredGene_g3078.t1	OG0000028	P.acuta
Pocillopora_acuta_HIv1_PredGene_g30872.t1	OG0010879	P.acuta
Pocillopora_acuta_HIv1_PredGene_g30925.t1	OG0004902	P.acuta
Pocillopora_acuta_HIv1_PredGene_g3121.t1	OG0001602	P.acuta
Pocillopora_acuta_HIv1_PredGene_g31212.t1	OG0000127	P.acuta
Pocillopora_acuta_HIv1_PredGene_g31214.t1	OG0000127	P.acuta
Pocillopora_acuta_HIv1_PredGene_g31353.t1	OG0016227	P.acuta
Pocillopora_acuta_HIv1_PredGene_g31480.t1	OG0016073	P.acuta
Pocillopora_acuta_HIv1_PredGene_g31487.t1	OG0001602	P.acuta
Pocillopora_acuta_HIv1_PredGene_g31487.t2	OG0001602	P.acuta
Pocillopora_acuta_HIv1_PredGene_g31607.t1	OG0014488	P.acuta
Pocillopora_acuta_HIv1_PredGene_g31953.t1	OG0004642	P.acuta
Pocillopora_acuta_HIv1_PredGene_g31960.t1	OG0001141	P.acuta
Pocillopora_acuta_HIv1_PredGene_g32018.t1	OG0005232	P.acuta
Pocillopora_acuta_HIv1_PredGene_g32171.t1	OG0000127	P.acuta
Pocillopora_acuta_HIv1_PredGene_g32172.t1	OG0000127	P.acuta
Pocillopora_acuta_HIv1_PredGene_g32194.t1	OG0012176	P.acuta
Pocillopora_acuta_HIv1_PredGene_g3221.t1	OG0001497	P.acuta
Pocillopora_acuta_HIv1_PredGene_g32496.t1	OG0001942	P.acuta
Pocillopora_acuta_HIv1_PredGene_g3306.t1	OG0013020	P.acuta
Pocillopora_acuta_HIv1_PredGene_g33271.t1	OG0009942	P.acuta
Pocillopora_acuta_HIv1_PredGene_g33391.t1	OG0006298	P.acuta
Pocillopora_acuta_HIv1_PredGene_g33597.t1	OG0007982	P.acuta
Pocillopora_acuta_HIv1_PredGene_g3547.t1	OG0010153	P.acuta
Pocillopora_acuta_HIv1_PredGene_g3577.t1	OG0000188	P.acuta
Pocillopora_acuta_HIv1_PredGene_g4057.t1	OG0013212	P.acuta
Pocillopora_acuta_HIv1_PredGene_g4343.t1	OG0021473	P.acuta
Pocillopora_acuta_HIv1_PredGene_g4463.t1	OG0002026	P.acuta
Pocillopora_acuta_HIv1_PredGene_g4677.t1	OG0001388	P.acuta
Pocillopora_acuta_HIv1_PredGene_g4724.t1	OG0000307	P.acuta
Pocillopora_acuta_HIv1_PredGene_g4955.t1	OG0005988	P.acuta
Pocillopora_acuta_HIv1_PredGene_g5277.t1	OG0002795	P.acuta
Pocillopora_acuta_HIv1_PredGene_g5395.t1	OG0018774	P.acuta
Pocillopora_acuta_HIv1_PredGene_g5469.t1	OG0001342	P.acuta
Pocillopora_acuta_HIv1_PredGene_g5677.t1	OG0000307	P.acuta
Pocillopora_acuta_HIv1_PredGene_g5781.t1	OG0002538	P.acuta
Pocillopora_acuta_HIv1_PredGene_g5916.t1	OG0003268	P.acuta
Pocillopora_acuta_HIv1_PredGene_g6135.t1	OG0004011	P.acuta
Pocillopora_acuta_HIv1_PredGene_g6360.t1	OG0004095	P.acuta
Pocillopora_acuta_HIv1_PredGene_g6941.t1	OG0001403	P.acuta
Pocillopora_acuta_HIv1_PredGene_g73.t1	OG0013318	P.acuta
Pocillopora_acuta_HIv1_PredGene_g7379.t1	OG0000414	P.acuta
Pocillopora_acuta_HIv1_PredGene_g7401.t1	OG0003246	P.acuta
Pocillopora_acuta_HIv1_PredGene_g7577.t1	OG0006523	P.acuta
Pocillopora_acuta_HIv1_PredGene_g7769.t1	OG0001238	P.acuta
Pocillopora_acuta_HIv1_PredGene_g7788.t1	OG0010541	P.acuta
Pocillopora_acuta_HIv1_PredGene_g8002.t1	OG0015626	P.acuta
Pocillopora_acuta_HIv1_PredGene_g8027.t1	OG0012706	P.acuta
Pocillopora_acuta_HIv1_PredGene_g808.t1	OG0000487	P.acuta
Pocillopora_acuta_HIv1_PredGene_g8202.t1	OG0013359	P.acuta
Pocillopora_acuta_HIv1_PredGene_g8863.t1	OG0001340	P.acuta
Pocillopora_acuta_HIv1_PredGene_g9091.t1	OG0015475	P.acuta
Pocillopora_acuta_HIv1_PredGene_g9372.t1	OG0003976	P.acuta
Pocillopora_acuta_HIv1_PredGene_g9372.t2	OG0003976	P.acuta
Pocillopora_acuta_HIv1_PredGene_g9384.t1	OG0006553	P.acuta
Pocillopora_acuta_HIv1_PredGene_g953.t1	OG0000382	P.acuta
Pocillopora_acuta_HIv1_PredGene_g9611.t1	OG0014169	P.acuta
Pocillopora_acuta_HIv1_PredGene_g9758.t1	OG0007958	P.acuta
Pocillopora_acuta_HIv1_PredGene_g9785.t1	OG0013855	P.acuta
Pocillopora_acuta_HIv1_PredGene_g9927.t1	OG0012948	P.acuta
jamg1.TU.Sc0000051.45	OG0017371	P.lobata
jamg1.TU.Sc0000055.95	OG0004731	P.lobata
jamg1.TU.Sc0000101.46	OG0005118	P.lobata
jamg1.TU.Sc0000117.30	OG0001821	P.lobata
jamg1.TU.Sc0000225.27	OG0000423	P.lobata
jamg1.TU.Sc0000225.29	OG0000423	P.lobata
jamg1.TU.Sc0000551.3	OG0000306	P.lobata
jamg1.TU.Sc0000654.3	OG0006588	P.lobata
jamg1.TU.xfSc0000469.4	OG0001821	P.lobata
jamg1.TU.xfSc0000800.1	OG0008724	P.lobata
jamg1.TU.xpSc0007059.15	OG0001678	P.lobata
jamg1.TU.xpSc0007188.2	OG0003587	P.lobata
plut2.m8.10068	OG0011347	P.lobata
plut2.m8.1010	OG0017677	P.lobata
plut2.m8.1011	OG0017677	P.lobata
plut2.m8.10362	OG0002995	P.lobata
plut2.m8.10411	OG0013715	P.lobata
plut2.m8.10671	OG0002055	P.lobata
plut2.m8.11052	OG0000960	P.lobata
plut2.m8.11192	OG0014051	P.lobata
plut2.m8.12089	OG0000216	P.lobata
plut2.m8.1212	OG0013436	P.lobata
plut2.m8.12217	OG0000414	P.lobata
plut2.m8.13153	OG0001283	P.lobata
plut2.m8.13229	OG0000848	P.lobata
plut2.m8.14149	OG0000187	P.lobata
plut2.m8.15173	OG0000622	P.lobata
plut2.m8.15873	OG0003080	P.lobata
plut2.m8.16218	OG0004312	P.lobata
plut2.m8.16250	OG0015804	P.lobata
plut2.m8.1654	OG0000491	P.lobata
plut2.m8.16587	OG0000216	P.lobata
plut2.m8.18568	OG0000216	P.lobata
plut2.m8.19607	OG0009925	P.lobata
plut2.m8.19775	OG0015330	P.lobata
plut2.m8.20414	OG0000250	P.lobata
plut2.m8.20419	OG0001323	P.lobata
plut2.m8.21171	OG0008669	P.lobata
plut2.m8.21315	OG0000216	P.lobata
plut2.m8.21463	OG0000280	P.lobata
plut2.m8.21554	OG0002213	P.lobata
plut2.m8.21690	OG0001227	P.lobata
plut2.m8.21703	OG0014474	P.lobata
plut2.m8.21745	OG0000115	P.lobata
plut2.m8.21905	OG0004472	P.lobata
plut2.m8.22162	OG0000469	P.lobata
plut2.m8.22300	OG0000605	P.lobata
plut2.m8.22320	OG0003966	P.lobata
plut2.m8.22430	OG0002992	P.lobata
plut2.m8.22577	OG0000622	P.lobata
plut2.m8.22609	OG0000000	P.lobata
plut2.m8.22908	OG0012244	P.lobata
plut2.m8.23195	OG0000082	P.lobata
plut2.m8.23282	OG0002706	P.lobata
plut2.m8.23335	OG0000013	P.lobata
plut2.m8.23510	OG0002897	P.lobata
plut2.m8.24126	OG0000308	P.lobata
plut2.m8.24267	OG0000295	P.lobata
plut2.m8.24269	OG0000295	P.lobata
plut2.m8.24633	OG0007004	P.lobata
plut2.m8.2498	OG0018760	P.lobata
plut2.m8.24994	OG0002723	P.lobata
plut2.m8.25307	OG0000082	P.lobata
plut2.m8.25842	OG0000519	P.lobata
plut2.m8.25894	OG0000308	P.lobata
plut2.m8.25928	OG0000216	P.lobata
plut2.m8.26038	OG0002995	P.lobata
plut2.m8.26060	OG0000060	P.lobata
plut2.m8.26344	OG0000038	P.lobata
plut2.m8.26944	OG0005006	P.lobata
plut2.m8.27435	OG0006209	P.lobata
plut2.m8.27437	OG0017343	P.lobata
plut2.m8.27535	OG0021143	P.lobata
plut2.m8.27604	OG0000241	P.lobata
plut2.m8.28609	OG0004405	P.lobata
plut2.m8.28828	OG0000216	P.lobata
plut2.m8.29610	OG0001092	P.lobata
plut2.m8.30338	OG0000336	P.lobata
plut2.m8.30559	OG0010522	P.lobata
plut2.m8.30812	OG0009388	P.lobata
plut2.m8.30846	OG0017168	P.lobata
plut2.m8.30977	OG0000008	P.lobata
plut2.m8.31278	OG0000263	P.lobata
plut2.m8.31556	OG0000446	P.lobata
plut2.m8.31557	OG0000446	P.lobata
plut2.m8.32388	OG0001036	P.lobata
plut2.m8.32950	OG0000115	P.lobata
plut2.m8.32952	OG0000115	P.lobata
plut2.m8.32953	OG0000115	P.lobata
plut2.m8.33084	OG0000082	P.lobata
plut2.m8.33156	OG0016697	P.lobata
plut2.m8.33377	OG0000000	P.lobata
plut2.m8.33379	OG0000178	P.lobata
plut2.m8.33535	OG0000221	P.lobata
plut2.m8.3398	OG0000240	P.lobata
plut2.m8.3544	OG0003195	P.lobata
plut2.m8.4130	OG0001189	P.lobata
plut2.m8.4150	OG0000046	P.lobata
plut2.m8.4590	OG0001487	P.lobata
plut2.m8.4878	OG0000808	P.lobata
plut2.m8.5234	OG0000394	P.lobata
plut2.m8.5539	OG0003190	P.lobata
plut2.m8.5800	OG0000622	P.lobata
plut2.m8.5801	OG0021373	P.lobata
plut2.m8.6795	OG0000180	P.lobata
plut2.m8.7016	OG0005876	P.lobata
plut2.m8.7118	OG0005196	P.lobata
plut2.m8.7161	OG0001743	P.lobata
plut2.m8.7220	OG0017031	P.lobata
plut2.m8.7302	OG0000229	P.lobata
plut2.m8.7375	OG0008554	P.lobata
plut2.m8.7555	OG0000487	P.lobata
plut2.m8.8087	OG0003238	P.lobata
plut2.m8.8613	OG0014833	P.lobata
plut2.m8.8790	OG0000888	P.lobata
plut2.m8.92	OG0000194	P.lobata
plut2.m8.9273	OG0000013	P.lobata
plut2.m8.9304	OG0001593	P.lobata
plut2.m8.9356	OG0000007	P.lobata
plut2.m8.9453	OG0000575	P.lobata
plut2.m8.9532	OG0000474	P.lobata
plut2.m8.9923	OG0001177	P.lobata
